# Supplementary material for: Transcriptomic characterization of the dorsal lobes after hepatectomy of the ventral lobe in zebrafish
Source: BMC Genomics. 2015 Nov 19;16:979. doi: 10.1186/s12864-015-2145-5 (PMC4653908; doi:10.1186/s12864-015-2145-5)
Supplement: Additional file 1: — Genes differentially expressed during the liver compensatory growth and expression profile clustering of these genes. (XLSX 311 kb) [file 12864_2015_2145_MOESM1_ESM.xlsx]

## Sheet: Sheet1
Genes differentially expressed in treated livers vs those in sham-treated livers at each time point after PH
		Log2 Fold Change
gene symbol	cluster	6h after PH	24h after PH
arl3	I	1.51689	-0.997155
shcbp1	I	1.20721	-0.984981
PRODH (3 of 3)	I	2.08836	-0.97449
METTL12	I	1.11132	-0.968217
dph2	I	1.20499	-0.961235
pold1	I	1.34329	-0.957428
impdh2	I	2.03511	-0.954851
supt3h	I	1.10987	-0.949126
MESDC1	I	1.13612	-0.948171
ttc4	I	1.12705	-0.935881
gda	I	1.51092	-0.92315
CR753886.1	I	1.21051	-0.920927
ogdhb	I	1.32931	-0.916604
rrp9	I	1.44311	-0.914133
COQ5	I	1.47342	-0.903885
vgll4b	I	1.30246	-0.889213
pak1ip1	I	1.14127	-0.875514
alkbh1	I	1.04035	-0.85413
ivns1abpb	I	2.36915	-0.849847
sephs1	I	1.2671	-0.849843
gak	I	1.23931	-0.84339
atxn7l2a	I	1.57034	-0.841215
zgc:66443	I	1.32852	-0.838543
c6	I	1.08451	-0.832248
grwd1	I	1.14125	-0.8258
riok1	I	1.18239	-0.796831
sfmbt2	I	2.03068	-0.79665
ccnl1a	I	1.01812	-0.795312
DTX2	I	1.05626	-0.794777
rnmtl1a	I	1.11126	-0.793836
kif15	I	3.76133	-0.793201
esf1	I	1.44185	-0.792593
gpatch8	I	1.04381	-0.770596
erbb3a	I	1.63532	-0.766666
sqstm1	I	1.05518	-0.763327
C2CD2	I	1.04218	-0.7558
tomm40l	I	1.29798	-0.741256
ciz1a	I	1.10384	-0.738483
tcf7l2	I	1.09671	-0.723405
st14a	I	1.64863	-0.722013
MRPS28	I	1.07715	-0.719826
slc25a22	I	1.17387	-0.708037
pfkfb4l	I	2.34251	-0.707192
PQLC2	I	1.91145	-0.698996
zgc:113314	I	1.77856	-0.694447
LRIF1 (2 of 2)	I	1.902	-0.690606
FCF1	I	1.44173	-0.683443
vezf1a	I	1.24972	-0.680197
sh3glb2a	I	1.42665	-0.680093
tomm40	I	1.01606	-0.672293
C10H21orf59	I	2.89742	-0.662758
KPNA6	I	1.18723	-0.660746
SPINK2 (1 of 4)	I	1.57243	-0.658272
ctu1	I	1.129	-0.651085
arl13a	I	1.28496	-0.636161
CHORDC1 (1 of 2)	I	1.69263	-0.634697
zgc:113210	I	1.00253	-0.630584
mdm2	I	1.56309	-0.622872
ZMAT1	I	1.28499	-0.622665
si:dkey-78p8.1	I	1.09309	-0.616239
dnajb1b	I	2.24583	-0.614579
pparg	I	1.11058	-0.613069
C12H17orf70	I	1.04837	-0.61082
acss1	I	1.26188	-0.603603
CR855307.1	I	1.12464	-0.60327
nom1	I	1.15337	-0.60049
FAM72B	I	1.53937	-0.592997
cbfb	I	1.51584	-0.591651
C3H19orf52	I	1.19084	-0.572255
si:dkey-4c15.2	I	1.06567	-0.572015
aebp2	I	1.39145	-0.571012
krr1	I	1.15277	-0.568515
dhx38	I	1.70233	-0.563415
fam20a	I	1.21918	-0.562247
afap1l1b	I	1.37973	-0.560577
lmnb2	I	1.06195	-0.556021
ankrd24	I	1.84015	-0.542549
crnkl1	I	1.16847	-0.524062
n6amt1	I	1.08689	-0.510603
prmt1	I	1.09661	-0.508939
ddx3	I	1.47265	-0.501955
spint1a	I	1.24434	-0.490539
g6pca.1	I	1.54974	-0.486268
SNORA50	I	1.56772	-0.478827
ttll4	I	1.19288	-0.462705
ankrd1b	I	3.6285	-0.460846
si:ch211-191j22.8	I	1.17848	-0.456103
ptges3a	I	1.18225	-0.455002
jmy	I	2.44804	-0.4534
zgc:113265	I	1.03381	-0.450562
si:ch211-114n24.7	I	1.10794	-0.450452
CEP192	I	1.64488	-0.449837
dnajc21	I	2.53836	-0.445582
CABZ01102038.1	I	1.07546	-0.44161
wu:fe36b12	I	1.66819	-0.43084
BX571768.1	I	1.10539	-0.430058
tmprss2	I	1.0646	-0.42891
si:dkey-25e12.3	I	1.15799	-0.428119
bmi1b	I	1.24277	-0.425587
zgc:113436	I	1.09181	-0.425378
dhh	I	1.82165	-0.425027
GPANK1	I	1.49658	-0.424061
si:dkey-117m1.3	I	1.49189	-0.422785
g3bp1	I	2.01305	-0.422067
rnf216	I	1.00104	-0.420863
CR548626.1	I	1.09274	-0.418206
si:dkey-93n13.2	I	2.12499	-0.415766
SYCE3	I	1.11421	-0.415693
ptges	I	1.08467	-0.415502
c1ql3b	I	2.14516	-0.414824
si:ch211-209l18.4	I	2.03498	-0.412073
tmem127	I	1.26937	-0.4119
bbc3	I	4.20534	-0.407472
tbrg4	I	1.19099	-0.407292
lace1a	I	1.4486	-0.407001
COQ10A (1 of 2)	I	1.11253	-0.405357
suv39h1b	I	1.10906	-0.404847
cldni	I	3.92338	-0.404191
arrdc1b	I	1.11434	-0.402949
si:dkey-281i8.1	I	1.09177	-0.401154
PARM1	I	1.1062	-0.401102
pus1	I	1.40912	-0.400583
ca6	I	5.16031	-0.39999
stx3a	I	1.67918	-0.39743
CABZ01073954.1	I	1.24491	-0.395668
il2rb	I	2.10347	-0.394976
XCR1 (4 of 5)	I	2.47434	-0.393502
ENSDARG00000090197	I	1.08823	-0.392967
mfsd11	I	2.13974	-0.39228
MFAP4 (12 of 14)	I	1.0817	-0.392079
nde1	I	1.14886	-0.391148
NAT14	I	1.0828	-0.390553
mettl8	I	3.1021	-0.386822
si:ch211-145g9.5	I	1.16179	-0.385947
zgc:174573	I	2.1176	-0.385538
BX510926.2	I	1.71583	-0.385007
si:rp71-1f1.4	I	1.69939	-0.38154
acer3	I	3.13192	-0.379086
papd4	I	2.45715	-0.378708
C11H1orf168	I	1.07187	-0.378121
si:ch211-250e5.16	I	1.12386	-0.378004
loxhd1b	I	1.35354	-0.377311
zgc:153911	I	1.99362	-0.376808
ENSDARG00000075850	I	1.1292	-0.374995
si:ch211-197g15.8	I	1.37608	-0.374274
cercam	I	2.12126	-0.370179
wibg	I	1.21705	-0.368828
anapc7	I	1.01162	-0.365857
tmprss13b	I	1.02009	-0.365851
myca	I	1.93126	-0.365483
ccdc130	I	1.49857	-0.365466
smtnb	I	1.69716	-0.364663
tmem30ab	I	1.13992	-0.363102
si:ch211-208f21.5	I	1.04998	-0.363068
UIMC1 (2 of 2)	I	1.10396	-0.362002
si:dkeyp-8h9.1	I	1.20139	-0.361689
si:dkey-15h8.7	I	1.10221	-0.359617
zgc:86811	I	1.25822	-0.359591
rpph1	I	1.14171	-0.358868
mfsd6b	I	1.03574	-0.357754
rbm22	I	1.13151	-0.356053
rassf8b	I	1.23755	-0.355206
BX255904.1	I	1.12155	-0.354559
zgc:162608	I	1.07204	-0.354031
si:ch211-214c11.6	I	2.09347	-0.353939
AVPR1A (1 of 2)	I	1.7538	-0.353292
rictora	I	1.2362	-0.352376
KLHL24 (1 of 2)	I	1.0397	-0.350553
qtrt1	I	1.39199	-0.350087
CABZ01068060.1	I	1.08647	-0.349601
gnpat	I	2.1513	-0.347228
ENSDARG00000077072	I	1.93367	-0.342285
cdyl	I	1.15678	-0.339674
TSG101 (1 of 3)	I	1.39299	-0.339572
ankzf1	I	1.07048	-0.338921
UTS2R	I	1.71971	-0.338573
si:ch211-218n12.1	I	1.03363	-0.338493
dedd1	I	1.23644	-0.336492
hmbox1b	I	1.13874	-0.330079
C9H3orf70 (2 of 2)	I	1.15184	-0.329092
arfip2b	I	1.02121	-0.328241
ctu2	I	1.28805	-0.327815
BX572077.2	I	1.71927	-0.3244
chst10	I	1.02903	-0.322218
npsn	I	1.48038	-0.321136
cth	I	1.63289	-0.320667
zc3h15	I	1.50671	-0.318953
CU633857.1	I	2.22583	-0.317035
hccs	I	1.29939	-0.310717
si:ch211-255f4.2	I	1.13627	-0.309802
CR548626.3	I	1.20546	-0.306289
acap3a	I	1.36046	-0.302106
kbp	I	1.00554	-0.298292
phf10	I	1.19513	-0.29492
zgc:55512	I	1.42622	-0.293725
tsfm	I	1.07903	-0.293392
odc1	I	1.02501	-0.292301
CABZ01088346.1	I	1.75797	-0.29035
snx18a	I	1.13077	-0.287607
epha2	I	1.75815	-0.287376
max	I	1.0182	-0.284922
DNAJA4	I	2.86581	-0.283307
bet1	I	1.30455	-0.27736
ARFGEF2	I	1.23627	-0.270591
zgc:56585	I	1.28012	-0.265612
leng1	I	1.71961	-0.263124
PHC3 (2 of 2)	I	1.03297	-0.259961
vps52	I	1.01009	-0.259721
ttc5	I	1.24258	-0.258509
BX649281.3	I	1.47408	-0.257107
SCARNA1	I	1.12254	-0.256731
MCUR1	I	1.39384	-0.25383
ugt5c3	I	1.00109	-0.252728
bach1	I	1.6892	-0.249876
dr1	I	2.40736	-0.244288
nol7	I	1.205	-0.242864
carm1	I	1.19645	-0.241804
med28	I	1.18936	-0.241543
BX649384.1	I	2.24358	-0.240515
timm23	I	1.12684	-0.231868
CABZ01088508.1	I	1.14344	-0.227075
il4r	I	1.53934	-0.226292
zbtb17	I	1.28481	-0.226278
lrrc40	I	1.64692	-0.220995
slco5a1	I	1.12842	-0.220728
NDUFAF7	I	2.08923	-0.21907
BTBD2 (1 of 2)	I	1.2776	-0.21851
adam10b	I	1.07384	-0.21045
e4f1	I	1.04647	-0.209836
hspa8	I	1.18347	-0.204457
UIMC1 (1 of 2)	I	1.00337	-0.203419
fibpa	I	1.31228	-0.203167
BX005256.1	I	1.05261	-0.193732
gtf2e1	I	1.14287	-0.188182
atp11a	I	1.10909	-0.186504
ndor1	I	1.00844	-0.186344
abcb10	I	1.80683	-0.185141
slc43a1a	I	1.74525	-0.178445
CECR2	I	1.00107	-0.175538
tmed5	I	1.60431	-0.175151
tardbpl	I	1.04598	-0.175047
enoph1	I	1.1168	-0.173112
mcm5	I	1.20516	-0.172352
rhot1a	I	1.1225	-0.166843
irf2a	I	1.00298	-0.165511
gpr182	I	1.72597	-0.164037
si:ch1073-127d16.1	I	1.4191	-0.15841
irak3	I	1.15335	-0.157755
prkrip1	I	2.06444	-0.157064
nudt5	I	1.6649	-0.155253
fbxl22	I	1.23213	-0.15413
gtf2b	I	1.0178	-0.147383
si:ch211-191d2.2	I	1.46564	-0.137947
SI:CH1073-167A23.1	I	1.0906	-0.136331
vps26a	I	1.08357	-0.136204
jam3b	I	2.05089	-0.134042
zgc:100919	I	2.23144	-0.129825
znf574	I	1.54776	-0.126267
ARMC10	I	1.12802	-0.125338
hectd1	I	1.32542	-0.119393
srp9	I	1.23479	-0.116834
ptcd3	I	1.36946	-0.114626
atxn2l	I	1.18111	-0.112897
arpc5la	I	1.05012	-0.111892
rbm4.3	I	1.36518	-0.111765
hps1	I	1.51356	-0.110957
hspbp1	I	1.59335	-0.104694
cmss1	I	1.81341	-0.100385
cfl1l	I	2.4108	-0.0995551
fam136a	I	1.0312	-0.09339
etv5b	I	1.26868	-0.0928546
gpr107	I	1.01496	-0.0927596
snupn	I	1.13549	-0.0904768
LRRC29	I	1.71102	-0.0895489
syncripl	I	1.16792	-0.0875118
gpd1l	I	1.26826	-0.0874491
HNRNPAB (2 of 2)	I	1.30218	-0.0871022
CELA1 (5 of 8)	I	3.90051	-0.0867788
arl6ip5a	I	1.91084	-0.0850006
spock3	I	2.18673	-0.0808104
nol11	I	1.12231	-0.0793671
rela	I	1.11311	-0.077619
fam73a	I	1.6371	-0.0754124
RNF38	I	2.13719	-0.0679065
nek2	I	1.68764	-0.0667865
itgb1b	I	1.01715	-0.0667245
mmrn2b	I	1.40991	-0.0629687
ube2d2	I	2.13134	-0.0611616
mroh1	I	1.23748	-0.0600722
eif4ebp3l	I	1.54725	-0.0572714
txnrd2	I	1.9638	-0.054605
eri1	I	1.11769	-0.0515605
CABZ01083834.1	I	2.09122	-0.0436677
rasgrp4	I	1.43752	-0.042884
eif3ja	I	1.24101	-0.0416286
tacc1	I	2.2437	-0.0414381
arpc5lb	I	1.33508	-0.038074
dnajb12a	I	1.11839	-0.0358742
serpine2	I	1.38663	-0.0348729
mrps23	I	1.29052	-0.0343994
pds5a	I	1.02325	-0.0336321
dpf2	I	2.07853	-0.032331
drg1	I	1.42452	-0.0322702
gadd45gip1	I	1.06591	-0.0307463
gorab	I	1.04947	-0.0284011
prodha	I	2.87793	-0.0276289
smpd1	I	1.23116	-0.0267614
baxa	I	2.2732	-0.0259791
vamp8	I	1.08087	-0.0170174
dennd4a	I	1.87797	-0.0158697
pdlim1	I	1.15718	-0.0152924
mtm1	I	1.13344	-0.0149999
aass	I	1.32795	-0.0131076
fbxo45	I	1.01069	-0.0117792
ENSDARG00000016255	I	1.50281	-0.0114265
nek4	I	1.21009	-0.00987851
jkamp	I	1.00737	-0.0082976
C2H7orf25	I	1.56981	-0.00676013
psme3	I	1.0893	-0.00479945
imp3	I	1.17769	-0.00384528
mrpl41	I	1.19912	-0.00378214
adkb	I	1.30822	-0.00361973
rnasen	I	1.00723	-0.00148909
lin37	I	1.09427	-0.000427903
hamp1	I	1.22327	0.000628805
tmem251	I	1.05245	0.00146227
C4H12orf66	I	1.11876	0.0059234
slain2	I	2.21868	0.00744072
ptpmt1	I	1.24426	0.00910748
si:ch211-165i18.1	I	1.41682	0.01199
cfl2	I	1.22067	0.0141175
il13ra1	I	1.6202	0.0145456
zc2hc1a	I	1.4339	0.0162596
sema4ba	I	1.70665	0.01653
gpr146	I	1.98436	0.0168354
tmem53	I	1.70317	0.0176
smx5	I	1.75427	0.0188446
prnprs3	I	1.15037	0.0193615
rnf14	I	1.00956	0.0209653
slc16a1	I	1.62114	0.0214711
ubfd1	I	1.05277	0.0232362
anxa1a	I	1.38596	0.0241424
slc25a12	I	1.65388	0.024387
tp53	I	1.42989	0.0267448
fam120b	I	1.34478	0.0272342
prep	I	1.54344	0.0299945
gucy2c	I	1.8379	0.0320679
ciz1b	I	1.11176	0.0322479
pde4ba	I	1.19857	0.0341567
mob3c	I	1.10449	0.0349593
timm8a	I	1.56163	0.0351177
rasal3	I	1.55759	0.0382435
timm50	I	1.50137	0.0384999
wdr85	I	1.36325	0.0400652
zgc:112970	I	1.15005	0.0413468
etf1	I	1.39349	0.0436452
gtf3c2	I	1.68829	0.0535455
SDE2	I	1.98293	0.0539702
eif4a1a	I	1.35017	0.0564302
flcn	I	1.38579	0.0569455
yth2	I	1.08981	0.0601602
sec22ba	I	1.26208	0.0605018
TIMM22	I	1.35493	0.0618885
hnrnpd	I	1.17666	0.0666808
kpna1	I	1.55377	0.0681342
chmp3	I	1.00144	0.0685058
polr2a	I	1.10723	0.0700563
eif3jb	I	1.11828	0.0705815
med7	I	1.16798	0.0760175
chchd10	I	1.07321	0.0788237
stx6	I	1.0112	0.0794331
ate1	I	1.56591	0.0815379
dhdds	I	1.03386	0.0820911
atg12	I	1.18961	0.082655
slc48a1b	I	1.09606	0.0833389
si:dkeyp-44a8.2	I	1.34822	0.0852195
sec24c	I	1.20458	0.0853897
tchp	I	1.18932	0.0884086
lzts2b	I	1.2449	0.0895554
tinagl1	I	1.53929	0.0905275
otud3	I	1.32781	0.0949249
bcl6ab	I	1.02866	0.0955974
nt5c3	I	1.98845	0.0975707
wwtr1	I	1.08375	0.0978597
C5HXorf56	I	1.1001	0.0979439
eif5	I	1.13703	0.0984561
RAPGEF2 (2 of 2)	I	1.15531	0.108741
ube3d	I	1.44435	0.111298
rtca	I	1.7899	0.112612
zgc:171599	I	1.10527	0.11441
prmt6	I	1.06392	0.114414
zc3h7b	I	1.09565	0.114986
pla2g12a	I	1.53215	0.114992
hnrnpub	I	1.17698	0.115111
mrpl22	I	1.24458	0.115729
C18H15orf39	I	1.54886	0.116362
top1l	I	2.20111	0.119718
KLHL2	I	1.61722	0.120551
spag1a	I	1.49698	0.121248
taf5l	I	1.72107	0.122169
pla2g15	I	1.12441	0.127082
ube2j2	I	1.04179	0.127581
bcl2l1	I	1.7233	0.128842
ENSDARG00000012458	I	1.55495	0.129053
adck4	I	1.28862	0.130189
si:dkey-276l13.5	I	1.08132	0.133222
tarbp2	I	1.12057	0.138982
heg	I	1.06358	0.139083
cgrrf1	I	1.44861	0.139744
hmgcrb	I	1.18694	0.139886
si:ch211-214j24.10	I	1.84441	0.150726
smarca5	I	1.24353	0.153637
timm9	I	1.02113	0.153986
si:ch211-244b2.3	I	2.16881	0.154043
ano5b	I	1.67321	0.154705
C10H5orf28	I	1.10012	0.160605
ercc2	I	1.55015	0.161515
SDR16C5	I	1.40714	0.161599
ptgs2a	I	1.35133	0.164543
TP53I3	I	1.02866	0.166229
cnstb	I	1.08192	0.168
si:ch73-103l1.2	I	1.11127	0.168894
fibinb	I	1.41663	0.171277
cul3a	I	1.07998	0.172361
las1l	I	1.24012	0.174884
fbxl14a	I	1.12069	0.175337
zgc:193505	I	2.24085	0.176368
TNFRSF1A (1 of 2)	I	3.28295	0.177076
bcat1	I	1.26642	0.177754
arhgef4	I	1.19119	0.178162
c1galt1c1	I	1.20867	0.180283
MANBAL	I	1.18243	0.18099
CABZ01055170.1	I	1.15357	0.182319
slc25a48	I	1.61339	0.182331
zgc:77112	I	1.74293	0.183004
ORAI1 (2 of 2)	I	1.27778	0.183208
MFAP4 (11 of 14)	I	1.21244	0.183444
gdi1	I	1.11106	0.184376
slc24a3	I	2.27825	0.184973
si:dkey-79f11.10	I	1.40672	0.186701
abcf2a	I	2.12908	0.187932
PPFIBP1 (1 of 3)	I	1.24197	0.19245
tomm22	I	1.22345	0.192961
ccdc94	I	1.09637	0.193667
si:dkey-260j18.2	I	1.37374	0.194187
C7H11orf68	I	1.05294	0.19437
akap12b	I	1.52839	0.195322
cul1b	I	1.21176	0.196096
RC3H1 (1 of 2)	I	1.38806	0.1963
pdap1b	I	1.27144	0.196322
bscl2	I	1.19815	0.197735
slmo2	I	1.43787	0.198109
si:ch211-260m19.8	I	1.42334	0.198379
gtf3c6	I	1.49161	0.199136
RSF1 (3 of 3)	I	2.74078	0.199328
aven	I	1.15725	0.202461
hsd20b2	I	2.58286	0.202483
cdc42ep3	I	1.12046	0.203807
syngr2a	I	1.05133	0.205373
SLC19A2	I	1.59497	0.207321
znf259	I	1.90018	0.207382
setd4	I	1.01589	0.20831
lap3	I	1.00578	0.20912
si:ch211-166e11.5	I	1.69208	0.209936
cog3	I	1.18527	0.210133
mob1a	I	1.18898	0.212406
pdpk1a	I	1.71014	0.21294
gcfc2	I	1.45534	0.213955
si:ch211-244h4.1	I	1.69485	0.21412
si:dkey-234l24.9	I	1.56698	0.214238
rab5b	I	1.20404	0.216223
zgc:110249	I	1.68873	0.217398
atp1a1	I	1.80568	0.217544
CU929415.1	I	1.12973	0.218463
snrnp48	I	1.22854	0.21919
wu:fb39e10	I	1.50176	0.219826
CR387996.2	I	1.43509	0.221362
slc16a4	I	2.74224	0.223035
m17	I	1.12444	0.224814
spata5l1	I	1.05842	0.225443
eif4g2b	I	1.45132	0.225625
pla2g7	I	1.13525	0.227152
timm17a	I	1.96171	0.23059
kank3	I	1.23906	0.231226
WDR81	I	1.30579	0.231409
C18H16orf70	I	1.46413	0.231482
smarcc1a	I	1.32064	0.234629
angptl4	I	1.23907	0.237294
eif4e1c	I	1.82488	0.238493
edc4	I	1.01545	0.238516
cbx8b	I	1.08715	0.239912
traf2b	I	1.16381	0.241444
fnbp1l	I	1.19136	0.242962
nfya	I	1.85105	0.243053
rcc1	I	2.54915	0.244328
ston2	I	1.68286	0.245078
xbp1	I	1.53277	0.248738
fndc3bb	I	1.37105	0.252328
PLIN5	I	1.7021	0.2533
mrpl40	I	1.26795	0.254471
ddx19	I	1.52044	0.255005
lysmd3	I	1.3769	0.257917
exosc9	I	2.65776	0.258232
SLC29A2 (1 of 2)	I	1.49108	0.258584
slc38a7	I	1.85519	0.260552
ENSDARG00000076622	I	1.30321	0.26108
BX323045.3	I	1.38863	0.261561
GSK3B (2 of 2)	I	1.36988	0.261983
si:dkey-30c15.9	I	2.1168	0.262231
hnmt	I	1.66295	0.266564
AC024175.4	I	1.37507	0.267261
C13H4orf32	I	1.05527	0.270512
rgp1	I	1.04671	0.271699
bhlhe41	I	2.87467	0.276194
ches1	I	1.65934	0.276951
C16H8orf76	I	1.43091	0.277421
ENSDARG00000088990	I	1.06299	0.277701
arf4a	I	1.17698	0.278355
cdv3	I	1.78679	0.280811
smyd5	I	2.55661	0.281804
rint1	I	1.28295	0.286022
slc26a2	I	2.07702	0.286218
BX571714.2	I	1.27667	0.287921
C12H17orf62 (1 of 2)	I	1.30314	0.288057
poc1bl	I	1.11152	0.28994
CABZ01085657.1	I	1.42315	0.291303
ube2g1a	I	1.50713	0.291318
CABZ01112387.1	I	1.10991	0.291374
JTB	I	2.07169	0.292641
hspa4a	I	3.4339	0.294542
SLC4A7	I	1.05932	0.295319
ruvbl2	I	1.27357	0.295533
gopc	I	1.53403	0.297968
wfs1b	I	1.0511	0.298082
dnaja1l	I	3.18089	0.298096
dgat1b	I	1.78666	0.302897
chmp1a	I	1.34195	0.304802
waslb	I	1.38727	0.306454
ecd	I	1.07297	0.30708
lsm4	I	1.01068	0.311844
DNAJB9 (1 of 2)	I	2.10573	0.312505
xpot	I	1.27375	0.314039
NTAN1	I	1.25546	0.314938
glrx2	I	1.20898	0.315766
dnajc15	I	1.1534	0.31701
magi1b	I	1.17055	0.31739
slc20a2	I	1.12436	0.319065
mlx	I	1.17676	0.32066
bbs10	I	1.41558	0.320922
trib3	I	1.77686	0.321479
nceh1b	I	1.33733	0.322193
prpf40a	I	1.00753	0.322684
lyz	I	3.47645	0.324148
wdyhv1	I	6.53926	0.324766
ncoa4	I	1.42915	0.326798
bzw1b	I	3.06338	0.329237
mrps16	I	1.05748	0.32935
arntl2	I	1.00094	0.329794
eefsec	I	1.35657	0.331029
ppie	I	1.26462	0.331403
C18H19orf12 (1 of 4)	I	1.37477	0.332434
C20H1orf198	I	1.20329	0.332634
TMEM55B (2 of 2)	I	1.3644	0.333149
si:zfos-2269b6.1	I	1.12819	0.335332
sdhaf1	I	1.71885	0.335829
dcun1d1	I	1.14301	0.336496
CU929431.1	I	1.89741	0.336865
trmt2b	I	1.11029	0.33834
POLR2H	I	1.54	0.338826
cxcr7b	I	1.19028	0.33939
maff	I	1.73457	0.340623
usp2a	I	2.12542	0.340707
casp8	I	1.04215	0.341279
PPP4R1L	I	1.64786	0.345154
hspa13	I	1.29834	0.347829
mettl13	I	1.01211	0.348128
zgc:66475	I	1.74402	0.34848
ascc2	I	1.05529	0.34854
C7H16orf87	I	1.34182	0.348609
RRAGC (2 of 2)	I	1.84235	0.348956
dus4l	I	1.28269	0.34966
plaa	I	1.60438	0.350801
acad9	I	1.04174	0.351716
slc30a7	I	1.48358	0.354447
med21	I	1.41208	0.356716
clpp	I	1.05968	0.356934
cdk12	I	1.22846	0.358922
eif2c3b	I	3.31695	0.358961
mcrs1	I	1.02922	0.359955
oaz1a	I	1.18943	0.361051
sec61al2	I	1.18185	0.36237
cwc25	I	1.21274	0.363153
ptbp1b	I	1.34275	0.365129
slc35e1	I	1.79059	0.365134
optn	I	1.40164	0.365393
thoc1	I	1.51455	0.366843
si:dkey-17m8.1	I	1.23873	0.367142
FP102272.1	I	1.11087	0.367495
hyal2	I	1.37458	0.367663
ppp1cab	I	1.65608	0.368101
pex2	I	1.14988	0.368596
rnf139	I	1.12292	0.371643
tpra	I	1.25138	0.372197
polr2b	I	1.16988	0.37832
lmbrd2a	I	1.75624	0.378818
alkbh6	I	1.79397	0.382353
fhl3	I	1.21552	0.382684
atad1a	I	1.33472	0.383095
ccdc59	I	1.32802	0.384143
hsf1	I	1.73256	0.384792
unc119.1	I	1.04779	0.385224
itpkcb	I	1.26904	0.385575
gnpda1	I	1.24905	0.385712
erbb2ip	I	1.33255	0.387521
snrpe	I	1.08589	0.3888
gltpa	I	1.3924	0.391523
mapkapk5	I	1.30247	0.392995
dnajc25	I	1.56743	0.393256
antxr2a	I	1.72565	0.393302
tapt1b	I	1.09948	0.394433
t54l	I	1.39933	0.396065
ENSDARG00000004636	I	1.60882	0.398755
CR853282.2	I	1.58275	0.399273
nkrf	I	1.04902	0.399304
cycsb	I	1.36158	0.399619
kif22	I	1.35677	0.399983
cox11	I	1.5834	0.400005
dachd	I	1.70036	0.40241
ccm2	I	1.29695	0.402896
sft2d3	I	1.24202	0.402949
cdk11b	I	1.1013	0.403106
emc6	I	1.33828	0.405165
si:dkey-83m22.8	I	1.00486	0.407816
pawr	I	1.10974	0.408695
srm	I	1.4481	0.409712
ipmkb	I	1.15983	0.410809
pi4k2a	I	2.40452	0.410992
atp6v0a2b	I	2.34921	0.411267
uba1	I	1.06408	0.413173
chmp4b	I	1.39435	0.413596
PRRG1	I	1.69377	0.414384
aqp11	I	1.57142	0.415286
armc1	I	1.20989	0.415581
tnfrsf9a	I	2.08805	0.422594
cox17	I	1.43723	0.423187
rab10	I	1.23178	0.425475
azin1a	I	1.02669	0.426841
npr1b	I	2.25117	0.42908
sdhb	I	1.16868	0.430294
HEATR5B	I	1.25273	0.430387
tmx2b	I	1.23124	0.431304
stip1	I	1.55586	0.431582
ME1 (2 of 2)	I	1.77353	0.432768
zyx	I	1.19686	0.432821
si:dkey-183n20.15	I	2.03079	0.433459
entpd4	I	2.03794	0.434339
sgut1	I	1.57288	0.43511
nup50	I	1.57677	0.435197
PRODH (2 of 3)	I	2.55564	0.437434
nrg1	I	1.86015	0.438118
pxk	I	1.44181	0.442079
bzw1a	I	1.18999	0.443012
grina	I	1.03251	0.444065
cxxc5	I	1.01015	0.445029
ptpn2b	I	1.23701	0.445551
HERC4	I	2.07077	0.446036
zgc:77375	I	1.14537	0.446252
si:ch73-18b11.2	I	1.72254	0.448149
igfbp1b	I	2.50845	0.44881
nfixa	I	1.94182	0.4508
tnikb	I	2.11231	0.451415
ppp4r2a	I	1.88036	0.452739
pdss1	I	1.25037	0.45309
cpsf3	I	1.00545	0.45543
pdcd6	I	1.19713	0.45671
flii	I	1.05996	0.458
wdr18	I	1.03067	0.462075
zgc:113385	I	1.02978	0.462279
strn3	I	1.26573	0.464586
prg4b	I	1.57013	0.465278
rilpl2	I	1.07733	0.467516
si:ch211-214p13.3	I	1.4481	0.46963
CABZ01028770.1	I	1.47305	0.471007
flj11011l	I	1.37904	0.471432
hig1	I	1.44572	0.472322
ruvbl1	I	1.76464	0.475498
txnl1	I	1.49216	0.476974
kctd5	I	1.12009	0.477243
sh3bp5la	I	1.06768	0.478321
cnppd1	I	1.61134	0.478694
hsp70l	I	1.46871	0.47915
aatka	I	1.0869	0.47962
TFPT	I	1.24841	0.479999
slc38a10	I	1.05624	0.480196
si:ch211-132g1.3	I	1.06372	0.483219
cog2	I	2.93509	0.490291
mob3a	I	1.11489	0.490417
cdc73	I	1.30515	0.491227
tmem39a	I	1.08603	0.494168
chchd4	I	1.75721	0.495197
zfand5b	I	1.80271	0.495901
pcyt1ab	I	2.11767	0.499036
dcun1d5	I	1.36569	0.499065
ppp3cca	I	1.62344	0.500326
si:ch211-269i23.2	I	4.20856	0.503037
trim35-39	I	1.52126	0.503544
eaf1	I	1.04353	0.503597
FP103002.1	I	1.01671	0.504393
sepn1	I	1.924	0.506785
rab11a	I	1.69123	0.506811
zgc:154029	I	1.47535	0.51075
qars	I	1.03927	0.511513
snap29	I	2.12136	0.515098
trappc4	I	1.28472	0.515249
ubr7	I	1.65145	0.515807
tagln2	I	2.27459	0.519455
zgc:194314	I	1.21119	0.519562
kras	I	1.24731	0.519952
ncapg	I	1.20964	0.522575
gltpd2	I	1.85451	0.523429
gtf3c5	I	1.19976	0.523547
ftr43	I	1.4784	0.525042
xrcc3	I	1.11158	0.525275
si:ch211-233a24.2	I	1.79708	0.525753
si:ch73-91k6.2	I	1.22104	0.526041
arf1	I	1.25492	0.528418
gcga	I	1.64731	0.530393
il12rb2l	I	1.54387	0.53097
tia1	I	1.629	0.531779
eif4ea	I	1.40032	0.532312
sgsm3	I	1.4095	0.532639
mettl2a	I	2.0047	0.535731
rap1b	I	1.22502	0.538007
nxt2	I	1.19152	0.538306
kif5ba	I	1.26658	0.538987
arf6a	I	1.01342	0.539398
atp6v0a1a	I	1.23715	0.541449
ENSDARG00000015290	I	1.07555	0.543254
traf7	I	1.44553	0.543515
tmem203	I	1.55578	0.544032
ralba	I	1.45736	0.54464
stat6	I	1.1	0.545519
yap1	I	1.74456	0.546127
tcf12	I	1.58631	0.546638
TMEM184B (1 of 3)	I	1.14087	0.546972
gpr155a	I	1.00093	0.547686
wdr21	I	1.06223	0.548586
mfsd12a	I	1.19277	0.549965
papss2b	I	1.66747	0.549966
faf2	I	1.3729	0.553875
si:dkeyp-68b7.5	I	1.50696	0.554208
tmem106bb	I	1.22794	0.554592
si:ch211-139k8.2	I	1.46747	0.557034
AL954698.1	I	1.0798	0.557056
tagln3b	I	1.0804	0.557775
si:dkey-229d11.5	I	1.67006	0.560162
PDCL3	I	1.52241	0.567528
ZNF740	I	1.06229	0.568031
nudc	I	1.75451	0.568244
atxn7l3	I	1.05389	0.568613
im:7151068	I	1.04175	0.568817
sept9b	I	1.08022	0.569707
tmem115	I	1.58006	0.572805
txlng	I	1.9394	0.574918
ccnk	I	1.99912	0.575147
klc2	I	1.33196	0.575852
TMC5	I	1.39857	0.575863
CR848029.1	I	1.13724	0.577186
lysmd2	I	1.11448	0.577262
EP400NL	I	1.40938	0.577809
rab5aa	I	1.22318	0.577833
arl6	I	1.09422	0.577836
si:dkey-286j15.3	I	1.5052	0.578155
hspb8	I	1.53121	0.578182
MTUS1 (2 of 2)	I	1.15809	0.579139
fzd5	I	1.46229	0.584125
si:dkey-7n6.2	I	2.35105	0.584858
gna11b	I	1.08841	0.585537
apg3l	I	1.05877	0.585668
pik3r3b	I	1.87954	0.586292
leo1	I	1.40431	0.58652
nek6	I	1.39764	0.586763
thg1l	I	2.61898	0.587155
ier5l	I	2.45094	0.587206
eif4e2rs1	I	1.06394	0.587702
VPS37B (2 of 2)	I	2.32004	0.58818
tubd1	I	1.60824	0.589415
NRBP1	I	1.4104	0.589898
casp8l2	I	1.40717	0.590456
srrt	I	1.24042	0.590746
tspan14	I	1.35027	0.591868
C21H11orf82	I	1.69746	0.592165
nipal3	I	1.7721	0.59219
trmt13	I	1.8982	0.592197
C2H5orf22	I	1.43547	0.592262
ciao1	I	1.13363	0.592557
ccr7	I	2.69241	0.592852
CR774186.2	I	2.47496	0.593251
tfpi2	I	1.11151	0.593259
api5	I	1.28328	0.593449
HAUS2	I	1.68629	0.593493
si:dkey-93m18.6	I	1.0989	0.593561
homez	I	2.72351	0.593652
tha1	I	1.28706	0.593878
pafah1b1b	I	1.3598	0.594637
vldlr	I	1.01843	0.595617
si:dkey-177p2.5	I	1.32734	0.596771
spryd3	I	1.43151	0.597339
tnip1	I	1.04885	0.597719
tspan11	I	1.98839	0.597761
dnajb1a	I	1.85529	0.598309
sox4b	I	1.47819	0.599742
cmtm7	I	1.95286	0.600129
chrna1	I	1.77253	0.601502
morc3a	I	1.26931	0.60304
zgc:153896	I	1.09239	0.603527
si:dkey-3n22.9	I	2.41435	0.603783
igf2bp3	I	2.80302	0.604314
fpgt	I	1.69766	0.605072
ormdl3	I	1.29846	0.605343
rhbdd3	I	1.42841	0.605344
KCNIP2	I	2.43049	0.60608
scocb	I	2.45493	0.606785
NID2 (1 of 2)	I	2.29659	0.607105
rwdd	I	1.85439	0.608465
ELL3	I	1.25161	0.608585
cnn2	I	1.15203	0.608678
ENSDARG00000095741	I	3.27545	0.609217
RUNDC1	I	1.48568	0.609303
paf1	I	1.59196	0.60998
rab4b	I	2.03208	0.610623
SENP8	I	1.14268	0.611127
dhx57	I	1.18107	0.612247
haus7	I	1.53814	0.612377
ehd1a	I	1.47418	0.612749
atf4b1	I	1.02374	0.612911
caprin1a	I	1.46611	0.614003
sptssa	I	1.59609	0.614012
mgat1a	I	1.86924	0.614432
CU469509.3	I	1.6975	0.615407
kcnk5a	I	2.42307	0.61553
slc45a3	I	1.11008	0.615611
hspbap1	I	1.10936	0.615908
cyp7c1	I	1.12927	0.616397
si:ch211-183d21.1	I	5.18794	0.617064
vegfc	I	3.53728	0.617568
smarcb1b	I	1.1336	0.617896
CABZ01043370.1	I	1.13961	0.61843
zbtb10	I	1.25728	0.618514
rbb4	I	1.39692	0.619035
aars2	I	1.25144	0.619039
znf346	I	1.16854	0.61943
mat1a	I	1.17233	0.619498
ENSDARG00000036750	I	1.16367	0.619662
RELL1	I	1.79769	0.620233
epha4a	I	1.45453	0.62068
CU469544.1	I	8.54801	0.621438
arcn1a	I	1.21253	0.621736
tardbp	I	1.30426	0.621875
BEND2	I	2.13277	0.622044
CABZ01073654.1	I	1.44449	0.622075
si:dkey-31f5.8	I	1.66441	0.622393
mef2cb	I	2.09986	0.622897
CABZ01075191.1	I	1.06722	0.623397
pdzd11	I	1.30554	0.623794
tmbim1	I	1.72742	0.623979
pus10	I	1.00021	0.62411
TACO1 (1 of 2)	I	1.10636	0.624352
uba3	I	1.46813	0.62477
si:dkey-4c15.16	I	2.18201	0.6256
zgc:158309	I	1.10894	0.626449
si:dkey-242e21.4	I	1.70279	0.626521
loxl2a	I	1.9076	0.626575
CD97 (2 of 4)	I	1.05362	0.62751
p2rx1	I	1.05536	0.627939
PIK3CA (1 of 2)	I	1.9193	0.628712
gtf2h2	I	1.15655	0.629002
GPR137B (1 of 2)	I	1.72714	0.630312
bcl2l10	I	2.25212	0.630318
zgc:173593	I	8.46271	0.630814
usp33	I	1.32699	0.630987
bcl7ba	I	1.82091	0.632392
CABZ01002626.1	I	1.55216	0.63312
zgc:158321	I	1.10011	0.634049
mul1b	I	1.3557	0.634415
si:dkey-30c15.10	I	2.27559	0.634734
parvg	I	1.44619	0.635503
htr1bd	I	1.12584	0.635734
PGS1	I	1.43998	0.636414
shc2	I	2.39228	0.636715
TMCC1 (1 of 2)	I	1.54181	0.636746
SYS1	I	1.79465	0.637515
rbfox2	I	1.19341	0.638241
si:ch73-347c12.3	I	1.13036	0.638589
MBD5	I	1.4865	0.639026
si:dkey-4c15.17	I	1.52196	0.639155
zgc:163143	I	1.71227	0.639601
med18	I	1.70888	0.640154
dsc2l	I	1.42517	0.640956
crfb1	I	1.86364	0.641421
C17H10orf137	I	2.02487	0.641818
cbx7a	I	1.49866	0.643766
b3gnt2l	I	1.12724	0.644561
azin1b	I	1.98253	0.645872
tmco1	I	1.37574	0.646717
mapkapk2a	I	1.36428	0.647335
mrpl1	I	1.84598	0.648514
xpnpep3	I	2.35572	0.648785
gpr183	I	1.74884	0.648991
si:ch211-87l2.1	I	1.88431	0.650165
cdk7	I	1.59394	0.65176
si:ch73-138n13.1	I	1.11784	0.652612
mbd2	I	1.55142	0.653264
dync1li2	I	1.46563	0.65633
strada	I	1.2444	0.656577
arfgap2	I	1.31111	0.657629
vamp4	I	1.34575	0.658101
SCYL2	I	1.35758	0.658371
exoc3	I	1.23981	0.659306
TARS2	I	1.12817	0.659596
tmem108	I	2.09844	0.659612
sdf2	I	1.38504	0.660742
EXT1 (1 of 2)	I	1.29455	0.661603
MIS18BP1	I	2.99384	0.661625
chac1	I	1.8216	0.662602
TMEM248	I	1.09195	0.66262
CABZ01034857.1	I	1.12083	0.663305
dpagt1	I	1.11433	0.667577
cog7	I	1.22171	0.668339
RASSF3	I	2.15169	0.668699
rhogc	I	1.20186	0.670588
por	I	1.63133	0.670968
ptpn11a	I	1.42957	0.671192
SMIM20	I	1.28088	0.671888
FAM107A	I	1.20683	0.672295
tmem110l	I	2.04746	0.673647
tmem65	I	1.76829	0.674004
pglyrp2	I	1.6209	0.675932
slc39a9	I	1.37942	0.679877
ENSDARG00000092157	I	1.10677	0.680409
get4	I	1.83824	0.681478
agpat4	I	1.08259	0.68285
mapk6	I	2.16201	0.68422
snrpd2	I	1.1337	0.685661
ubl3a	I	1.22575	0.685694
b3galnt2	I	1.20778	0.685826
cmc2	I	1.17008	0.685926
stam2	I	1.26267	0.686602
PLCL2	I	1.10502	0.687559
vps36	I	1.44258	0.688083
sdr16c5b	I	1.22071	0.688424
ptrh1	I	2.97988	0.691854
tfip11	I	1.59849	0.692516
psmd11b	I	1.15408	0.692752
gtf2f2a	I	1.34918	0.693021
zgc:153440	I	1.09396	0.693568
ppox	I	1.21196	0.694266
C22H10orf76 (1 of 2)	I	1.62942	0.695371
mapkapk3	I	2.06713	0.695574
osbpl11	I	1.55488	0.696667
serinc2l	I	1.62226	0.697567
CABZ01073118.1	I	1.99456	0.69974
fth1a	I	1.17011	0.700776
ggact.2	I	1.64117	0.701139
ttll11	I	1.5841	0.702282
mad1l1	I	1.00729	0.703229
slc38a6	I	1.77082	0.705849
vps4b	I	1.55829	0.709397
ankhd1	I	1.27745	0.710233
atp13a	I	1.06602	0.711368
rab1ba	I	1.4497	0.711528
ubqln4	I	1.15035	0.711699
polr3k	I	1.08376	0.712695
atp6v1aa	I	1.42064	0.712941
ube2j1	I	1.74437	0.713045
srp14	I	1.38407	0.714749
lrrc59	I	2.06982	0.71508
abhd11	I	1.42519	0.715372
CHCHD5	I	2.46692	0.716786
slc27a2b	I	1.24922	0.717177
LRP10	I	1.07307	0.718472
pnkp	I	1.17581	0.718641
abcf1	I	1.51785	0.719653
tbce	I	1.12436	0.722433
sptlc2b	I	2.04688	0.723667
cpsf2	I	1.26001	0.724739
ripk2	I	2.16923	0.725833
gatsl2	I	1.02768	0.726218
ZBTB7B	I	1.70777	0.731035
tmem223	I	1.44345	0.731922
zbed4	I	1.01648	0.732147
twf2b	I	2.7391	0.734091
endog	I	1.52867	0.734619
igbp1	I	1.27553	0.734635
C3H17orf103 (2 of 2)	I	1.14251	0.734722
pnpla8	I	1.37136	0.735877
slc31a2	I	2.42724	0.738421
prpf18	I	1.12621	0.738876
atp6v1d	I	1.11933	0.739755
rap2b	I	2.00546	0.740643
mpzl2b	I	2.15077	0.741016
actl6a	I	1.46214	0.74152
FIS1	I	1.22358	0.744243
riok3	I	2.29991	0.744407
slc9a3r1	I	1.86787	0.745989
nphp3	I	1.53996	0.746566
slc35b3	I	1.11732	0.747264
jak3	I	1.31863	0.747639
rqcd1	I	1.48757	0.747663
STON1	I	1.88831	0.750642
slc17a5	I	1.12249	0.75084
CABZ01057013.1	I	1.30666	0.751881
mapre1a	I	1.31459	0.753602
asnsd1	I	1.41941	0.754376
ENSDARG00000059806	I	1.41196	0.756673
SNORA70	I	1.0969	0.757814
r3hdm4	I	1.42438	0.758108
EHD4	I	1.4798	0.758802
lpcat3	I	1.37234	0.760433
snx17	I	2.15427	0.762692
il6st	I	1.51685	0.763898
tiprl	I	1.12548	0.764505
ywhae2	I	1.32286	0.766178
CABZ01040253.1	I	2.20753	0.768348
pi4kaa	I	1.0096	0.768432
imp4	I	2.54773	0.768559
yes1	I	1.41715	0.768812
bcas3	I	1.14404	0.769254
angel2	I	1.75771	0.769982
si:dkey-145p14.5	I	1.59605	0.771567
RAPGEF5 (1 of 2)	I	1.39509	0.774448
lmf2b	I	1.04053	0.774549
pcolce2b	I	1.19186	0.776437
nipa1	I	1.69462	0.776903
trim24	I	1.25856	0.776931
mtmr6	I	1.00758	0.778679
LRRC8A (2 of 2)	I	1.09902	0.77889
rab8a	I	1.3389	0.780369
UBN2 (2 of 2)	I	1.07544	0.780509
yipf6	I	1.50513	0.78051
chmp5b	I	1.40131	0.781027
atg4b	I	1.56335	0.781207
impact	I	1.31522	0.781853
gng5	I	1.68389	0.78464
alg11	I	1.40935	0.784999
ptpn9a	I	1.35946	0.787241
ptp4a1	I	1.85816	0.78937
cdc16	I	1.97796	0.79033
gltpd1	I	2.72586	0.790367
zgc:91890	I	2.28289	0.792697
tollip	I	1.1338	0.793366
TTL	I	1.02464	0.794124
SLC22A15	I	1.09347	0.794162
CR383676.3	I	1.24181	0.796863
CR383676.3	I	1.24181	0.796863
TRAPPC10	I	1.17812	0.797164
ncf1	I	2.41747	0.79735
rpa1	I	2.27405	0.797553
si:dkey-181m9.8	I	1.7118	0.798365
zc3h18	I	1.44215	0.799673
me3	I	1.11275	0.801881
itsn2b	I	1.8686	0.802201
si:dkey-253d23.3	I	1.60001	0.803753
chp1	I	1.97236	0.804415
fam173a	I	1.27019	0.805661
TIFA	I	1.86313	0.805962
adprm	I	1.88706	0.808283
cnep1r1	I	1.09737	0.808436
si:ch73-234b20.5	I	1.19346	0.808992
fam175b	I	1.85186	0.809206
lman2	I	1.09372	0.810387
slc48a1a	I	1.33376	0.812477
spred1	I	1.42731	0.812503
baz1b	I	1.69618	0.812695
lipea	I	1.40641	0.812727
si:ch211-197l9.2	I	2.08697	0.814381
wu:fi13g07	I	1.47264	0.81459
pak2b	I	1.21436	0.816473
mapre1b	I	1.87251	0.816493
GPR89B	I	1.75941	0.817208
CABZ01045212.1	I	1.81017	0.817432
vps25	I	1.38736	0.817698
armc7	I	1.14383	0.818026
tomm34	I	1.4656	0.818981
PHKA2	I	1.8204	0.819706
arf2	I	1.12503	0.820644
lrrc8a	I	1.47528	0.820733
nabp1a	I	2.3278	0.820858
ccz1	I	1.16875	0.821202
gnas	I	1.06007	0.822396
SNRPG	I	1.79448	0.823211
nsmce4a	I	1.49696	0.823328
ERAS	I	2.15073	0.823462
sas	I	1.55795	0.823616
top1mt	I	1.49864	0.825306
psmd11a	I	1.73077	0.825493
gmeb1	I	2.15511	0.826668
cab39l1	I	1.09091	0.826716
chchd2	I	1.08703	0.826839
raf1b	I	1.35987	0.829139
snapc3	I	2.48183	0.829707
si:dkey-286j15.1	I	1.03818	0.830119
si:dkeyp-120h9.1	I	2.72939	0.830725
tnfaip6	I	2.70025	0.832745
C7 (1 of 2)	I	4.28196	0.834047
tmem104	I	1.12441	0.83554
ube2d1b	I	2.02345	0.838533
tceb1b	I	1.32227	0.839745
mmp9	I	1.85217	0.841455
hax1	I	1.3653	0.843781
oxnad1	I	2.5782	0.846225
chmp7	I	1.08175	0.846874
zfp64	I	1.3622	0.847555
ATP5SL	I	2.08251	0.848879
gnb4b	I	1.38529	0.849241
magoh	I	1.20811	0.849615
si:ch211-74m13.1	I	1.01637	0.850239
nck1a	I	1.3879	0.850342
ckba	I	1.12421	0.853453
mat2aa	I	2.00804	0.853682
rfc4	I	1.73478	0.854036
crfb5	I	1.47638	0.855205
egfra	I	1.36027	0.85625
sec22bb	I	1.00523	0.856799
zgc:63637	I	1.43698	0.85683
arhgap12a	I	1.64064	0.858138
TMEM30B	I	1.84832	0.858236
CT583626.2	I	1.85835	0.861244
lpar6a	I	2.04408	0.861517
med4	I	1.61456	0.866525
tmem189	I	2.43719	0.867391
fdx1	I	2.18819	0.868768
ABCF3	I	1.71927	0.86893
pik3c3	I	1.26357	0.86897
arhgef10lb	I	2.53181	0.869051
NSMCE2	I	1.6821	0.869286
CABZ01034848.1	I	1.12161	0.869509
EPT1	I	1.72066	0.869988
tmed9	I	1.08256	0.871411
GOLT1A	I	1.08825	0.87236
SFT2D2 (1 of 2)	I	1.9582	0.873161
tnfaip2b	I	1.85928	0.873193
TTF2	I	1.12691	0.873832
CINP	I	1.29165	0.874274
yipf2	I	1.16383	0.876191
znhit2	I	1.46704	0.876251
isca1	I	1.5204	0.876629
rab2a	I	1.13156	0.877012
rala	I	1.5509	0.877566
DHX29	I	1.02021	0.880866
agt	I	1.82756	0.88239
GPSM3	I	1.40652	0.884407
minos1	I	1.25131	0.885951
aph1b	I	1.23603	0.887446
abl1	I	1.08059	0.888743
crfb4	I	1.36071	0.889022
lsr	I	1.19596	0.891841
tpst1	I	1.26604	0.893834
klf13	I	1.3136	0.893859
mmp13a	I	1.2952	0.894025
BCL10	I	1.51736	0.894153
nudt4b	I	2.27744	0.895412
clcn5	I	3.01494	0.895992
rps6ka3b	I	1.91394	0.896303
kdelr2a	I	1.07684	0.89846
stx5a	I	1.43077	0.902068
mtrr	I	1.3683	0.903022
CYHR1	I	1.10019	0.90338
gtpbp1	I	1.34508	0.903684
ube2kb	I	1.36149	0.905819
sec13	I	1.05279	0.907677
eps15l1a	I	1.92858	0.909482
c1galt1b	I	1.07386	0.909627
ube4a	I	1.54413	0.911781
irf2bpl	I	1.11918	0.912312
si:ch211-238n5.4	I	1.54313	0.912923
zgc:101583	I	1.08334	0.913201
casc3	I	1.17946	0.913225
ccdc136b	I	2.07481	0.913757
si:ch73-186j5.4	I	1.08087	0.913765
cmtm3	I	1.3235	0.913797
caprin2	I	1.35297	0.914087
acpl2	I	1.32977	0.914876
crb3b	I	1.57296	0.914949
trabd	I	2.21413	0.915505
ezh2	I	1.55967	0.917839
CCDC115	I	1.90806	0.919687
mthfd1a	I	1.21664	0.920437
prkaa1	I	1.49495	0.923565
fam50a	I	1.1723	0.92397
adipor1a	I	1.22618	0.927559
mettl3	I	1.17345	0.927898
tmem57b	I	1.10672	0.928244
chordc1	I	1.23868	0.92936
tgs1	I	1.42864	0.92978
BCR (2 of 2)	I	1.71527	0.930674
ITCH (1 of 2)	I	1.13504	0.93391
RAB31	I	1.11749	0.934604
alg2	I	3.31955	0.935369
cd248a	I	1.41589	0.935416
arl8ba	I	1.30645	0.936314
SLC36A4	I	1.44251	0.936617
C9H2orf76	I	2.64939	0.936911
rnps1	I	1.00435	0.939153
tex261	I	1.35474	0.941843
wtip	I	1.15519	0.942696
frs2a	I	1.12091	0.945166
copa	I	1.0174	0.946446
UBAC2 (1 of 2)	I	1.27705	0.946858
immp1l	I	2.12929	0.947685
tmem242	I	1.17015	0.948901
si:ch211-113e8.11	I	1.59578	0.949141
pdcd7	I	2.397	0.95076
sec61b	I	1.05253	0.953884
ZDHHC20 (1 of 2)	I	1.71696	0.955495
sdccag3	I	1.51092	0.955721
top3b	I	1.24316	0.957523
tada3l	I	1.3175	0.958742
sat1b	I	1.50692	0.961328
ENSDARG00000089443	I	2.70819	0.961417
hmbsa	I	1.05157	0.961419
SLX1A	I	1.94897	0.961874
cdc42l	I	1.88589	0.962486
ENSDARG00000059604	I	1.42221	0.96314
slc37a1	I	2.20407	0.963306
si:dkey-1b17.1	I	2.09655	0.963784
celf2	I	1.01111	0.964115
nr2c2ap	I	1.34916	0.964454
znf207a	I	1.57307	0.964633
rabggta	I	1.56675	0.965244
WDR83OS	I	1.20516	0.965489
nucb1	I	1.61422	0.965653
zgc:91910	I	1.45853	0.966097
hmox2b	I	1.36265	0.966135
wu:fj08f03	I	3.45293	0.969453
rac1	I	1.49961	0.970104
hnrnpl2	I	1.12682	0.971247
fabp1b.1	I	1.41953	0.971724
RAB21	I	1.06672	0.973195
commd5	I	2.09938	0.974528
cast	I	1.14656	0.975086
AVL9	I	1.88895	0.975573
dapk3	I	1.33841	0.978707
mrc1b	I	1.56186	0.979486
slc35e3	I	2.9295	0.981147
vps53	I	1.31266	0.981925
mon1a	I	1.66956	0.984383
spg20b	I	3.06009	0.985325
slc16a9a	I	2.06446	0.985827
rnf10	I	1.61027	0.985991
rab5ab	I	1.59651	0.987131
jak1	I	1.76011	0.990462
sec24d	I	1.61099	0.990662
dpp9	I	1.37829	0.99234
USP38	I	1.47714	0.992348
cbx6a	I	1.7859	0.993612
cope	I	1.27743	0.994931
tfpia	I	1.7877	0.995325
VPS37C	I	1.36994	0.997474
clec14a	I	1.0896	0.997982
ahnak	I	1.5026	0.998243
slc12a9	I	1.0422	0.998323
clgn	I	1.86553	0.99886
vimp	I	1.11489	0.999014
med24	II	0.255498	1.00072
ssbp3a	II	0.227605	1.00268
prps1b	II	0.83778	1.00567
clint1a	II	0.971486	1.00945
gpia	II	0.00746178	1.01118
ftsjd2	II	0.211608	1.01121
nudt3b	II	0.0978419	1.01191
C3 (1 of 9)	II	0.296451	1.01214
ofd1	II	0.00271157	1.01271
fkbp11	II	-0.552754	1.01329
obfc1	II	0.0900771	1.01578
stx12	II	0.185347	1.0176
hephl1	II	0.763088	1.02291
ssr4	II	0.324407	1.02383
chchd7	II	-0.309011	1.0242
tmem150a	II	0.929424	1.02433
ptpn23a	II	0.846866	1.02496
PPAP2A (1 of 2)	II	0.89481	1.02612
ensab	II	0.837195	1.02698
TMEM186	II	0.855318	1.02747
nf2a	II	0.497672	1.0281
HDAC5	II	0.242273	1.02866
psd3l	II	0.279946	1.02908
CT826375.4	II	0.00439923	1.02954
PHLDB2 (1 of 2)	II	0.836049	1.02972
FMNL1 (1 of 2)	II	0.326061	1.03102
tbcelb	II	-0.289975	1.03126
rcn2	II	0.664766	1.03235
shfm1	II	0.541372	1.03254
BX321921.1	II	0.866861	1.03359
apoa1b	II	-0.20805	1.03791
MPC2 (2 of 2)	II	0.796252	1.03815
wdfy4	II	0.650748	1.03928
MAP4K2 (1 of 3)	II	0.516541	1.03935
ptbp3	II	0.20261	1.03944
mrps33	II	0.544907	1.04117
SCYL1 (1 of 2)	II	0.434187	1.04208
myo6b	II	-0.879106	1.04236
psmb2	II	0.166139	1.04239
psmb7	II	0.428083	1.04312
CABZ01007930.1	II	-0.00295747	1.04517
ppp1r26	II	0.685606	1.04551
ube2v1	II	0.120616	1.04602
gpr39	II	-0.149861	1.04611
PSMD2 (2 of 2)	II	0.374505	1.04676
nfyba	II	-0.110224	1.04693
btr31	II	0.444907	1.04728
zgc:56622	II	0.739902	1.04793
tvp23b	II	0.511992	1.04834
rreb1a	II	0.935188	1.0493
ywhah	II	-0.692941	1.04973
naa20	II	-0.136067	1.04978
tfa	II	-0.0416284	1.05047
asl	II	0.907649	1.05104
tm4sf5	II	-0.205368	1.05155
wrn	II	0.514635	1.05325
ptprk	II	-0.350965	1.05378
trappc9	II	-0.907468	1.05425
tm2d3	II	0.954076	1.05447
ano10a	II	0.188448	1.05506
cryl1	II	-0.13093	1.05636
rab3ip	II	0.267688	1.06144
psma1	II	0.300935	1.06211
pde4cb	II	0.61707	1.06263
oraov1	II	0.763602	1.06349
ctsz	II	0.496349	1.06634
igfbp7	II	0.525122	1.06723
fam178a	II	0.807258	1.06817
si:dkey-42i9.4	II	0.465288	1.06822
BOLA2	II	-0.391942	1.07087
clptm1l	II	0.58096	1.07121
rpz	II	-0.382681	1.07139
KDM4A (2 of 2)	II	0.0912912	1.07255
crfb8	II	0.212382	1.07301
naga	II	-0.394783	1.0735
enc1	II	0.768252	1.07515
IGSF5 (2 of 2)	II	0.450303	1.0762
nfyc	II	0.930079	1.07651
capn2a	II	0.432267	1.0774
ugt5d1	II	0.171919	1.07777
entpd1	II	0.18619	1.07897
usp5	II	0.314152	1.08015
zgc:112263	II	0.218633	1.0808
taldo1	II	0.260522	1.08407
CU459094.3	II	0.141444	1.08442
epb41l3b	II	0.473866	1.08513
BX537138.1	II	0.545246	1.08527
sf3b5	II	0.82402	1.08598
si:ch211-214c7.4	II	-0.0078994	1.08915
dpy30	II	-0.0658957	1.08926
myh10	II	0.403504	1.09123
pnpla6	II	0.350329	1.09236
ATAD2	II	0.418025	1.09473
zgc:153993	II	0.851398	1.0955
zmpste24	II	0.577902	1.09595
FKBP15 (2 of 4)	II	0.455129	1.09683
hmg20a	II	0.609899	1.0975
mpi	II	-0.0722702	1.09972
zgc:173577	II	-0.12926	1.10029
fam219b	II	-0.00330696	1.10076
GUSB (2 of 2)	II	-0.602918	1.10104
nexn	II	-0.913816	1.10189
psme1	II	-0.6233	1.10197
fip1l1b	II	0.933589	1.10212
glb1	II	0.54544	1.10314
dopey2	II	0.616992	1.10318
rpn1	II	-0.0533188	1.10357
C1H7orf26	II	0.615854	1.10473
cybasc3a	II	0.914069	1.10641
abhd16a	II	0.197203	1.10667
vipas39	II	-0.0540379	1.11008
sec22a	II	0.387035	1.11323
zgc:113298	II	0.59573	1.11451
stk16	II	-0.500478	1.11461
mtmr7a	II	0.414553	1.11512
arhgdia	II	0.343862	1.11526
ENSDARG00000078941	II	0.85901	1.11678
anapc16	II	0.984515	1.1172
brms1	II	-0.519323	1.12154
fbxo15	II	0.186305	1.1228
GANAB (1 of 3)	II	0.320275	1.12296
stmn4	II	0.585058	1.12547
pargl	II	0.675075	1.12832
scap	II	-0.140815	1.13263
serpina10a	II	0.553594	1.13628
TMSB15A	II	0.413161	1.13753
myl12.1	II	0.989288	1.13768
plod1a	II	-0.53824	1.13845
TAF4	II	0.989462	1.14014
zfpm1	II	-0.187797	1.14408
PSMG4	II	0.385783	1.1445
vps33b	II	-0.318685	1.14491
sly1	II	0.501336	1.14533
sar1b	II	0.866674	1.14573
zgc:152830	II	-0.585611	1.14665
flt1	II	0.341991	1.14893
CABZ01028296.1	II	0.309552	1.15094
cln6a	II	-0.31721	1.15154
CPN2	II	0.727748	1.15251
MRPS12 (2 of 2)	II	0.909036	1.15251
tmem62	II	0.920872	1.15503
ubl7	II	0.775509	1.15616
sec23a	II	0.62614	1.15623
hmha1	II	0.457297	1.15699
ctnnbl1	II	0.600172	1.15843
tctex1d2	II	0.0863272	1.15867
med16	II	0.713318	1.15961
zgc:91844	II	0.751483	1.16294
ugp2b	II	0.873141	1.16485
tmem258	II	0.0410619	1.16569
spcs2	II	0.38021	1.16768
stard3	II	0.779826	1.16778
zgc:136439	II	0.915302	1.16829
CU013533.1	II	-0.108649	1.16835
sqrdl	II	-0.589256	1.16876
unga	II	0.138804	1.16885
fam114a1	II	0.126131	1.16994
plscr3b	II	-0.464206	1.17149
fbxw8	II	0.0137032	1.17238
mical2b	II	0.279511	1.17291
pgap1	II	0.956518	1.17306
hars2	II	0.993248	1.17312
zgc:101744	II	0.590429	1.17421
elovl1b	II	0.980112	1.17582
zgc:171579	II	0.105779	1.17818
foxf1	II	-0.872388	1.17949
zgc:172121	II	-0.931714	1.17971
ap1s2	II	0.0946439	1.18075
apooa	II	-0.344392	1.18115
PSMB10	II	0.249287	1.18186
psmb10	II	0.249287	1.18186
CABZ01067868.1	II	-0.0970754	1.18329
plekhf1	II	0.119768	1.18368
treh	II	0.844199	1.18383
si:dkey-32n7.4	II	-0.489152	1.18404
si:dkeyp-68b7.6	II	0.118802	1.18405
txndc11	II	0.583896	1.18424
anapc4	II	-0.1688	1.18439
itga9	II	-0.862084	1.18673
aif1l	II	0.100059	1.18678
si:ch73-334d15.1	II	0.319203	1.18837
flot1b	II	0.688047	1.18955
tfeb	II	0.527749	1.18963
POLR3D (2 of 2)	II	0.121962	1.18989
ugt5c1	II	-0.9131	1.19015
polr3glb	II	-0.919668	1.19094
raf1a	II	0.210164	1.19105
si:rp71-36a1.1	II	0.10561	1.19123
anapc5	II	-0.285487	1.19124
fkbp1ab	II	-0.871551	1.19127
tnfsf13b	II	0.104262	1.19169
cfh	II	0.913202	1.19239
MZT1	II	0.332605	1.19258
CABZ01074946.1	II	0.140359	1.19275
aclya	II	-0.758721	1.19286
atxn10	II	-0.894245	1.19329
srek1ip1	II	0.68417	1.19351
ankfy1	II	0.876601	1.19619
lsmd1	II	0.180877	1.19631
zc3hc1	II	0.0103066	1.1977
CR762484.2	II	0.680123	1.1983
CABZ01068274.1	II	0.984206	1.19865
si:ch211-101n13.1	II	-0.122196	1.19875
psmb9a	II	-0.48583	1.2003
WDR1	II	0.0437047	1.20066
mpdu1a	II	0.580383	1.20099
capg	II	0.0847322	1.20121
asic1b	II	0.119319	1.20241
si:ch73-263o4.4	II	0.10764	1.20374
cyba	II	0.722438	1.20681
erp44	II	0.297892	1.20704
CR407588.1	II	0.137115	1.20901
si:dkey-25e11.10	II	0.142218	1.20932
cacnb1	II	0.555008	1.20939
STT3B	II	0.482765	1.2096
tmem199	II	0.149044	1.20977
TRIM65	II	0.121861	1.20982
tmem205	II	-0.0382152	1.21047
ARFGAP1	II	0.894479	1.21061
TPM1	II	0.44814	1.21071
MFSD3	II	0.851352	1.21114
faah2a	II	-0.580047	1.21146
psmd7	II	0.902412	1.21226
prkra	II	0.46362	1.21316
fbxw9	II	0.885146	1.21525
chaf1a	II	0.111479	1.21679
fuca2	II	0.76122	1.21711
agr2	II	0.733854	1.21933
psmb6	II	0.214224	1.22055
cbsb	II	0.000276905	1.2226
cep57l1	II	0.43572	1.22383
emd	II	-0.00206153	1.22567
CR848664.2	II	0.849155	1.22661
txn	II	0.189041	1.22692
MFAP4 (10 of 14)	II	0.94645	1.23036
BX465854.1	II	-0.882372	1.23056
dynll1	II	-0.413331	1.23066
sccpdha	II	0.590045	1.23188
orc4	II	0.0799713	1.23229
MAF1 (2 of 2)	II	0.600069	1.2327
ankrd49	II	0.864074	1.23322
si:ch211-106j21.1	II	-0.666038	1.23328
ypel5	II	0.699249	1.23576
cyp2p10	II	0.584427	1.23623
si:ch211-225b11.4	II	0.136023	1.23786
CFP (1 of 2)	II	0.410045	1.23926
myrf	II	-0.763788	1.23958
BICD2 (1 of 2)	II	0.78574	1.23964
prepl	II	0.706173	1.24005
psmd1	II	0.633061	1.24058
si:ch211-244o18.2	II	0.149056	1.24332
bokb	II	0.314031	1.24432
impa1	II	0.294332	1.24444
TMEM128	II	0.962326	1.24891
chmp6b	II	0.613219	1.25079
wwox	II	0.40267	1.2511
cd82b	II	0.385301	1.25162
ubxn8	II	0.959373	1.25273
dnaja3b	II	-0.170965	1.25514
MAP4 (3 of 3)	II	-0.576042	1.25564
rttn	II	0.156537	1.25741
si:dkey-98p3.7	II	-0.245196	1.2582
mpnd	II	0.751567	1.25847
TSG101 (2 of 3)	II	0.663378	1.25945
sult1st1	II	-0.809895	1.26224
itpr1a	II	0.0727322	1.26371
arhgap12b	II	0.590712	1.26439
olfm1b	II	0.75809	1.26774
alg9	II	0.153399	1.26808
commd7	II	0.900673	1.26898
rras	II	0.737699	1.27297
ap2m1a	II	0.156384	1.27902
sigmar1	II	0.701733	1.28014
zgc:158398	II	0.706354	1.28014
pdp2	II	0.898908	1.28241
BX511021.4	II	0.685672	1.28435
tmed10	II	0.668836	1.28436
ERO1LB	II	0.731403	1.28597
si:ch211-210c8.6	II	0.740618	1.28837
SARNP	II	0.824422	1.28886
itm1	II	-0.0673242	1.28962
snrpd3	II	0.856973	1.29357
sox6	II	-0.557459	1.29592
arid1ab	II	0.291415	1.29644
si:dkey-5n18.1	II	-0.780281	1.29778
si:dkey-24p1.7	II	0.100614	1.2978
ccdc80	II	0.779377	1.3057
ghdc	II	0.332632	1.30785
ctnnbip1	II	0.700936	1.30806
GLOD5	II	0.48037	1.30939
rabggtb	II	-0.549388	1.31022
grna	II	-0.221224	1.31035
abcb6b	II	0.839121	1.3106
ckap5	II	0.620313	1.31077
si:dkey-98l9.2	II	-0.348529	1.31365
tuba8l2	II	0.227171	1.3146
TFR2 (2 of 2)	II	0.330942	1.31489
SLC6A16 (2 of 2)	II	0.294115	1.31572
ENSDARG00000010297	II	-0.680985	1.3188
BX957362.1	II	-0.0895839	1.32078
psmd8	II	0.550435	1.32145
ENSDARG00000043182	II	0.831785	1.32266
ENSDARG00000087543	II	0.15952	1.32373
AL929434.1	II	-0.47274	1.32408
elovl2	II	-0.802963	1.32713
nsdhl	II	-0.775727	1.33061
c3a	II	0.804278	1.33164
adam28	II	-0.0264895	1.33274
zgc:114119	II	0.934438	1.33352
lman1	II	0.409686	1.33362
BX005175.1	II	0.638227	1.33572
si:ch211-161h7.6	II	0.237746	1.33677
ITGAL	II	-0.334373	1.33856
VDAC3 (3 of 3)	II	0.117211	1.33907
ethe1	II	0.160733	1.34298
FYCO1 (2 of 2)	II	0.421819	1.34303
rfx2	II	0.116828	1.34768
sept8a	II	0.548779	1.34808
tpst1l	II	0.522247	1.3501
rasa1b	II	0.326015	1.35031
metap2a	II	0.103527	1.35046
tcf3	II	0.0611816	1.35209
psmd13	II	0.882478	1.35256
mycbp	II	0.381642	1.35261
wu:fj05h12	II	0.694548	1.35371
psma8	II	0.269064	1.35593
mfsd5	II	0.749418	1.35775
enpp4	II	0.685252	1.35974
daam1b	II	0.108908	1.36413
ube2e1	II	0.308311	1.36582
prdx5	II	0.48437	1.37087
tnrc5	II	0.798125	1.37239
PLEKHA2	II	-0.218113	1.37387
slc23a1	II	0.120407	1.37591
ebpl	II	-0.319275	1.37727
arpc4	II	0.921386	1.37771
med23	II	0.662941	1.38286
commd8	II	0.998568	1.38384
mov10a	II	0.924045	1.38406
mettl21d	II	-0.918436	1.38453
CABZ01032488.1	II	0.58223	1.38653
tnk2b	II	-0.44422	1.3874
si:dkey-58f10.6	II	0.831931	1.38844
CKAP4	II	0.790382	1.39057
ncstn	II	0.904602	1.3917
rpn2	II	0.14751	1.39362
rnf213a	II	0.595574	1.3957
lin52	II	0.280606	1.39591
ilf2	II	0.941476	1.39602
bcap31	II	0.660627	1.39914
arhgap15	II	-0.101217	1.40053
ap3m1	II	-0.366478	1.40249
VPS16	II	0.318789	1.40368
CABZ01064973.1	II	0.115059	1.40539
TIMM21	II	-0.316674	1.40762
egln3	II	-0.0642745	1.40866
hapln3	II	0.283634	1.4123
si:dkey-97i18.5	II	0.972704	1.41663
psmd2	II	0.492334	1.41776
alg12	II	0.60076	1.41785
pigl	II	0.120834	1.41932
fam217b	II	-0.169514	1.42105
abi1a	II	0.35853	1.42413
CU972452.1	II	0.676722	1.4261
nudt15	II	0.891412	1.42647
cotl1	II	0.261696	1.43117
nudt9	II	0.518022	1.43171
dhrs13l1	II	-0.875953	1.43176
ASCC3 (1 of 2)	II	0.709879	1.43259
pola2	II	-0.891392	1.43281
il21r	II	0.102763	1.43513
arpc1b	II	0.366422	1.43644
tmem194a	II	0.701497	1.43694
marco	II	0.541322	1.43715
ap2b1	II	0.808253	1.43771
stom	II	-0.623476	1.43871
ADCK3 (2 of 2)	II	-0.877614	1.44002
PROZ (1 of 2)	II	-0.540635	1.44035
uggt2	II	0.628826	1.44104
aldh9a1b	II	0.0504239	1.44132
ano6	II	0.376686	1.44174
ftsjd1	II	-0.286211	1.44614
hmgn2	II	0.397818	1.45476
mcm4	II	0.145914	1.45626
psma2	II	0.260014	1.45643
CU856140.1	II	-0.863441	1.45804
rab1bb	II	-0.192763	1.45921
nuak2	II	-0.756979	1.45998
scd	II	0.75829	1.46015
ostc	II	0.40395	1.46035
itgb1bp1	II	0.228201	1.46444
zgc:158580	II	0.147904	1.46527
CU104697.1	II	0.112028	1.4657
ttll1	II	-0.894809	1.46864
blnk	II	0.538921	1.47045
tap1	II	0.206185	1.47294
fam73b	II	-0.845987	1.47522
tor2a	II	0.0799576	1.48012
ppib	II	-0.00520255	1.48218
TFR2 (1 of 2)	II	0.607946	1.48677
psma4	II	0.539709	1.49256
lyn	II	0.368506	1.49395
CABZ01092943.1	II	0.549395	1.49437
nars	II	0.624335	1.49505
si:dkey-193c22.1	II	0.788511	1.49627
zgc:56095	II	0.374444	1.49822
zbtb48	II	0.624418	1.49825
gpr143	II	-0.127349	1.49894
tprg1	II	0.978582	1.50029
si:ch1073-126c3.2	II	0.584056	1.50482
anxa3b	II	0.0267515	1.50523
PSPH	II	-0.647076	1.50724
ENSDARG00000089935	II	-0.0997208	1.50724
calub	II	0.727619	1.50868
ighm	II	-0.553597	1.50952
psmb1	II	0.602042	1.51609
galk1	II	0.0937727	1.51746
pparab	II	0.380566	1.51952
krit1	II	0.665747	1.52106
zgc:85910	II	0.785009	1.52123
prr14	II	0.511537	1.5252
p4ha2	II	0.297828	1.52741
pgm1	II	-0.443441	1.52911
ggh	II	0.288161	1.53029
ccs	II	-0.0486313	1.53047
ctdp1	II	-0.98216	1.53069
adrm1	II	0.970747	1.53437
ehd2	II	-0.680785	1.53576
vta1	II	0.745288	1.53672
dynlrb1	II	-0.139291	1.53887
chd1l	II	-0.25629	1.53968
psma6a	II	0.46771	1.53988
psma3	II	0.292515	1.54117
ELMO3	II	-0.273667	1.5532
SEMA4D	II	0.8178	1.55693
MKL2 (3 of 3)	II	0.56539	1.56027
cyp3c1	II	0.736578	1.56098
CABZ01068246.1	II	0.686674	1.56272
zgc:153867	II	0.878506	1.56338
cdk2	II	-0.21159	1.56853
C10H11orf30	II	0.772162	1.57117
wipi1	II	0.470183	1.57334
robo4	II	0.594883	1.57726
znf511	II	0.103814	1.58278
IPP (1 of 2)	II	0.0941904	1.58433
gys1	II	0.977506	1.586
dnajc12	II	0.810155	1.58825
INHBE	II	0.669407	1.59282
mns1	II	0.0472058	1.59351
bcmo1a	II	0.091245	1.59428
spcs3	II	0.181572	1.59784
atr	II	0.0786562	1.59969
ZBTB8A	II	0.107335	1.60032
INPP5D	II	0.168787	1.60197
COQ2	II	0.614235	1.60463
HYAL1 (1 of 3)	II	0.0974479	1.60621
METTL22	II	-0.103594	1.60836
pfn1	II	0.613689	1.61012
VAV2	II	0.897077	1.61127
parp2	II	0.49084	1.6132
tssc1	II	-0.339308	1.61532
si:ch211-214j8.12	II	0.832811	1.61614
tec	II	0.109756	1.61927
TDP2 (2 of 2)	II	0.120003	1.62233
tmem2	II	-0.0283627	1.62256
vkorc1	II	0.408055	1.62269
CR388416.1	II	-0.26315	1.62398
TP53INP2	II	0.905079	1.62675
lrp1bb	II	-0.110393	1.62778
gucy1b3	II	0.100434	1.62845
lepr	II	0.718509	1.62875
krcp	II	0.107216	1.62918
coro1a	II	0.196199	1.62961
BX000473.3	II	0.127935	1.63121
hsd11b3a	II	0.442028	1.63133
stk38b	II	0.900405	1.63259
si:ch211-233m11.1	II	0.578405	1.63604
MXD4	II	0.120008	1.64332
psmb3	II	0.921338	1.64556
si:ch211-87m7.2	II	0.823633	1.64557
capns1a	II	-0.467767	1.64946
col4a2	II	0.46279	1.65258
psmb4	II	0.611757	1.65811
unc93a	II	0.152663	1.66079
ddost	II	0.195353	1.66089
PCYOX1L (1 of 2)	II	0.137009	1.66373
ATOX1	II	-0.00944421	1.66499
dync1i2a	II	0.970687	1.6658
commd2	II	0.857132	1.66792
FP102016.1	II	0.411494	1.66823
cyp20a1	II	0.388141	1.66933
dad1	II	0.487921	1.66935
pid1	II	0.885904	1.67136
kdelr2b	II	0.67882	1.67248
alg10	II	0.398818	1.67764
myh9a	II	0.704358	1.67829
PPIL3	II	0.536794	1.6793
cyp2j20	II	-0.229701	1.68677
LMAN2L (2 of 2)	II	-0.49881	1.68766
lars2	II	0.535137	1.68818
mfn2	II	0.548442	1.69291
GEN1	II	-0.911198	1.69356
zgc:92664	II	-0.135446	1.69417
cap1	II	0.381991	1.69658
alkbh2	II	-0.784961	1.70155
racgap1	II	-0.610059	1.70165
camk2g1	II	-0.44845	1.70173
ITGAE	II	0.513643	1.70191
npc2	II	0.511964	1.70338
C2H14orf119	II	-0.300491	1.70639
acbd7	II	-0.90688	1.70696
psma5	II	0.660675	1.71588
si:ch211-102c2.4	II	0.93371	1.71846
dnase2	II	0.210123	1.71938
ATG7	II	0.155057	1.7205
dusp22b	II	0.823968	1.72705
ptplad1	II	-0.441541	1.72759
ITFG1	II	0.117016	1.72885
KRTCAP2	II	0.165313	1.7296
SLC6A14	II	-0.467868	1.73188
canx	II	0.998766	1.73885
rab9a	II	0.704949	1.74241
GANAB (2 of 3)	II	0.100551	1.74299
pard6b	II	-0.325687	1.74637
ralgps2	II	-0.467497	1.75887
itgb2	II	0.982955	1.76354
cars2	II	0.911593	1.76971
ap3m2	II	0.489313	1.77087
pikfyve	II	0.947099	1.77355
plek	II	0.697691	1.77792
CR318593.1	II	0.623149	1.78548
tnfaip8l2a	II	-0.868685	1.78856
gas8	II	-0.916918	1.78968
bin2b	II	0.813791	1.79003
si:ch211-166a6.5	II	0.999487	1.79177
rpa3	II	0.119587	1.79397
hsbp1b	II	0.720767	1.79406
spg11	II	0.752827	1.79797
tspo	II	-0.760016	1.79987
tmed1b	II	0.779573	1.79994
arpc3	II	0.49417	1.80516
sept7b	II	0.467203	1.80967
gsna	II	0.513112	1.81251
anapc10	II	-0.333111	1.81371
uchl3	II	0.930929	1.81645
EEF1E1	II	0.488017	1.82506
APCS	II	0.914656	1.82707
PLXND1	II	0.31967	1.8343
dbi	II	0.515984	1.84034
si:dkey-172j4.3	II	-0.244937	1.85452
zgc:66484	II	0.431407	1.86743
fynrk	II	0.111233	1.8689
prkacab	II	0.614002	1.87169
ABCC6 (3 of 3)	II	0.108198	1.87511
si:ch211-244b2.4	II	0.51556	1.88867
si:dkey-238c7.16	II	-0.43955	1.89118
DNAJC13 (1 of 2)	II	0.171139	1.89254
zgc:152658	II	0.100255	1.90028
rad51	II	-0.895113	1.90132
LPIN1 (2 of 2)	II	-0.247478	1.90238
atp6v1ab	II	0.220178	1.90308
pop7	II	0.309575	1.90815
AL844567.1	II	0.113707	1.92291
C17H14orf1	II	-0.444987	1.92293
psma6l	II	0.0702105	1.92946
hcfc2	II	0.112419	1.93155
cep97	II	-0.229967	1.93259
lcat	II	0.936883	1.93437
tmem63a	II	0.861483	1.94068
BX572619.3	II	-0.567914	1.94133
mpv17	II	0.430735	1.94456
desi2	II	0.140693	1.94597
klhl32	II	0.0482752	1.94891
MFSD10	II	0.115977	1.94907
DNAJC14	II	0.117061	1.94929
glcci1	II	0.144718	1.95064
acp1	II	0.919135	1.95155
slc7a7	II	0.134056	1.95324
zgc:101765	II	0.328928	1.95632
btr24	II	0.0820188	1.96264
skap2	II	0.617816	1.96293
CU019652.1	II	0.117216	1.97343
CLCN4	II	0.157256	1.97495
RFESD (1 of 2)	II	0.0428268	1.97654
aurkb	II	0.149535	1.9819
tmem175	II	0.160392	1.9823
rpa2	II	-0.314589	1.98794
psmb11	II	0.376308	1.98946
ost4	II	0.864503	1.99187
flot2b	II	0.75281	1.99459
TUBGCP4	II	0.338942	1.99713
sec11a	II	0.488181	1.99972
mboat7	II	0.319749	2.00318
arhgdig	II	0.628868	2.00583
fopnl	II	0.166592	2.00871
zgc:171489	II	0.540977	2.01829
fkbp2	II	0.0913199	2.01966
slc39a7	II	0.600669	2.02432
psmd3	II	0.721847	2.04537
RALB	II	-0.435571	2.05169
arhgap17a	II	0.378845	2.06486
dpp3	II	-0.289087	2.07134
ms4a17a.11	II	0.513506	2.08676
c9	II	0.755874	2.09194
cd151l	II	0.897743	2.09857
CABZ01069576.1	II	0.377822	2.10251
psen2	II	0.393369	2.10851
SZT2	II	-0.075897	2.11246
si:dkey-122a22.2	II	-0.615048	2.1316
TMEM230	II	0.0980749	2.13651
SLC39A8 (1 of 2)	II	-0.450495	2.13992
triqk	II	0.176204	2.15404
alg6	II	0.18267	2.15518
scrn2	II	0.386343	2.15623
zgc:112234	II	-0.836427	2.16252
CT027762.3	II	0.150245	2.17684
sepp1b	II	0.839084	2.17916
FP236789.2	II	0.0306446	2.18319
parp3	II	-0.212645	2.19465
gss	II	0.846266	2.20247
mdkb	II	0.119505	2.20303
TSTD1	II	0.12799	2.22365
JMJD1C (2 of 2)	II	0.435483	2.22468
sh3gl1a	II	0.709009	2.23024
ERC1 (2 of 3)	II	0.126111	2.25542
nadsyn1	II	-0.0552906	2.2775
si:dkey-9i23.15	II	0.288927	2.32059
lrpap1	II	0.99975	2.3295
FBXO2	II	-0.0565601	2.33026
insig1	II	0.14606	2.33205
ncf2	II	0.602608	2.37456
atpv0e2	II	0.128266	2.39695
si:ch211-209j10.5	II	0.761064	2.4064
mpdu1b	II	0.756086	2.41061
sypl2b	II	0.12528	2.42903
acvr2b	II	0.139945	2.4378
urod	II	-0.257668	2.45509
MAP3K11	II	0.140765	2.46294
CABZ01015475.1	II	-0.413711	2.50351
CR626907.2	II	0.978671	2.50806
msrb1b	II	-0.069372	2.5107
fen1	II	0.670852	2.58399
aspm	II	-0.227387	2.59498
caspa	II	0.100994	2.59686
fam213ab	II	0.0902697	2.61184
zgc:86599	II	0.959853	2.61983
os9	II	0.968632	2.64136
dhcr7	II	0.739451	2.66036
uggt1	II	0.555225	2.67682
si:dkey-103k4.2	II	0.763681	2.68876
cep68	II	0.105677	2.72709
PIGB	II	-0.422495	2.76892
sc5dl	II	-0.912905	2.80184
dub	II	0.127403	2.80308
TMEM97	II	-0.931696	2.82501
tom1	II	-0.480106	2.82517
g3bp2	II	0.273029	2.82592
tagln	II	-0.307474	2.87906
si:ch211-133n4.9	II	0.383478	2.90042
calua	II	0.83797	3.09674
rnd2	II	0.415058	3.30154
CABZ01064972.1	II	0.681762	3.4124
sri	II	0.857125	3.42378
BX663520.1	II	0.47924	3.46033
msmo1	II	0.43215	3.51669
hmgn3	II	0.360667	3.93173
si:dkeyp-1h4.6	II	0.0522123	4.20498
ebp	II	0.986622	4.25128
lss	II	-0.633819	4.99155
psat1	II	0.170258	5.27803
tpx2	III	1.40483	-1.00257
eif6	III	1.24982	-1.02729
cdc23	III	1.67761	-1.02965
trmt1	III	1.3028	-1.03148
ptk2.1	III	1.40021	-1.03379
si:ch211-214p16.3	III	1.22864	-1.03551
mhc1uba	III	1.79721	-1.04361
tcf7l1b	III	1.24228	-1.04935
si:ch73-367f21.4	III	1.2166	-1.05161
pappa2	III	1.06759	-1.05748
ctps1a	III	1.7847	-1.07838
stmn1a	III	2.20673	-1.08296
hspe1	III	1.65582	-1.14162
xpa	III	1.6597	-1.14235
znf800b	III	1.05462	-1.15998
ngdn	III	1.52694	-1.18335
keap1a	III	1.0822	-1.20283
rpl7l1	III	1.12143	-1.2054
si:ch211-129c21.1	III	1.18199	-1.2181
uchl1	III	1.1578	-1.23331
rdh10b	III	1.09769	-1.24312
ebi3	III	1.53062	-1.27263
ABR (2 of 2)	III	1.12399	-1.29336
mpv17l2	III	2.08993	-1.29549
nsun5	III	1.70838	-1.32029
si:dkey-104n9.1	III	2.12917	-1.34556
IP6K1	III	1.13232	-1.35228
rbpms2a	III	1.15666	-1.35968
si:ch73-132m10.4	III	1.01879	-1.36955
eva1c	III	1.09142	-1.3717
WAC (3 of 3)	III	1.09174	-1.37453
C5H9orf41	III	1.92392	-1.38402
ntd5	III	1.44807	-1.38588
si:ch73-289h5.3	III	1.91523	-1.38954
POLRMT	III	2.76292	-1.38985
itprip	III	2.11608	-1.40198
MIER3 (1 of 2)	III	1.08949	-1.40351
rrs1	III	1.13406	-1.42103
ankrd10a	III	1.0349	-1.43381
atp6v0cb	III	1.45636	-1.43631
skila	III	1.48874	-1.44474
plecb	III	1.34601	-1.44546
CABZ01088737.1	III	1.35231	-1.45475
C21HXorf40B	III	1.39275	-1.46277
MTFMT	III	1.23697	-1.48117
mir29b-1	III	1.25014	-1.48181
hspd1	III	1.44434	-1.49382
umps	III	1.49648	-1.50779
CABZ01049059.1	III	1.20991	-1.52223
igsf5	III	1.3209	-1.64056
ppan	III	1.07444	-1.66869
me1	III	1.57483	-1.6698
nop2	III	1.06131	-1.67252
C24H7orf50	III	1.28309	-1.70258
WIPI1 (2 of 2)	III	1.45542	-1.77762
pcgf6	III	1.26014	-1.78643
foxred2	III	1.7664	-1.80854
ENSDARG00000091265	III	1.37836	-1.87317
plag1	III	1.13377	-1.96265
hmox1	III	5.10778	-2.11131
utp3	III	1.01839	-2.14615
slc13a1	III	1.48277	-2.1766
zgc:110425	III	1.18712	-2.37174
[truncated: 3,655 more rows]
