# Supplementary material for: Transcriptomic characterization of the dorsal lobes after hepatectomy of the ventral lobe in zebrafish
Source: BMC Genomics. 2015 Nov 19;16:979. doi: 10.1186/s12864-015-2145-5 (PMC4653908; doi:10.1186/s12864-015-2145-5)
Supplement: Additional file 2: — List of differentially expressed genes encoding growth factors/ligands and factors associated with angiogenesis and apoptosis. (XLSX 10 kb) [file 12864_2015_2145_MOESM2_ESM.xlsx]

## Sheet: Sheet1
Differentially expressed genes encoding growth factors/ligands and associated with angiogenesis as well as apoptosis at each time point in treated livers vs those in sham-treated livers after PH
Genes encoding growth factors/ligands
	Log2 Fold Change
gene symbol	6h after PH	24h after PH
apoeb	2.08373	1.8161
grna	-0.221224	1.31035
ctgfa	1.82815	2.37648
igfbp3	2.36635	2.46176
igfbp1b	2.50845	0.44881
ctgfa	1.82815	2.37648
tnfrsf9a	2.08805	0.422594
tnfrsf1a	1.87105	1.15259
il1b	2.22897	1.97609
il7r	1.69107	2.17741
angptl4	1.23907	0.237294
angptl2b	2.31763	2.27309
tgfb1a	1.42898	1.60183
Angiogenesis-associated genes
	Log2 Fold Change
gene symbol	6h after PH	24h after PH
itgav	3.61279	2.14043
cxcr7b	1.19028	0.33939
vegfaa	1.10255	1.57818
vegfc	3.53728	0.617568
mmp9	1.85217	0.841455
mmp13a	1.2952	0.894025
mmp17b	1.25524	3.42584
Apoptosis-associate genes
	Log2 Fold Change
gene symbol	6h after PH	24h after PH
baxa	2.2732	-0.0259791
bcl2l1	1.7233	0.128842
casp3a	1.24178	1.41375
casp8	1.04215	0.341279
casp8l2	1.40717	0.590456
casp9	2.10942	1.10706
cycsb	1.36158	0.399619
dffa	1.39415	1.78801
endog	1.52867	0.734619
tp53	1.42989	0.0267448
traf2b	1.16381	0.241444
