# Supplementary material for: Transcriptomic characterization of the dorsal lobes after hepatectomy of the ventral lobe in zebrafish
Source: BMC Genomics. 2015 Nov 19;16:979. doi: 10.1186/s12864-015-2145-5 (PMC4653908; doi:10.1186/s12864-015-2145-5)
Supplement: Additional file 3: — Validation of RNA-seq data with qPCR. (XLSX 9 kb) [file 12864_2015_2145_MOESM3_ESM.xlsx]

## Sheet: Sheet1
Validation of RNA-seq data by qPCR
	Fold change
Gene symbol	6h		24h
	RNA-seq	qPCR	RNA-seq	qPCR
mpv17l2	4.3	4.4	-2.5	-2.9
itprip	4.3	7.9	-2.6	-4.6
fgb	3.4	4.1	3.3	2.8
itgav	12.2	9.3	4.4	3
apoeb	4.2	5.1	3.5	3.8
il7r	3.2	2.6	4.5	4.1
tgfb1a	2.7	2.9	3	2.7
vegfaa	2.1	2.6	3	3.6
vegfc	11.6	9.3	1.5	2.1
casp3a	2.4	2.1	2.7	3.2
casp9	4.3	3.4	2.2	2.5
mesdc2	-5.3	-6.4	2.8	3.6
fth1b	-6.5	-4.2	2.4	3.9
lin7b	-2.3	-3.9	5.2	6.3
tcnl	-3.7	-2.5	9.1	5.8
