# Supplementary material for: Transcriptomic characterization of the dorsal lobes after hepatectomy of the ventral lobe in zebrafish
Source: BMC Genomics. 2015 Nov 19;16:979. doi: 10.1186/s12864-015-2145-5 (PMC4653908; doi:10.1186/s12864-015-2145-5)
Supplement: Additional file 4: — Enriched GO terms for genes differentially expressed during the liver compensatory growth. (XLSX 72 kb) [file 12864_2015_2145_MOESM4_ESM.xlsx]

## Sheet: 6h up-regulated
GO-ID	GO Terms	P-value	correct P-value	cluster freq	total freq	genes
15031	protein transport	7.0089e-14	1.1205e-10	82/1317 6.2%	393/14994 2.6%	RAB5AA RAB5AB COPA SRP14 CLTA CHMP3 AKAP12B AP1G2 RAB5B SEC22BA CHMP4B SEC22BB TIMM17A UNC50 CHMP7 AP3S2 ZGC:162879 TIMM50 KDELR2A RAB1A TAMM41 RAB32A CHMP2BB COPB1 TIMM9 AP5M1 SEC24C SEC24D SCAMP4 STX6 KDELR3 CHMP5B RAB4A SNUPN RAB4B SLC9A3R1 TIMM23 NUPL2 YIF1A TIMM8A ARL3 IMMP1L CHMP1A COPG2 SEC61AL2 ATG4B ATG4A USO1 APG3L TOMM22 RAB10 STX5A VPS26A KPNA1 SRP9 STON2 UNC119.1 SNX17 STAM2 COPZ1 CH…
45184	establishment of protein localization	9.3921e-14	1.1205e-10	82/1317 6.2%	395/14994 2.6%	RAB5AA RAB5AB COPA SRP14 CLTA CHMP3 AKAP12B AP1G2 RAB5B SEC22BA CHMP4B SEC22BB TIMM17A UNC50 CHMP7 AP3S2 ZGC:162879 TIMM50 KDELR2A RAB1A TAMM41 RAB32A CHMP2BB COPB1 TIMM9 AP5M1 SEC24C SEC24D SCAMP4 STX6 KDELR3 CHMP5B RAB4A SNUPN RAB4B SLC9A3R1 TIMM23 NUPL2 YIF1A TIMM8A ARL3 IMMP1L CHMP1A COPG2 SEC61AL2 ATG4B ATG4A USO1 APG3L TOMM22 RAB10 STX5A VPS26A KPNA1 SRP9 STON2 UNC119.1 SNX17 STAM2 COPZ1 CH…
8104	protein localization	1.1042e-12	8.7822e-10	85/1317 6.4%	435/14994 2.9%	RAB5AA RAB5AB COPA SRP14 CLTA CHMP3 AKAP12B AP1G2 RAB5B SEC22BA CHMP4B SEC22BB TIMM17A UNC50 CHMP7 AP3S2 ZGC:162879 TIMM50 KDELR2A RAB1A TAMM41 PAFAH1B1B RAB32A CHMP2BB COPB1 TIMM9 AP5M1 SEC24C SEC24D SCAMP4 STX6 KDELR3 ARL1 CHMP5B RAB4A SNUPN RAB4B PIGU SLC9A3R1 TIMM23 NUPL2 YIF1A TIMM8A ARL3 IMMP1L CHMP1A COPG2 SEC61AL2 ATG4B ATG4A USO1 APG3L TOMM22 RAB10 STX5A VPS26A KPNA1 SRP9 STON2 UNC119.1 …
33036	macromolecule localization	1.641e-12	9.7884e-10	98/1317 7.4%	538/14994 3.5%	RAB5AA SRP14 COPA RAB5AB RFT1 CLTA CHMP3 AKAP12B AP1G2 RAB5B SEC22BA CHMP4B SEC22BB TIMM17A UNC50 CHMP7 ZGC:162879 AP3S2 TIMM50 KDELR2A RAB1A TAMM41 PAFAH1B1B RAB32A CHMP2BB COPB1 TIMM9 APOEB SLMO2 AP5M1 SEC24C GLTPD2 SEC24D GLTPD1 PITPNBL SCAMP4 STX6 KDELR3 ARL1 CHMP5B MAGOH RAB4A SNUPN RAB4B PIGU SLC9A3R1 TIMM23 NUPL2 YIF1A TIMM8A ARL3 IMMP1L CHMP1A COPG2 SEC61AL2 ATG4B ATG4A THOC6 USO1 APG3L O…
9056	catabolic process	7.5706e-11	3.6127e-08	100/1317 7.5%	590/14994 3.9%	RNASEN LDHA GDA ALDOCB PSMC1A PGD PSMC1B TBP LYGL1 DCPS CISD2 TUBA8L4 PGLYRP2 WIBG TUBG1 IRG1L HMOX2B CUL1B ANAPC2 GNA12A HKDC1 MAGOH CHIA.4 PGM2 PSMD11B PSMD11A PELO FLJ11011L SYVN1 ALDOAA GNA11B ADA GPD1L PSMB5 KRAS RALBA TUBB4B HECTD1 PSMD4A FOXRED2 PRODHA CASC3 WIPI1 POLR2GL ATE1 PSMC6 PSMC5 PSMC4 VCP PSMC3 POLD1 TUBD1 RAP1B ATP6V0A1A SI:RP71-45K5.4 UCHL1 TDO2B PSMA6B OGDHB PLCB3 LONP1 GNAI2A…
6810	transport	2.006e-10	7.9771e-08	235/1317 17.8%	1822/14994 12.1%	SLC9A8 RFT1 CHMP3 CHMP7 ZGC:162879 ATP1B2A VPS33A SLC35A2 RAB1A ACBD3 AQP11 ABCB10 ZGC:162200 CHRNA1 SLC12A9 ATP6V1E1B ATP13A YIF1A ERGIC1 ERGIC2 ERGIC3 SLC17A9B GOLT1BB TRAPPC4 PDIP5 RAB10 SLC48A1B SLC48A1A IGF2BP3 CHCHD4 FABP1B.1 RILPL2 SLC29A2 SLC29A4 NUP50 FTH1A ATP6V0A2B SLC31A2 VIMP ZGC:101559 ATP11A NUTF2 SLC25A15A ATP6V0A1A SLC25A15B CLCN5 RAB5AA RAB5AB AKAP12B RAB5B SLC16A10 SLC20A2 TIMM…
51234	establishment of localization	2.4462e-10	8.3382e-08	237/1317 17.9%	1845/14994 12.3%	SLC9A8 RFT1 CHMP3 CHMP7 ZGC:162879 ATP1B2A VPS33A SLC35A2 RAB1A ACBD3 AQP11 ABCB10 ZGC:162200 CHRNA1 SLC12A9 ATP6V1E1B ATP13A YIF1A ERGIC1 ERGIC2 ERGIC3 SLC17A9B GOLT1BB TRAPPC4 PDIP5 RAB10 SLC48A1B SLC48A1A IGF2BP3 CHCHD4 FABP1B.1 RILPL2 SLC29A2 SLC29A4 NUP50 FTH1A ATP6V0A2B SLC31A2 VIMP ZGC:101559 ATP11A NUTF2 ANTXR2A SLC25A15A ATP6V0A1A SLC25A15B CLCN5 RAB5AA RAB5AB AKAP12B RAB5B SLC16A10 SLC2…
8152	metabolic process	5.6098e-10	1.6731e-07	587/1317 44.5%	5506/14994 36.7%	XRCC3 GDA CDIPT LDHA ALDOCB ZGC:77112 CTPS1A PGD SI:DKEYP-110E4.6 SPINT1A MED21 CIAPIN1 PGPEP1 PGP MED28 MAT1A PIK3C3 KRR1 YARS NCF1 GNA12A MAPK6 PSMD11B MED18 UGT5A1 PSMD11A PELO PAK2B GGCX CCNL1A PUS1 ALDOAA HSD17B14 HMGCRB SI:DKEY-219C3.2 HDAC9B HMGCRA B3GNT2L HMGCS1 ACSBG2 UBA5 DUSP11 CHCHD4 MST4 GNA11B PDSS1 PDSS2 CYP2P9 CYP7C1 LEO1 ARNTL2 TUBB4B GPD2 ODC1 ACER3 CYP46A1 FOXRED2 ACACA SPTSSA …
9987	cellular process	1.1067e-09	2.9341e-07	727/1317 55.2%	7092/14994 47.2%	SLC9A8 XRCC3 GDA CDIPT LDHA ALDOCB ZGC:77112 CTPS1A PGD SPINT1A MED21 CIAPIN1 JAM3B MED28 MAT1A PIK3C3 PRNPRS3 GNG5 KRR1 YARS GNA12A MIR21-1 ERGIC1 YIF1A ERGIC2 ERGIC3 BCL2L10 GOLT1BB MAPK6 F5 MED18 PSMD11B PSMD11A FLII CDC42L TRAPPC4 PELO PAK2B TGFB1A GGCX CCNL1A ALDOAA PUS1 HMGCRB SI:DKEY-219C3.2 HDAC9B HMGCRA B3GNT2L HMGCS1 RER1 CHCHD4 BCL2L1 DUSP11 MST4 PDSS1 GNA11B PDSS2 MANF PFN2 RILPL2 LEO…
44237	cellular metabolic process	2.9833e-09	7.1182e-07	461/1317 35.0%	4192/14994 27.9%	GDA CDIPT LDHA XRCC3 ALDOCB ZGC:77112 CTPS1A PGD MED21 CIAPIN1 MED28 MAT1A PIK3C3 KRR1 YARS GNA12A MAPK6 PSMD11B MED18 PSMD11A PELO PAK2B GGCX CCNL1A PUS1 ALDOAA SI:DKEY-219C3.2 HMGCRB B3GNT2L HMGCRA HDAC9B HMGCS1 DUSP11 CHCHD4 GNA11B PDSS1 MST4 PDSS2 LEO1 ARNTL2 TUBB4B GPD2 ODC1 ACER3 FOXRED2 ACACA SPTSSA GUCY2C EIF4E1C DCLK1A CLGN FBXL14A RAF1B UBA1 UBA3 BAIAP2L1A PARP4 POP5 ATP6V0A1A SI:RP71-4…
51179	localization	1.225e-08	2.6571e-06	255/1317 19.3%	2102/14994 14.0%	SLC9A8 RFT1 CHMP3 CHMP7 ZGC:162879 ATP1B2A SPINT1A VPS33A SLC35A2 RAB1A ACBD3 AQP11 ZGC:162200 ABCB10 CHRNA1 SLC12A9 GNA12A ATP6V1E1B ATP13A ERGIC1 YIF1A ERGIC2 ERGIC3 SLC17A9B GOLT1BB TRAPPC4 PDIP5 RAB10 SLC48A1B MMP17B SLC48A1A IGF2BP3 CHCHD4 FABP1B.1 RILPL2 SLC29A2 SLC29A4 NUP50 FTH1A ATP6V0A2B SLC31A2 VIMP ZGC:101559 ATP11A NUTF2 ANTXR2A SLC25A15A ATP6V0A1A SLC25A15B CLCN5 RAB5AA RAB5AB AKAP1…
16192	vesicle-mediated transport	1.9348e-08	3.8471e-06	49/1317 3.7%	241/14994 1.6%	COPA CLTA SEC22BA AP1G2 SEC22BB CHMP7 AP3S2 KDELR2A PACSIN1B VPS33A COPB1 AP5M1 SEC24C SEC24D KDELR3 STX6 ARL1 YIF1A ERGIC1 ERGIC2 ELMO1 ERGIC3 COPG2 GOLT1BB VAMP8 USO1 TRAPPC4 VAMP4 PDIP5 STX5A ITSN2B COPE STON2 COPZ1 ALS2A SFT2D1 MPPE1 EXOC3 USP33 TNFAIP2B ARCN1A STX3A SNX18A STX11A SFT2D3 SCFD2 SEC13 YIPF5 ATP6V0A1A
9057	macromolecule catabolic process	1.8107e-07	3.3234e-05	45/1317 3.4%	228/14994 1.5%	RNASEN SYVN1 SI:RP71-45K5.4 PSMC1A UCHL1 PSMC1B TBP PSMA6B USP2A PSMB5 DCPS LYGL1 LONP1 WIBG PGLYRP2 USP39 CUL3A USP33 USP14 HECTD1 PSMD4A UBE2D1B ANAPC2 CUL1B UBE4A MAGOH UBE4B FOXRED2 CASC3 CHIA.4 POLR2GL ATE1 PSMC6 PSMC5 PSMC4 VCP PSMC3 ENDOG POLD1 PSMD11B PSMD11A PELO FBXL22 FLJ11011L TCEB1B
51649	establishment of localization in cell	4.6773e-07	7.7509e-05	65/1317 4.9%	394/14994 2.6%	COPA SRP14 CLTA AKAP12B AP1G2 SEC22BA SEC22BB TIMM17A CHMP7 AP3S2 VPS33A TAMM41 PAFAH1B1B KBP COPB1 AP5M1 SEC24C SEC24D STX6 ARL1 SNUPN SLC9A3R1 TIMM23 ARL6 BBS1 IMMP1L COPG2 VAMP8 USO1 TRAPPC4 VAMP4 TOMM22 STX5A COPE KPNA1 SRP9 STON2 STAM2 COPZ1 WTIP CHCHD4 LZTS2B ALS2A MPPE1 RILPL2 IFT46 NUP50 RAB11A EXOC3 TNFAIP2B RAB8A ARCN1A VIMP STX3A SNX18A RHOT1A STX11A TPRA COG3 COG7 UCP2 SCFD2 TOM1L2 SE…
51641	cellular localization	4.8727e-07	7.7509e-05	70/1317 5.3%	436/14994 2.9%	COPA SRP14 CLTA AKAP12B AP1G2 SEC22BA SEC22BB TIMM17A CHMP7 AP3S2 KDELR2A VPS33A TAMM41 PAFAH1B1B KBP COPB1 AP5M1 SEC24C SEC24D STX6 KDELR3 ARL1 SNUPN PIGU SLC9A3R1 TIMM23 ARL6 BBS1 IMMP1L COPG2 VAMP8 USO1 TRAPPC4 VAMP4 TOMM22 STX5A COPE KPNA1 SRP9 STON2 STAM2 CETN4 COPZ1 WTIP CHCHD4 ALS2A LZTS2B TMEM106BB MPPE1 RILPL2 IFT46 NUP50 RAB11A EXOC3 TNFAIP2B RAB8A ARCN1A VIMP STX3A SNX18A RHOT1A STX11A…
44238	primary metabolic process	9.586e-07	0.00014295	470/1317 35.6%	4473/14994 29.8%	GDA CDIPT LDHA XRCC3 ALDOCB ZGC:77112 CTPS1A PGD SPINT1A MED21 PGPEP1 MED28 MAT1A PIK3C3 KRR1 YARS GNA12A MAPK6 PSMD11B MED18 PSMD11A PELO PAK2B GGCX CCNL1A PUS1 ALDOAA SI:DKEY-219C3.2 HMGCRB B3GNT2L HMGCRA HDAC9B HMGCS1 DUSP11 CHCHD4 GNA11B PDSS1 MST4 PDSS2 LEO1 ARNTL2 TUBB4B GPD2 ODC1 ACER3 FOXRED2 ACACA SPTSSA GUCY2C TINAGL1 EIF4E1C DCLK1A CLGN FBXL14A RAF1B UBA1 UBA3 PARP4 POP5 SI:RP71-45K5.4…
46907	intracellular transport	2.9618e-06	0.00039605	52/1317 3.9%	307/14994 2.0%	COPA SRP14 CLTA AKAP12B SEC22BA AP1G2 SEC22BB TIMM17A CHMP7 AP3S2 TAMM41 KBP COPB1 AP5M1 SEC24C SEC24D STX6 ARL1 SNUPN TIMM23 SLC9A3R1 IMMP1L COPG2 USO1 TRAPPC4 TOMM22 STX5A COPE KPNA1 SRP9 STON2 STAM2 COPZ1 CHCHD4 LZTS2B ALS2A MPPE1 RILPL2 IFT46 NUP50 ARCN1A VIMP STX3A SNX18A RHOT1A STX11A TPRA COG3 COG7 UCP2 TOM1L2 SEC13
8299	isoprenoid biosynthetic process	2.9878e-06	0.00039605	8/1317 0.6%	13/14994 0.0%	HMGCRB HMGCRA HMGCS1 FDPS MVK IDI1 PDSS1 PDSS2
44248	cellular catabolic process	4.79e-06	0.00060153	73/1317 5.5%	490/14994 3.2%	RNASEN GDA SI:RP71-45K5.4 UCHL1 TBP TDO2B PSMA6B DCPS OGDHB LONP1 CISD2 TUBA8L4 WIBG GNAI2A TUBG1 IRG1L TUBA1B USP14 RAP2B UBE2D1B ANAPC2 CUL1B HMOX2B ARL1 GNA12A MAGOH TUBA8L ARL3 ATG4B ATG4A PSMD11B PSMD11A RUVBL2 APG3L PELO GNAS FBXL22 FLJ11011L TCEB1B SYVN1 ATG12 GNA11B ADA USP2A PSMB5 KRAS USP39 CUL3A RALBA IRG1 USP33 HECTD1 GGACT.2 ENOSF1 TUBB4B PSMD4A UBE4A UBE4B FOXRED2 PRODHA CASC3 WIPI1…
7264	small GTPase mediated signal transduction	7.5639e-06	0.00089008	47/1317 3.5%	276/14994 1.8%	RAB5AA RAB5AB DYNC1LI2 SI:DKEY-79F11.10 RAB5B ARF1L ZGC:162879 RHOQ ARF5 RHOGC RHOGB RAB1A RASGEF1BB RAB32A KRAS RASGRP4 RND3B AAGAB RALBA RAB11A RHOAE ARL8BA RAPGEF2 ARL8BB RAB2A ARL2 RAP2B ARL1 RAB8A RABL3 RABIF GNA12A RAB4A ZGC:101559 RAB4B RHOT1A ARL6 ARL3 RAB1BA ARF1 ARF2 CDC42L RAP1B RAB10 ARF4A ARL13A BCAR3
30163	protein catabolic process	7.8339e-06	0.00089008	32/1317 2.4%	160/14994 1.0%	SYVN1 SI:RP71-45K5.4 PSMC1A PSMC1B UCHL1 USP2A PSMA6B PSMB5 LONP1 USP39 CUL3A USP33 USP14 HECTD1 PSMD4A UBE2D1B ANAPC2 CUL1B UBE4A FOXRED2 UBE4B ATE1 PSMC6 PSMC5 PSMC4 VCP PSMC3 PSMD11B PSMD11A FBXL22 FLJ11011L TCEB1B
34613	cellular protein localization	1.0256e-05	0.0010829	41/1317 3.1%	231/14994 1.5%	STON2 SRP14 COPA CLTA AKAP12B AP1G2 STAM2 TIMM17A COPZ1 AP3S2 CHCHD4 KDELR2A TAMM41 RILPL2 COPB1 AP5M1 SEC24C SEC24D STX6 KDELR3 ARL1 ARCN1A STX3A VIMP SNX18A SNUPN PIGU STX11A SLC9A3R1 TIMM23 TPRA IMMP1L COG3 COPG2 COG7 TOM1L2 USO1 TOMM22 STX5A KPNA1 SRP9
8610	lipid biosynthetic process	1.0438e-05	0.0010829	28/1317 2.1%	133/14994 0.8%	ELOVL1A CDIPT ZGC:153394 HMGCRB HMGCRA HMGCS1 CEPT1B COLGALT1 PDSS1 PDSS2 MPPE1 ELOVL5 PIGF AGPAT9L ELOVL6 PIGV PIGU FDPS ACACA PISD PIGQ CERCAM PIGN DPM1 MVK IDI1 RNPEP DEGS1
70727	cellular macromolecule localization	1.1424e-05	0.0011251	41/1317 3.1%	232/14994 1.5%	STON2 SRP14 COPA CLTA AKAP12B AP1G2 STAM2 TIMM17A COPZ1 AP3S2 CHCHD4 KDELR2A TAMM41 RILPL2 COPB1 AP5M1 SEC24C SEC24D STX6 KDELR3 ARL1 ARCN1A STX3A VIMP SNX18A SNUPN PIGU STX11A SLC9A3R1 TIMM23 TPRA IMMP1L COG3 COPG2 COG7 TOM1L2 USO1 TOMM22 STX5A KPNA1 SRP9
44265	cellular macromolecule catabolic process	1.1788e-05	0.0011251	37/1317 2.8%	201/14994 1.3%	RNASEN SYVN1 SI:RP71-45K5.4 UCHL1 TBP USP2A PSMA6B PSMB5 DCPS LONP1 WIBG USP39 CUL3A USP33 USP14 HECTD1 PSMD4A UBE2D1B ANAPC2 CUL1B UBE4A MAGOH UBE4B FOXRED2 CASC3 POLR2GL ATE1 PSMC5 VCP ENDOG POLD1 PSMD11B PSMD11A FBXL22 PELO FLJ11011L TCEB1B
44255	cellular lipid metabolic process	2.6324e-05	0.0024157	39/1317 2.9%	224/14994 1.4%	ELOVL1A CDIPT HMGCRB ZGC:153394 HMGCRA HMGCS1 CEPT1B COLGALT1 PDSS1 PDSS2 ALDH1A2 MPPE1 ELOVL5 PIGF AGPAT9L PLA2G12A PIK3C3 GNPAT ELOVL6 ACER3 PIGV FDPS ACACA PIGU SPTSSA PISD CERCAM PIGQ PIGN ZGC:158309 PI4KAA SMPD1 DPM1 MVK ORMDL3 AACS IDI1 RNPEP DEGS1
43632	modification-dependent macromolecule catabolic process	3.5563e-05	0.0029443	26/1317 1.9%	127/14994 0.8%	SI:RP71-45K5.4 SYVN1 UCHL1 USP2A PSMA6B LONP1 USP39 CUL3A USP33 USP14 HECTD1 PSMD4A UBE2D1B ANAPC2 CUL1B UBE4A FOXRED2 UBE4B ATE1 PSMC5 VCP PSMD11B PSMD11A FBXL22 FLJ11011L TCEB1B
19941	modification-dependent protein catabolic process	3.5563e-05	0.0029443	26/1317 1.9%	127/14994 0.8%	SI:RP71-45K5.4 SYVN1 UCHL1 USP2A PSMA6B LONP1 USP39 CUL3A USP33 USP14 HECTD1 PSMD4A UBE2D1B ANAPC2 CUL1B UBE4A FOXRED2 UBE4B ATE1 PSMC5 VCP PSMD11B PSMD11A FBXL22 FLJ11011L TCEB1B
6886	intracellular protein transport	3.5786e-05	0.0029443	37/1317 2.8%	211/14994 1.4%	STON2 COPA SRP14 CLTA AKAP12B AP1G2 TIMM17A STAM2 COPZ1 AP3S2 CHCHD4 TAMM41 RILPL2 COPB1 AP5M1 SEC24C SEC24D STX6 ARCN1A STX3A VIMP SNX18A SNUPN STX11A SLC9A3R1 TIMM23 TPRA IMMP1L COG3 COPG2 COG7 TOM1L2 USO1 TOMM22 STX5A KPNA1 SRP9
44281	small molecule metabolic process	3.8667e-05	0.0030753	120/1317 9.1%	960/14994 6.4%	THA1 GDA LDHA GNPDA1 ALDOCB ZGC:77112 CTPS1A PGD TRMT2B ACSS1 TUBA8L4 SULT1ST2 ELOVL5 MAT1A MTHFD1A ELOVL6 ENOPH1 TUBG1 IRG1L TGS1 TXNL1 YARS CARS GNA12A HKDC1 ADKB PDIP5 ME1 ME3 ALDOAA PFKFB3 HMGCRB HMGCRA ASNSD1 GNA11B ADA G6PC3 GPD1L THTPA KRAS METTL3 HNMT QTRTD1 RALBA GALE LIPT2 ATP6V1BA TUBB4B PDXKB GPD2 ODC1 ACACA PRODHA GUCY2C SREBF2 METTL13 ATP6V1AA TUBD1 RAP1B AHCYL2 GGT5A EZH2 QARS AZIN…
6399	tRNA metabolic process	5.1757e-05	0.003967	21/1317 1.5%	94/14994 0.6%	CARS YARS PUS1 TRMT2B TRMT1 QARS DARS2 METTL2A QTRT1 RPPH1 WARS TARS CTU1 TRMT13 CTU2 QTRTD1 THG1L DUS4L POP5 TARSL2 AARS2
16070	RNA metabolic process	5.3204e-05	0.003967	130/1317 9.8%	1064/14994 7.0%	RNASEN HOXB3A CHES1 TRMT2B SNRPD2 TBP MED21 CBFB PTBP1B DCPS GTF2E1 MED28 WIBG FOXO3B TGS1 KRR1 YARS CARS MAGOH RELA NOP2 TRMT13 MED18 CELF2 PELO SNRPC PAF1 BMI1B SNRPE LOXL2A CCNL1A PUS1 LITAF FOXO1A SI:DKEY-219C3.2 SNRPB2 TCF7L1B HDAC9B RPPH1 NR2F6B METTL3 RARAA QTRTD1 LEO1 ARNTL2 SMX5 PLAG1 AEBP2 SMAD9 RNPS1 CASC3 POLR2GL SREBF2 POLD1 POP5 CRNKL1 STAT5.2 EZH2 PPARG TRMT1 QARS WARS MAX CTU1 HSF…
51156	glucose 6-phosphate metabolic process	5.9274e-05	0.0042857	4/1317 0.3%	4/14994 0.0%	GCK HKDC1 HK2 HK1
6950	response to stress	6.6796e-05	0.0046875	87/1317 6.6%	658/14994 4.3%	KIF22 CDIPT LDHA TOLLIP HSP90AA1.1 ANXA1A PDIA4 SDCBP2 TFPIA MCL1B TNIKB LONP1 BAXA HSF1 CASP9 PGLYRP2 PRMT6 IL1B NRG1 FOXO3B SAA CHAC1 NCF1 HSD20B2 HSP70.3 TP53 AHSA1L APTX GTF2H5 GADD45BB GTF2H2 JMY BCL2L10 XPA CCR7 HSPB8 GADD45G SMARCB1B PDIP5 HSP70L RUVBL2 APG3L F9B GCGA RUVBL1 PAK2B NEK4 FLJ11011L MVP LOXL2A ATG12 NABP1A BCL2L1 MST4 PTGS2A RNASEL3 ALDH1A2 SLX4 TNFRSF1A FGG ZGC:66475 FGA FGB …
6511	ubiquitin-dependent protein catabolic process	7.4633e-05	0.0050878	25/1317 1.8%	125/14994 0.8%	PSMD4A CUL1B ANAPC2 UBE2D1B SYVN1 SI:RP71-45K5.4 UBE4A UCHL1 UBE4B FOXRED2 ATE1 PSMA6B USP2A PSMC5 VCP USP39 PSMD11B PSMD11A CUL3A FBXL22 FLJ11011L USP33 USP14 HECTD1 TCEB1B
6720	isoprenoid metabolic process	7.9412e-05	0.0052632	9/1317 0.6%	23/14994 0.1%	ALDH1A2 HMGCRB HMGCRA HMGCS1 FDPS MVK IDI1 PDSS1 PDSS2
90304	nucleic acid metabolic process	9.4127e-05	0.0060699	154/1317 11.6%	1315/14994 8.7%	RNASEN HOXB3A XRCC3 CHES1 TRMT2B SNRPD2 TBP MED21 CBFB PTBP1B DCPS GTF2E1 MED28 WIBG TGS1 FOXO3B KRR1 CARS YARS MAGOH RELA RFC4 NOP2 TRMT13 MED18 CELF2 PELO SNRPC PAF1 FLJ11011L BMI1B SNRPE LOXL2A CCNL1A PUS1 LITAF FOXO1A SI:DKEY-219C3.2 SNRPB2 TCF7L1B HDAC9B RPPH1 NR2F6B SLX4 METTL3 QTRTD1 RARAA LEO1 ARNTL2 SMX5 PLAG1 AEBP2 SMAD9 INIP RNPS1 CASC3 POLR2GL SREBF2 VCP NSMCE4A POLD1 POP5 KIF22 CRNKL…
6396	RNA processing	9.7334e-05	0.0061116	44/1317 3.3%	279/14994 1.8%	RNASEN CCNL1A CRNKL1 PUS1 SNRPB2 TRMT2B SNRPD2 TRMT1 QTRT1 PTBP1B RPPH1 SRRT CTU1 CTU2 QTRTD1 THG1L TGS1 RTCA SMX5 RBM22 TFIP11 KRR1 MAGOH SNUPN RNPS1 CASC3 METTL2A PRPF18 TARBP2 NOP2 PAPD4 RNMTL1A HNRNPL2 TRMT13 THOC6 CELF2 ERN2 NOL11 SNRPC DUS4L POP5 CPSF2 SNRPE CPSF1
43170	macromolecule metabolic process	0.0001418	0.0086753	367/1317 27.8%	3554/14994 23.7%	HOXB3A XRCC3 MRPL41 PSMC1A ZGC:77112 DNAJB1A TRMT2B PSMC1B SPINT1A MED21 DCPS TNIKB PGPEP1 MED28 DNAJB11 PTPN2B NPSN CHRNA1 FOXO3B ANAPC2 CUL1B KRR1 YARS BCR PIM1 CHIA.4 EIF3JA RFC4 EIF3JB NOP2 MAPK6 TRMT13 MED18 PSMD11B PSMD11A PDIP5 DNAJB1B TRAF2B PELO EEFSEC FLJ11011L NEK4 PAK2B NEK6 GGCX TPST1 CCNL1A MMP17B PUS1 NEK2 SI:DKEY-219C3.2 FOXO1A HDAC9B B3GNT2L ST14A CHCHD4 DUSP11 PXK CALR MST4 NR2F…
6807	nitrogen compound metabolic process	0.00015541	0.0091408	208/1317 15.7%	1878/14994 12.5%	HOXB3A GDA XRCC3 CTPS1A PGD TRMT2B MED21 DCPS SULT1ST2 MED28 MAT1A FOXO3B KRR1 YARS GNA12A CHIA.4 NOP2 RFC4 TRMT13 MED18 PELO FLJ11011L CCNL1A PUS1 FOXO1A SI:DKEY-219C3.2 HMGCRB HMGCRA HDAC9B GNA11B ADA NR2F6B THTPA KRAS LEO1 ARNTL2 TUBB4B PLAG1 ODC1 AEBP2 SMAD9 INIP PRODHA GUCY2C NSMCE4A POP5 CRNKL1 EZH2 PPARG STAT5.2 QARS AZIN1B TRMT1 AZIN1A TDO2B HSF1 GNAI2A BRD4 BHLHE41 TARSL2 TFIP11 RAP2B GL…
16043	cellular component organization	0.00015707	0.0091408	157/1317 11.9%	1359/14994 9.0%	EIF6 TBP BAIAP2A MUL1B CBFB MAP7D1B TAMM41 CEP70 GTF2E1 TUBA8L4 TPM4A TARDBP TUBG1 CHRNA1 PRNPRS3 GNG5 GNA12A SLC33A1 ATP6V1E1B OPTN EIF3JA EIF3JB VAMP8 PSMD11B SMARCA5 USO1 PSMD11A PDIP5 FLII VAMP4 SNRPC PAK2B CFL1L BMI1B ITSN2B SNRPE MVP WASLB LOXL2A PITPNAA CAV1 UNC119.1 TARDBPL ALDOAA SI:DKEY-219C3.2 B9D2 HDAC9B RER1 CHCHD4 TAGLN2 TMEM106BB H2AFVA FGG PFN2 RILPL2 FGA FGB TUBB4B DSC2L AEBP2 CC…
46489	phosphoinositide biosynthetic process	0.00016691	0.0094819	8/1317 0.6%	20/14994 0.1%	MPPE1 CDIPT PIGF PIGV DPM1 PIGU PIGQ PIGN
34641	cellular nitrogen compound metabolic process	0.000173	0.0095993	203/1317 15.4%	1830/14994 12.2%	HOXB3A GDA XRCC3 CTPS1A PGD TRMT2B MED21 DCPS SULT1ST2 MED28 MAT1A FOXO3B KRR1 YARS GNA12A NOP2 RFC4 TRMT13 MED18 PELO FLJ11011L CCNL1A PUS1 FOXO1A SI:DKEY-219C3.2 HMGCRB HMGCRA HDAC9B GNA11B ADA NR2F6B KRAS LEO1 ARNTL2 TUBB4B PLAG1 ODC1 AEBP2 SMAD9 INIP PRODHA GUCY2C NSMCE4A POP5 CRNKL1 EZH2 PPARG STAT5.2 QARS AZIN1B TRMT1 AZIN1A TDO2B HSF1 GNAI2A BRD4 BHLHE41 TARSL2 TFIP11 RAP2B GLULB GLULA BRF…
9058	biosynthetic process	0.0001853	0.010048	191/1317 14.5%	1709/14994 11.3%	EIF6 HOXB3A CDIPT MRPL41 CHES1 CTPS1A EIF5 TBP MED21 CIAPIN1 CBFB MRPS30 GTF2E1 ACSS1 NANS ELOVL5 MED28 MAT1A B3GALNT2 MTHFD1A ELOVL6 ENOPH1 FOXO3B CARS YARS SPTLC1 RELA FUT10 PISD CERCAM ADKB EIF3JA SI:CH73-91K6.2 RFC4 EIF3JB MED18 MVK PAF1 EEFSEC BMI1B MTFMT SLC40A1 LOXL2A MRPS16 SYVN1 MRPS15 LITAF HMGCRB SI:DKEY-219C3.2 FOXO1A OLAH TCF7L1B HDAC9B HMGCRA B3GNT2L HMGCS1 ASNSD1 CEPT1B EIF4EA PDSS…
16052	carbohydrate catabolic process	0.00021687	0.011377	17/1317 1.2%	75/14994 0.5%	LDHA ALDOCB ALDOAA HKDC1 PGD HK2 HK1 CHIA.4 ENO1A GAPDHS PGM2 LYGL1 GPD1L GCK H6PD PGLYRP2 PKMA
6906	vesicle fusion	0.00022308	0.011377	7/1317 0.5%	16/14994 0.1%	STX6 SEC22BA VAMP8 SEC22BB USO1 VAMP4 ATP6V0A1A
51603	proteolysis involved in cellular protein catabolic process	0.0002241	0.011377	27/1317 2.0%	149/14994 0.9%	SI:RP71-45K5.4 SYVN1 UCHL1 USP2A PSMA6B PSMB5 LONP1 USP39 CUL3A USP33 USP14 HECTD1 PSMD4A UBE2D1B ANAPC2 CUL1B UBE4A FOXRED2 UBE4B ATE1 PSMC5 VCP PSMD11B PSMD11A FBXL22 FLJ11011L TCEB1B
6888	ER to Golgi vesicle-mediated transport	0.00024896	0.012217	8/1317 0.6%	21/14994 0.1%	MPPE1 SEC22BA SEC22BB USO1 SEC13 TRAPPC4 SEC24C SEC24D
44257	cellular protein catabolic process	0.0002509	0.012217	27/1317 2.0%	150/14994 1.0%	SI:RP71-45K5.4 SYVN1 UCHL1 USP2A PSMA6B PSMB5 LONP1 USP39 CUL3A USP33 USP14 HECTD1 PSMD4A UBE2D1B ANAPC2 CUL1B UBE4A FOXRED2 UBE4B ATE1 PSMC5 VCP PSMD11B PSMD11A FBXL22 FLJ11011L TCEB1B
10467	gene expression	0.00027306	0.013031	146/1317 11.0%	1264/14994 8.4%	EIF6 RNASEN HOXB3A MRPL41 CHES1 EIF5 TRMT2B SNRPD2 TBP MED21 CBFB MRPS30 PTBP1B GTF2E1 MED28 TGS1 FOXO3B KRR1 CARS YARS MAGOH RELA EIF3JA EIF3JB NOP2 TRMT13 MED18 CELF2 SNRPC PAF1 EEFSEC BMI1B SNRPE LOXL2A MRPS16 CCNL1A MRPS15 PUS1 LITAF FOXO1A SI:DKEY-219C3.2 SNRPB2 TCF7L1B HDAC9B CHCHD4 EIF4EA RPPH1 NR2F6B QTRTD1 RARAA LEO1 ARNTL2 SMX5 PLAG1 AEBP2 SMAD9 MRPS23 CFB RNPS1 CASC3 EIF4E1C POLR2GL SR…
8654	phospholipid biosynthetic process	0.00029904	0.013721	11/1317 0.8%	38/14994 0.2%	MPPE1 CDIPT AGPAT9L PIGF PIGV DPM1 PIGU PISD CEPT1B PIGQ PIGN
48193	Golgi vesicle transport	0.00029904	0.013721	11/1317 0.8%	38/14994 0.2%	STX6 MPPE1 ARCN1A SEC22BA SEC22BB USO1 SEC13 TRAPPC4 SEC24C SEC24D COPE
6139	nucleobase, nucleoside, nucleotide and nucleic acid metabolic process	0.0003181	0.014321	186/1317 14.1%	1675/14994 11.1%	RNASEN HOXB3A XRCC3 GDA CHES1 CTPS1A TRMT2B PGD SNRPD2 TBP MED21 CBFB PTBP1B DCPS GTF2E1 TUBA8L4 MED28 MAT1A WIBG TUBG1 TGS1 FOXO3B KRR1 CARS YARS GNA12A MAGOH RELA ADKB RFC4 NOP2 TRMT13 MED18 CELF2 PELO SNRPC PAF1 FLJ11011L BMI1B SNRPE LOXL2A CCNL1A LITAF PUS1 HMGCRB SI:DKEY-219C3.2 FOXO1A SNRPB2 TCF7L1B HDAC9B HMGCRA GNA11B ADA RPPH1 NR2F6B SLX4 KRAS METTL3 QTRTD1 RARAA RALBA LEO1 ARNTL2 ATP6V1…
45017	glycerolipid biosynthetic process	0.00032987	0.014576	9/1317 0.6%	27/14994 0.1%	MPPE1 CDIPT AGPAT9L PIGF PIGV DPM1 PIGU PIGQ PIGN
44260	cellular macromolecule metabolic process	0.000358	0.015324	318/1317 24.1%	3067/14994 20.4%	HOXB3A XRCC3 MRPL41 ZGC:77112 DNAJB1A TRMT2B MED21 DCPS TNIKB DNAJB11 MED28 PTPN2B CHRNA1 FOXO3B KRR1 CUL1B ANAPC2 YARS BCR PIM1 EIF3JA RFC4 EIF3JB NOP2 MAPK6 TRMT13 PSMD11B MED18 PSMD11A PDIP5 DNAJB1B PELO TRAF2B EEFSEC FLJ11011L PAK2B NEK4 NEK6 GGCX TPST1 CCNL1A PUS1 NEK2 FOXO1A SI:DKEY-219C3.2 HDAC9B B3GNT2L DUSP11 PXK CHCHD4 CALR MST4 NR2F6B VRK2 LEO1 ARNTL2 PLAG1 PSMD4A AEBP2 SMAD9 INIP FOXR…
46474	glycerophospholipid biosynthetic process	0.00036127	0.015324	8/1317 0.6%	22/14994 0.1%	MPPE1 CDIPT PIGF PIGV DPM1 PIGU PIGQ PIGN
15988	energy coupled proton transport	0.0003725	0.015324	10/1317 0.7%	33/14994 0.2%	TCIRG1 ATP6V1C1B ATP6V1AA ATP6V1E1B ATP6V1H ATP6V0D1 ATP6V0A2B ATP6V1BA ATP6V0CB ATP6V0A1A
15991	ATP hydrolysis coupled proton transport	0.0003725	0.015324	10/1317 0.7%	33/14994 0.2%	TCIRG1 ATP6V1C1B ATP6V1AA ATP6V1E1B ATP6V1H ATP6V0D1 ATP6V0A2B ATP6V1BA ATP6V0CB ATP6V0A1A
33365	protein localization in organelle	0.00038382	0.015522	11/1317 0.8%	39/14994 0.2%	IMMP1L KDELR3 ARL1 SRP14 SNUPN CHCHD4 KDELR2A TPRA SRP9 KPNA1 TAMM41
52548	regulation of endopeptidase activity	0.00042883	0.017053	13/1317 0.9%	52/14994 0.3%	CAST BAXA SERPINB1L1 SERPINA7 BBC3 AGT CASP8 PYCARD TP53 SERPINB1 BCL2L1 MCL1B SERPINF2B
6506	GPI anchor biosynthetic process	0.00053039	0.020746	7/1317 0.5%	18/14994 0.1%	MPPE1 PIGF PIGV DPM1 PIGU PIGQ PIGN
44249	cellular biosynthetic process	0.00054929	0.021139	179/1317 13.5%	1621/14994 10.8%	EIF6 HOXB3A CDIPT MRPL41 CHES1 CTPS1A EIF5 TBP MED21 CIAPIN1 CBFB MRPS30 GTF2E1 ACSS1 ELOVL5 MED28 MAT1A B3GALNT2 MTHFD1A ELOVL6 ENOPH1 FOXO3B CARS YARS RELA FUT10 PISD CERCAM ADKB EIF3JA RFC4 EIF3JB MED18 MVK PAF1 EEFSEC BMI1B SLC40A1 LOXL2A MRPS16 SYVN1 MRPS15 LITAF HMGCRB SI:DKEY-219C3.2 FOXO1A TCF7L1B HDAC9B HMGCRA B3GNT2L HMGCS1 ASNSD1 CEPT1B EIF4EA PDSS1 HMBSA PDSS2 ADA G6PC3 RABGGTA GMPPB …
6629	lipid metabolic process	0.00059906	0.022688	48/1317 3.6%	338/14994 2.2%	ELOVL1A CDIPT HMGCRB ZGC:153394 HMGCRA HMGCS1 CEPT1B COLGALT1 PDSS1 PDSS2 ALDH1A2 PLCB3 MPPE1 SI:CH211-214P16.3 SULT1ST2 ELOVL5 AGPAT9L PIGF PLA2G12A PIK3C3 LIPEA GNPAT ELOVL6 ACER3 PLA2G15 PIGV FDPS ACACA PIGU SPTSSA PISD CERCAM PIGQ SREBF2 PIGN ZGC:158309 PNPLA8 PI4KAA SMPD1 DPM1 PLA2G7 CNEP1R1 MVK ORMDL3 AACS IDI1 RNPEP DEGS1
61025	membrane fusion	0.00070879	0.026018	8/1317 0.6%	24/14994 0.1%	STX6 BAXA SEC22BA VAMP8 SEC22BB USO1 VAMP4 ATP6V0A1A
6944	cellular membrane fusion	0.00070879	0.026018	8/1317 0.6%	24/14994 0.1%	STX6 BAXA SEC22BA VAMP8 SEC22BB USO1 VAMP4 ATP6V0A1A
8033	tRNA processing	0.00076507	0.027658	13/1317 0.9%	55/14994 0.3%	PUS1 TRMT2B TRMT1 METTL2A QTRT1 RPPH1 CTU1 TRMT13 QTRTD1 CTU2 THG1L DUS4L POP5
6417	regulation of translation	0.00078701	0.028027	16/1317 1.2%	76/14994 0.5%	MAGOH IMPACT CASC3 IGF2BP3 EIF4EA EIF4EBP3L POLR2GL CAPRIN2 TARBP2 EIF3JA EIF3JB PTCD3 WIBG RQCD1 NGDN SRP9
6007	glucose catabolic process	0.0008624	0.03026	12/1317 0.9%	49/14994 0.3%	GAPDHS LDHA ALDOCB ALDOAA GCK H6PD HKDC1 PGD HK2 HK1 PKMA ENO1A
46164	alcohol catabolic process	0.00091754	0.031728	13/1317 0.9%	56/14994 0.3%	LDHA ALDOCB ALDOAA HKDC1 PGD HK2 HK1 ENO1A GAPDHS GPD1L GCK H6PD PKMA
52547	regulation of peptidase activity	0.00093975	0.032032	14/1317 1.0%	63/14994 0.4%	CAST SERPINB1L1 TP53 BCL2L1 TFPIA MCL1B BAXA SERPINA7 BBC3 AGT CASP8 PYCARD SERPINB1 SERPINF2B
48284	organelle fusion	0.00096284	0.032357	8/1317 0.6%	25/14994 0.1%	STX6 BAXA SEC22BA VAMP8 SEC22BB USO1 VAMP4 ATP6V0A1A
46365	monosaccharide catabolic process	0.0010455	0.034171	12/1317 0.9%	50/14994 0.3%	GAPDHS LDHA ALDOCB ALDOAA GCK H6PD HKDC1 PGD HK2 HK1 PKMA ENO1A
19320	hexose catabolic process	0.0010455	0.034171	12/1317 0.9%	50/14994 0.3%	GAPDHS LDHA ALDOCB ALDOAA GCK H6PD HKDC1 PGD HK2 HK1 PKMA ENO1A
43623	cellular protein complex assembly	0.0011447	0.036908	19/1317 1.4%	101/14994 0.6%	NDUFAF7 HSP90AA1.1 TUBA8L SLC9A3R1 LZTS2B FGG LONP1 TUBA8L4 FGA FGB SPAG1A PSMD11B PSMD11A TUBD1 RUVBL2 TUBG1 CHRNA1 TUBA1B TUBB4B
51246	regulation of protein metabolic process	0.0011889	0.037824	26/1317 1.9%	157/14994 1.0%	SERPINB1L1 IMPACT IGF2BP3 EIF4EA EIF4EBP3L SERPINA7 AGT WIBG RQCD1 SERPINF2B UBE2D1B CHAC1 MAGOH TP53 CASC3 POLR2GL CAPRIN2 TARBP2 EIF3JA EIF3JB PTCD3 SERPINB1 NGDN CNEP1R1 VEGFAA SRP9
43254	regulation of protein complex assembly	0.0012848	0.040337	8/1317 0.6%	26/14994 0.1%	ARPC1A ARPC5LB ACTR2B ARPC5LA TWF1A VEGFAA TWF2B ARPC5A
51704	multi-organism process	0.0015197	0.045148	22/1317 1.6%	127/14994 0.8%	CYP51 MPX ZGC:77112 SAA NCF1 CFB MMP9 CRFB1 RHOGB LECT2L RNASEL3 TNFRSF1A PSMD14 F5 PGLYRP2 CASP8 CCNY IL1B HSPA5 CARM1 DGAT1B ANGPTL4
6505	GPI anchor metabolic process	0.0015327	0.045148	7/1317 0.5%	21/14994 0.1%	MPPE1 PIGF PIGV DPM1 PIGU PIGQ PIGN
8064	regulation of actin polymerization or depolymerization	0.0015327	0.045148	7/1317 0.5%	21/14994 0.1%	ARPC1A ARPC5LB ACTR2B ARPC5LA TWF1A TWF2B ARPC5A
30832	regulation of actin filament length	0.0015327	0.045148	7/1317 0.5%	21/14994 0.1%	ARPC1A ARPC5LB ACTR2B ARPC5LA TWF1A TWF2B ARPC5A
30833	regulation of actin filament polymerization	0.0015327	0.045148	7/1317 0.5%	21/14994 0.1%	ARPC1A ARPC5LB ACTR2B ARPC5LA TWF1A TWF2B ARPC5A
10941	regulation of cell death	0.0016	0.046555	32/1317 2.4%	211/14994 1.4%	CASP3A CCDC94 CASP8L2 BCL2L1 CIAPIN1 MCL1B TIPRL BAXA CASP9 CASP8 PYCARD PRNPRS3 ANGPTL4 DEDD1 CRIP1 FOXJ2 RELA TP53 WT1B BCL2L13 DAPK3 MCM5 BCL2L10 BBC3 FANCD2 GRINA MDM2 RIPK2 TRAF2B GCGA PAK2B PTPN11A

## Sheet: 24h up-regulated
GO-ID	GO Terms	P-value	correct P-value	cluster freq	total freq	genes
30163	protein catabolic process	1.0734e-14	1.2873e-11	41/968 4.2%	160/14994 1.0%	PSMB10 PSMA6L SYVN1 SI:RP71-45K5.4 PSMC1A USP5 PSMC1B ANAPC10 PSMA8 PSMA6A PSMB11 PSMA6B PSMB5 FBXW9 PSMB4 PSMB7 LONP1 PSMB6 PSMB1 PSMB3 PSMB2 USP39 USP14 PSMD4A ANAPC2 PSMB9A ANAPC4 UBE4B PSMA2 PSMA1 PSMC6 PSMC5 PSMC4 PTPN23A VCP PSMC3 PSMA5 PSMA4 PSMA3 PSEN2 UCHL3
8610	lipid biosynthetic process	1.2996e-14	1.2873e-11	37/968 3.8%	133/14994 0.8%	ELOVL1B ELOVL1A CDIPT PTPLAD1 ZGC:153394 HMGCRA HMGCS1 CEPT1B COLGALT1 PDSS2 STARD3 MPPE1 ELOVL5 PIGF AGPAT9L DHCR7 ELOVL2 PIGB ELOVL6 NSDHL MSMO1 SCD PIGV FDPS ACACA PIGU PISD PIGQ LPIN1 PIGN MBOAT7 DPM1 MVK IDI1 RNPEP DEGS1 ZGC:112263
9056	catabolic process	2.9508e-14	1.9485e-11	89/968 9.1%	590/14994 3.9%	PSMA6L LDHA ALDOCB SI:RP71-45K5.4 PSMC1A PGD PSMC1B PSMA6A PSMA6B DCPS LYGL1 PLCB3 CISD2 LONP1 TUBA8L4 GNAI2A RRAS TUBG1 IRG1L TUBA1B USP14 ANAPC2 ARL1 ACOXL GNA12A HKDC1 ANAPC4 TUBA8L CHIA.4 LPIN1 ENO1A TUBA8L2 PSMA2 PGM2 MFN2 PSMA1 PTPN23A PSMA5 H6PD PSMA4 ATG4A PSMA3 PSEN2 PGM1 PKMA UCHL3 GPIA PELO PSMB10 SYVN1 TALDO1 ALDOAA YPEL5 USP5 HK2 HK1 ANAPC10 PSMA8 ADA PSMB11 PSMB5 FBXW9 PSMB4 PSMB7 P…
9057	macromolecule catabolic process	1.9518e-13	9.6665e-11	48/968 4.9%	228/14994 1.5%	PSMB10 PSMA6L SYVN1 SI:RP71-45K5.4 PSMC1A USP5 PSMC1B ANAPC10 PSMA8 PSMA6A PSMB11 PSMA6B PSMB5 DCPS FBXW9 LYGL1 PSMB4 PSMB7 LONP1 PSMB6 PSMB1 PSMB3 PSMB2 USP39 FEN1 USP14 PSMD4A ANAPC2 PSMB9A ANAPC4 UBE4B CHIA.4 POLR2GL PSMA2 DNASE2 PSMA1 PSMC6 PSMC5 PSMC4 VCP PTPN23A PSMC3 PSMA5 PSMA4 PSMA3 PSEN2 UCHL3 PELO
51603	proteolysis involved in cellular protein catabolic process	3.0286e-12	1.1999e-09	36/968 3.7%	149/14994 0.9%	PSMB10 PSMA6L SYVN1 SI:RP71-45K5.4 USP5 ANAPC10 PSMA8 PSMA6A PSMB11 PSMA6B PSMB5 FBXW9 PSMB4 PSMB7 LONP1 PSMB6 PSMB1 PSMB3 PSMB2 USP39 USP14 PSMD4A ANAPC2 PSMB9A ANAPC4 UBE4B PSMA2 PSMA1 PSMC5 PTPN23A VCP PSMA5 PSMA4 PSEN2 PSMA3 UCHL3
44257	cellular protein catabolic process	3.7433e-12	1.2359e-09	36/968 3.7%	150/14994 1.0%	PSMB10 PSMA6L SYVN1 SI:RP71-45K5.4 USP5 ANAPC10 PSMA8 PSMA6A PSMB11 PSMA6B PSMB5 FBXW9 PSMB4 PSMB7 LONP1 PSMB6 PSMB1 PSMB3 PSMB2 USP39 USP14 PSMD4A ANAPC2 PSMB9A ANAPC4 UBE4B PSMA2 PSMA1 PSMC5 PTPN23A VCP PSMA5 PSMA4 PSEN2 PSMA3 UCHL3
8152	metabolic process	8.2966e-12	2.3479e-09	455/968 47.0%	5506/14994 36.7%	CDIPT LDHA ALDOCB PDP2 PGD MED24 SI:DKEYP-110E4.6 MED23 CIAPIN1 PGPEP1 ERO1LB PGP FOXF1 PTBP3 PTPRK YARS GNA12A EBPL NPC2 MICAL2B BACE2 UGT5A1 PELO PLOD1A GGCX ALDOAA HSD17B14 DUSP22B SI:DKEY-219C3.2 HDAC9B HMGCRA ACSBG2 HMGCS1 ZNF511 UBA5 DUSP11 ASL ACP1 MST4 PDSS2 CYP2P9 NAGA TUBB4B GPD2 PTGR2 CYP46A1 GGH ACACA ATR DCLK1A ZGC:56622 BAIAP2L1A PARP3 PARP4 RAF1A PARP2 POP7 GPX1B DPP3 SI:RP71-45K5.…
6629	lipid metabolic process	1.8185e-11	4.5031e-09	57/968 5.8%	338/14994 2.2%	CDIPT IMPA1 STARD3 PLCB3 CRYL1 SULT1ST2 PIGF ELOVL5 LCAT INSIG1 ELOVL2 PIGB ELOVL6 ACOXL PGAP1 PIGV PIGU SI:CH211-210C8.6 PISD PIGQ LPIN1 PNPLA6 PIGN SCAP EBPL NPC2 MVK RNPEP DEGS1 ZGC:112263 ELOVL1B ELOVL1A PTPLAD1 ZGC:153394 HMGCRA HMGCS1 CEPT1B COLGALT1 PDSS2 ALDH1A2 MPPE1 AGPAT9L DHCR7 PIKFYVE NAGA INPP5D NSDHL EBP MSMO1 SCD FDPS ACACA SREBF2 MBOAT7 DPM1 IDI1 AACS
44255	cellular lipid metabolic process	2.3438e-11	5.1589e-09	44/968 4.5%	224/14994 1.4%	ELOVL1B ELOVL1A CDIPT IMPA1 ZGC:153394 PTPLAD1 HMGCRA HMGCS1 CEPT1B COLGALT1 PDSS2 ALDH1A2 CRYL1 MPPE1 ELOVL5 PIGF AGPAT9L ELOVL2 NAGA PIKFYVE PIGB ELOVL6 INPP5D MSMO1 ACOXL SCD PGAP1 PIGV FDPS ACACA PIGU PISD PIGQ LPIN1 PNPLA6 PIGN MBOAT7 DPM1 MVK AACS IDI1 RNPEP DEGS1 ZGC:112263
44265	cellular macromolecule catabolic process	3.2776e-11	6.493e-09	41/968 4.2%	201/14994 1.3%	PSMB10 PSMA6L SYVN1 SI:RP71-45K5.4 USP5 ANAPC10 PSMA8 PSMA6A PSMB11 PSMA6B PSMB5 FBXW9 DCPS PSMB4 PSMB7 LONP1 PSMB6 PSMB1 PSMB3 PSMB2 USP39 FEN1 USP14 PSMD4A ANAPC2 PSMB9A ANAPC4 UBE4B POLR2GL PSMA2 DNASE2 PSMA1 PSMC5 PTPN23A VCP PSMA5 PSMA4 PSMA3 PSEN2 PELO UCHL3
6066	alcohol metabolic process	4.1924e-10	7.5502e-08	35/968 3.6%	167/14994 1.1%	LDHA TALDO1 ALDOCB ALDOAA PFKFB3 PGD HK2 HK1 G6PC3 SULT1ST1 GALK1 SULT1ST2 DHCR7 INSIG1 GYS1 GALE GPD2 EBP MSMO1 HKDC1 FUCA2 PMM2 ENO1A PNPLA6 SREBF2 GAPDHS PGM3 EBPL MPI NPC2 GCK H6PD PGM1 PKMA GPIA
44281	small molecule metabolic process	3.2245e-09	5.3232e-07	109/968 11.2%	960/14994 6.4%	LDHA ALDOCB PGD SULT1ST1 TCNL SULT1ST2 TUBA8L4 ELOVL5 INSIG1 ELOVL2 RRAS TUBG1 IRG1L ELOVL6 YARS CARS GNA12A HKDC1 TUBA8L2 PNPLA6 EBPL PGM3 NPC2 PGM1 PDIP5 TALDO1 ALDOAA PFKFB3 PTPLAD1 HMGCRA ASL G6PC3 ADA THTPA GYS1 GALE LIPT2 ATP6V1BA TUBB4B PDXKB GPD2 MSMO1 SCD GGH ACACA SREBF2 ATP6V1AB CARS2 AHCYL2 NARS CBSB GGT5A PDIA4 PSPH GSS WARS MTHFD2 CRYL1 PRPS1B GNAI2A ADCK3 TARSL2 TUBA1B GLULB ARL1 G…
44262	cellular carbohydrate metabolic process	7.2469e-09	1.1043e-06	43/968 4.4%	257/14994 1.7%	LDHA SYVN1 TALDO1 ALDOCB ALDOAA PFKFB3 PGD HK2 HK1 ALG6 COLGALT1 G6PC3 GMPPB STT3B ACLYA GALK1 NAGA RPN1 GYS1 GALE TREH RPN2 DDOST GPD2 HKDC1 FUT10 FUCA2 PMM2 ENO1A GAPDHS PGM3 MPI VCP GCK ITM1 H6PD PGM1 DPM1 PKMA GPIA UGGT2 UGGT1 ALG12
42180	cellular ketone metabolic process	1.5554e-08	2.2009e-06	44/968 4.5%	273/14994 1.8%	ELOVL1B ELOVL1A NARS YPEL5 PTPLAD1 ZGC:153394 CBSB SI:CH73-263O4.4 PSPH ASL G6PC3 ALDH1A2 MTHFD2 WARS CRYL1 ELOVL5 ELOVL2 ELOVL6 IRG1L ADCK3 LIPT2 IRG1 TARSL2 ENOSF1 GLULB GLULA YARS CARS MSMO1 ACOXL SCD GGH ACACA DARS2 LARS2 LPIN1 TARS COQ2 CARS2 GPIA AACS PSAT1 RNPEP ZGC:112263
44248	cellular catabolic process	2.0841e-08	2.7524e-06	65/968 6.7%	490/14994 3.2%	PSMA6L SI:RP71-45K5.4 PSMA6A PSMA6B DCPS CISD2 LONP1 TUBA8L4 GNAI2A RRAS TUBG1 IRG1L TUBA1B USP14 ANAPC2 ARL1 ACOXL GNA12A ANAPC4 TUBA8L LPIN1 TUBA8L2 PSMA2 MFN2 PSMA1 PTPN23A PSMA5 PSMA4 ATG4A PSMA3 PSEN2 PELO UCHL3 PSMB10 SYVN1 YPEL5 USP5 ANAPC10 PSMA8 ADA PSMB11 PSMB5 FBXW9 PSMB4 PSMB7 PSMB6 CHD1L PSMB1 PSMB3 PSMB2 USP39 NAGA IRG1 FEN1 TUBB4B ENOSF1 PSMD4A PSMB9A UBE4B WIPI1 POLR2GL DNASE2 PSM…
5975	carbohydrate metabolic process	2.4292e-08	3.0077e-06	56/968 5.7%	397/14994 2.6%	LDHA ALDOCB PGD ALG6 SLC3A2B GLB1 LYGL1 NANS RPN1 RPN2 TREH DDOST HKDC1 FUT10 CHIA.4 MOGS PMM2 HYAL6 ENO1A PGM2 PGM3 H6PD ITM1 PGM1 PKMA GPIA UGGT2 UGGT1 SYVN1 TALDO1 ALDOAA PFKFB3 HK2 HK1 COLGALT1 G6PC3 PARGL ACLYA STT3B GMPPB GALK1 SLC35B2 NAGA GYS1 GALE B4GALT4 GPD2 GUSB FUCA2 GAPDHS MPI GCK VCP GFPT1 DPM1 ALG12
32787	monocarboxylic acid metabolic process	3.0332e-08	3.5345e-06	23/968 2.3%	96/14994 0.6%	ELOVL1B ELOVL1A MSMO1 ACOXL SCD PTPLAD1 ZGC:153394 ACACA GGH LPIN1 G6PC3 ALDH1A2 MTHFD2 CRYL1 ELOVL5 ELOVL2 GPIA ELOVL6 IRG1L AACS IRG1 RNPEP ZGC:112263
6508	proteolysis	4.1481e-08	4.5551e-06	75/968 7.7%	609/14994 4.0%	DPP3 PSMA6L SI:RP71-45K5.4 CASP3A PSMA6A PSMA6B PGPEP1 LONP1 YME1L1B CASP9 CAPNS1A CPA2 CAPNS1B PSMD8 USP14 ADAM8A ADAM8B ANAPC2 CTSZ ANAPC4 CASPA PSMA2 PSMA1 CTSK BLMH PTPN23A PSMA5 PSMA4 ATG4A BACE2 PSMA3 PSEN2 ADAM17B UCHL3 F9B RNPEP PSMB10 SRI SYVN1 MMP17B USP5 TFR2 ANAPC10 PSMA8 PSMB11 PSMB5 FBXW9 PSMB4 PSMB7 PSMB6 PSMB1 SI:CH1073-174D20.2 PSMB3 PSMB2 USP39 ZGC:152830 PREPL CAPN2A ZMPSTE24 M…
43436	oxoacid metabolic process	4.8288e-08	4.5551e-06	42/968 4.3%	264/14994 1.7%	ELOVL1B ELOVL1A NARS YPEL5 PTPLAD1 ZGC:153394 CBSB SI:CH73-263O4.4 PSPH ASL G6PC3 ALDH1A2 WARS MTHFD2 CRYL1 ELOVL5 ELOVL2 ELOVL6 IRG1L LIPT2 TARSL2 IRG1 ENOSF1 GLULB GLULA YARS CARS MSMO1 ACOXL SCD GGH ACACA DARS2 LARS2 LPIN1 TARS CARS2 GPIA AACS PSAT1 RNPEP ZGC:112263
6082	organic acid metabolic process	4.8288e-08	4.5551e-06	42/968 4.3%	264/14994 1.7%	ELOVL1B ELOVL1A NARS YPEL5 PTPLAD1 ZGC:153394 CBSB SI:CH73-263O4.4 PSPH ASL G6PC3 ALDH1A2 WARS MTHFD2 CRYL1 ELOVL5 ELOVL2 ELOVL6 IRG1L LIPT2 TARSL2 IRG1 ENOSF1 GLULB GLULA YARS CARS MSMO1 ACOXL SCD GGH ACACA DARS2 LARS2 LPIN1 TARS CARS2 GPIA AACS PSAT1 RNPEP ZGC:112263
19752	carboxylic acid metabolic process	4.8288e-08	4.5551e-06	42/968 4.3%	264/14994 1.7%	ELOVL1B ELOVL1A NARS YPEL5 PTPLAD1 ZGC:153394 CBSB SI:CH73-263O4.4 PSPH ASL G6PC3 ALDH1A2 WARS MTHFD2 CRYL1 ELOVL5 ELOVL2 ELOVL6 IRG1L LIPT2 TARSL2 IRG1 ENOSF1 GLULB GLULA YARS CARS MSMO1 ACOXL SCD GGH ACACA DARS2 LARS2 LPIN1 TARS CARS2 GPIA AACS PSAT1 RNPEP ZGC:112263
5996	monosaccharide metabolic process	7.2179e-08	6.4994e-06	24/968 2.4%	108/14994 0.7%	LDHA TALDO1 ALDOCB ALDOAA PFKFB3 HKDC1 PGD HK2 HK1 FUCA2 PMM2 ENO1A G6PC3 GAPDHS GALK1 PGM3 MPI GCK H6PD PGM1 GYS1 PKMA GPIA GALE
19318	hexose metabolic process	8.345e-08	7.1876e-06	23/968 2.3%	101/14994 0.6%	LDHA TALDO1 ALDOCB ALDOAA PFKFB3 HKDC1 PGD HK2 HK1 FUCA2 PMM2 ENO1A G6PC3 GAPDHS GALK1 MPI GCK H6PD PGM1 GYS1 PKMA GPIA GALE
16052	carbohydrate catabolic process	1.8597e-07	1.535e-05	19/968 1.9%	75/14994 0.5%	LDHA TALDO1 ALDOCB ALDOAA HKDC1 PGD HK2 HK1 CHIA.4 ENO1A GAPDHS PGM2 LYGL1 GCK H6PD PGM1 NAGA PKMA GPIA
44238	primary metabolic process	2.2798e-07	1.8065e-05	360/968 37.1%	4473/14994 29.8%	HOXB3A CDIPT LDHA ALDOCB PDP2 PSMC1A PSMC1B PGD MED24 MED23 AURKB DCPS SULT1ST1 PGPEP1 SULT1ST2 DNAJB11 LCAT FOXF1 INSIG1 PTBP3 SREK1IP1 FOXO3B ANAPC2 PTPRK YARS GNA12A HKDC1 ANAPC4 PIM1 CHIA.4 PGM2 PGM3 EBPL NPC2 ITM1 BACE2 PGM1 PDIP5 PELO GGCX TALDO1 MMP17B ALDOAA PFKFB3 DUSP22B PTPLAD1 FOXO1A SI:DKEY-219C3.2 HMGCRA HDAC9B FKBP1AB HMGCS1 ZNF511 CEPT1B DUSP11 CALR ASL MST4 ACP1 ADA PDSS2 ACLYA N…
46365	monosaccharide catabolic process	3.3573e-07	2.4633e-05	15/968 1.5%	50/14994 0.3%	LDHA TALDO1 ALDOCB ALDOAA HKDC1 PGD HK2 HK1 ENO1A GAPDHS GCK H6PD PGM1 PKMA GPIA
19320	hexose catabolic process	3.3573e-07	2.4633e-05	15/968 1.5%	50/14994 0.3%	LDHA TALDO1 ALDOCB ALDOAA HKDC1 PGD HK2 HK1 ENO1A GAPDHS GCK H6PD PGM1 PKMA GPIA
8654	phospholipid biosynthetic process	3.715e-07	2.6187e-05	13/968 1.3%	38/14994 0.2%	CDIPT PIGV PIGU PISD CEPT1B PIGQ PIGN MPPE1 PIGF AGPAT9L MBOAT7 DPM1 PIGB
45017	glycerolipid biosynthetic process	3.8335e-07	2.6187e-05	11/968 1.1%	27/14994 0.1%	MPPE1 CDIPT AGPAT9L PIGF PIGV DPM1 PIGU PIGB PIGQ LPIN1 PIGN
43632	modification-dependent macromolecule catabolic process	4.6382e-07	2.964e-05	25/968 2.5%	127/14994 0.8%	PSMD4A ANAPC2 PSMA6L SYVN1 SI:RP71-45K5.4 USP5 UBE4B ANAPC4 ANAPC10 PSMA8 PSMA6A PSMA6B PSMA2 FBXW9 PSMA1 LONP1 PSMC5 VCP PTPN23A PSMA5 PSMA4 PSMA3 USP39 UCHL3 USP14
19941	modification-dependent protein catabolic process	4.6382e-07	2.964e-05	25/968 2.5%	127/14994 0.8%	PSMD4A ANAPC2 PSMA6L SYVN1 SI:RP71-45K5.4 USP5 UBE4B ANAPC4 ANAPC10 PSMA8 PSMA6A PSMA6B PSMA2 FBXW9 PSMA1 LONP1 PSMC5 VCP PTPN23A PSMA5 PSMA4 PSMA3 USP39 UCHL3 USP14
6631	fatty acid metabolic process	6.331e-07	3.9193e-05	16/968 1.6%	59/14994 0.3%	ELOVL1B ELOVL1A MSMO1 ACOXL SCD PTPLAD1 ZGC:153394 ACACA LPIN1 CRYL1 ELOVL5 ELOVL2 ELOVL6 AACS RNPEP ZGC:112263
16192	vesicle-mediated transport	7.4469e-07	4.4704e-05	37/968 3.8%	241/14994 1.6%	CLTA AP1G2 AP2M1A COPZ1 AP3S2 VPS33B ALS2A PACSIN1B VPS33A SFT2D1 AP2B1 MPPE1 AP1S2 STX12 AP3M2 AP3M1 COPB1 SEC22A AP5M1 SAR1B SEC23A KDELR3 ARL1 SLY1 STX11A ERGIC1 YIF1A ERGIC2 ERGIC3 ELMO1 CORO1A GOLT1BB COPG2 SCFD2 USO1 PDIP5 YIPF5
44275	cellular carbohydrate catabolic process	8.121e-07	4.5687e-05	16/968 1.6%	60/14994 0.4%	LDHA TALDO1 ALDOCB ALDOAA HKDC1 PGD HK2 HK1 ENO1A GAPDHS GCK H6PD PGM1 NAGA PKMA GPIA
16053	organic acid biosynthetic process	8.3024e-07	4.5687e-05	19/968 1.9%	82/14994 0.5%	ELOVL1B ELOVL1A GLULB GLULA MSMO1 SCD PTPLAD1 ZGC:153394 CBSB ACACA PSPH ASL ELOVL5 ELOVL2 ELOVL6 PSAT1 LIPT2 RNPEP ZGC:112263
46394	carboxylic acid biosynthetic process	8.3024e-07	4.5687e-05	19/968 1.9%	82/14994 0.5%	ELOVL1B ELOVL1A GLULB GLULA MSMO1 SCD PTPLAD1 ZGC:153394 CBSB ACACA PSPH ASL ELOVL5 ELOVL2 ELOVL6 PSAT1 LIPT2 RNPEP ZGC:112263
6511	ubiquitin-dependent protein catabolic process	1.2562e-06	6.7258e-05	24/968 2.4%	125/14994 0.8%	PSMD4A ANAPC2 PSMA6L SYVN1 SI:RP71-45K5.4 USP5 UBE4B ANAPC4 ANAPC10 PSMA8 PSMA6A PSMA6B PSMA2 FBXW9 PSMA1 PSMC5 VCP PTPN23A PSMA5 PSMA4 PSMA3 USP39 UCHL3 USP14
6007	glucose catabolic process	1.5959e-06	8.3198e-05	14/968 1.4%	49/14994 0.3%	LDHA TALDO1 ALDOCB ALDOAA HKDC1 PGD HK2 HK1 ENO1A GAPDHS GCK H6PD PKMA GPIA
46489	phosphoinositide biosynthetic process	1.6486e-06	8.3278e-05	9/968 0.9%	20/14994 0.1%	MPPE1 CDIPT PIGF PIGV DPM1 PIGU PIGB PIGQ PIGN
46164	alcohol catabolic process	1.6815e-06	8.3278e-05	15/968 1.5%	56/14994 0.3%	LDHA TALDO1 ALDOCB ALDOAA HKDC1 PGD HK2 HK1 ENO1A GAPDHS GCK H6PD PGM1 PKMA GPIA
6505	GPI anchor metabolic process	2.7199e-06	0.00013142	9/968 0.9%	21/14994 0.1%	MPPE1 PIGF PGAP1 PIGV DPM1 PIGU PIGB PIGQ PIGN
46474	glycerophospholipid biosynthetic process	4.3397e-06	0.00020469	9/968 0.9%	22/14994 0.1%	MPPE1 CDIPT PIGF PIGV DPM1 PIGU PIGB PIGQ PIGN
6006	glucose metabolic process	5.2143e-06	0.00024022	17/968 1.7%	76/14994 0.5%	LDHA TALDO1 ALDOCB ALDOAA HKDC1 PGD HK2 HK1 ENO1A G6PC3 GAPDHS GCK H6PD PGM1 GYS1 PKMA GPIA
9987	cellular process	6.327e-06	0.00028486	524/968 54.1%	7092/14994 47.2%	SLC9A8 CDIPT LDHA ALDOCB PDP2 PGD MED24 SI:DKEY-32N7.4 MED23 CIAPIN1 CLPTM1L FOXF1 PTBP3 PTPRK YARS GNA12A MIR21-1 ERGIC1 YIF1A ERGIC2 ERGIC3 GOLT1BB F5 PELO TGFB1A GGCX ALDOAA DUSP22B SI:DKEY-219C3.2 HMGCRA HDAC9B HMGCS1 CACNB1 ZNF511 RER1 DUSP11 ASL MST4 ACP1 MANF PDSS2 PFN1 PFN2 SI:CH211-87M7.2 NAGA FTH1B TUBB4B GPD2 ACACA GGH MPC2 ATR SULT6B1 GAS8 VDAC3 DCLK1A BAIAP2L1A PARP3 PARP4 RAF1A TMEM…
6633	fatty acid biosynthetic process	6.7358e-06	0.00029653	12/968 1.2%	41/14994 0.2%	ELOVL1B ELOVL1A MSMO1 ELOVL5 SCD ZGC:153394 PTPLAD1 ELOVL2 ACACA ELOVL6 RNPEP ZGC:112263
6506	GPI anchor biosynthetic process	7.1641e-06	0.00030853	8/968 0.8%	18/14994 0.1%	MPPE1 PIGF PIGV DPM1 PIGU PIGB PIGQ PIGN
51156	glucose 6-phosphate metabolic process	1.7271e-05	0.00072794	4/968 0.4%	4/14994 0.0%	GCK HKDC1 HK2 HK1
46486	glycerolipid metabolic process	1.8579e-05	0.00075187	16/968 1.6%	75/14994 0.5%	CDIPT IMPA1 PGAP1 PIGV PIGU PIGQ LPIN1 PNPLA6 PIGN MPPE1 AGPAT9L PIGF PIKFYVE DPM1 PIGB INPP5D
6487	protein amino acid N-linked glycosylation	1.8598e-05	0.00075187	7/968 0.7%	15/14994 0.1%	SYVN1 VCP ALG6 RPN2 DDOST ALG12 PMM2
6096	glycolysis	3.1255e-05	0.0012383	11/968 1.1%	40/14994 0.2%	GAPDHS LDHA ALDOCB ALDOAA GCK HKDC1 HK2 HK1 PKMA GPIA ENO1A
6497	protein amino acid lipidation	4.2357e-05	0.0016136	9/968 0.9%	28/14994 0.1%	MPPE1 PIGF PIGV DPM1 PIGU PIGB PIGQ RABGGTB PIGN
42158	lipoprotein biosynthetic process	4.2357e-05	0.0016136	9/968 0.9%	28/14994 0.1%	MPPE1 PIGF PIGV DPM1 PIGU PIGB PIGQ RABGGTB PIGN
44237	cellular metabolic process	4.3246e-05	0.0016164	325/968 33.5%	4192/14994 27.9%	HOXB3A CDIPT LDHA ALDOCB PDP2 PGD MED24 MED23 AURKB CIAPIN1 DCPS SULT1ST1 SULT1ST2 DNAJB11 FOXF1 PTBP3 IRG1L SREK1IP1 FOXO3B ANAPC2 PTPRK YARS GNA12A HKDC1 ANAPC4 PIM1 PGM3 ITM1 PGM1 PDIP5 PELO GGCX TALDO1 ALDOAA PFKFB3 DUSP22B PTPLAD1 FOXO1A SI:DKEY-219C3.2 HMGCRA HDAC9B FKBP1AB HMGCS1 ZNF511 CEPT1B DUSP11 CALR ASL MST4 ACP1 ADA PDSS2 ACLYA NR2F6B THTPA VRK2 NAGA GYS1 TUBB4B GPD2 PSMD4A SCD INIP…
19637	organophosphate metabolic process	4.931e-05	0.0018089	19/968 1.9%	107/14994 0.7%	GPD2 CDIPT IMPA1 PGAP1 PIGV PIGU PISD CEPT1B PIGQ PNPLA6 PIGN MPPE1 AGPAT9L PIGF MBOAT7 PIKFYVE DPM1 PIGB INPP5D
46835	carbohydrate phosphorylation	5.2747e-05	0.0018998	5/968 0.5%	8/14994 0.0%	GALK1 GCK HKDC1 HK2 HK1
44282	small molecule catabolic process	6.272e-05	0.0022187	35/968 3.6%	270/14994 1.8%	LDHA TALDO1 ALDOCB ALDOAA YPEL5 PGD HK2 HK1 ADA TUBA8L4 CHD1L GNAI2A RRAS TUBG1 IRG1L IRG1 TUBA1B TUBB4B ENOSF1 ARL1 ACOXL GNA12A HKDC1 TUBA8L LPIN1 ENO1A TUBA8L2 GAPDHS MFN2 GCK H6PD PGM1 PKMA GPIA IRGF1
6644	phospholipid metabolic process	6.4234e-05	0.0022324	18/968 1.8%	100/14994 0.6%	CDIPT IMPA1 PGAP1 PIGV PIGU PISD CEPT1B PIGQ PNPLA6 PIGN MPPE1 AGPAT9L PIGF MBOAT7 PIKFYVE DPM1 PIGB INPP5D
16125	sterol metabolic process	7.7459e-05	0.0026456	7/968 0.7%	18/14994 0.1%	EBP EBPL MSMO1 NPC2 DHCR7 INSIG1 SREBF2
8299	isoprenoid biosynthetic process	8.2519e-05	0.0027707	6/968 0.6%	13/14994 0.0%	HMGCRA HMGCS1 FDPS MVK IDI1 PDSS2
6650	glycerophospholipid metabolic process	9.2223e-05	0.0030449	14/968 1.4%	68/14994 0.4%	CDIPT IMPA1 PGAP1 PIGV PIGU PIGQ PNPLA6 PIGN MPPE1 PIGF PIKFYVE DPM1 PIGB INPP5D
42157	lipoprotein metabolic process	0.00012623	0.0040993	11/968 1.1%	46/14994 0.3%	MPPE1 PIGF PIGV APOEB DPM1 PIGU PIGB APOA1B PIGQ RABGGTB PIGN
41	transition metal ion transport	0.0001553	0.004962	11/968 1.1%	47/14994 0.3%	ATP7A TFA SLC39A8 SLC39A7 SLC30A5 FTH1B CCS ZGC:56095 SLC39A3 SLC40A1 SLC30A6
8202	steroid metabolic process	0.00021396	0.0065208	10/968 1.0%	41/14994 0.2%	STARD3 EBP EBPL MSMO1 NPC2 SULT1ST2 DHCR7 INSIG1 SREBF2 NSDHL
32956	regulation of actin cytoskeleton organization	0.00021396	0.0065208	10/968 1.0%	41/14994 0.2%	ARPC1A ARPC1B CORO1A ACTR2B ARPC3 GNA12A TWF1A BAIAP2L1A BAIAP2A ARPC5A
32970	regulation of actin filament-based process	0.00021396	0.0065208	10/968 1.0%	41/14994 0.2%	ARPC1A ARPC1B CORO1A ACTR2B ARPC3 GNA12A TWF1A BAIAP2L1A BAIAP2A ARPC5A
30384	phosphoinositide metabolic process	0.00022135	0.0066437	13/968 1.3%	65/14994 0.4%	CDIPT IMPA1 PGAP1 PIGV PIGU PIGQ PIGN MPPE1 PIGF PIKFYVE DPM1 PIGB INPP5D
33036	macromolecule localization	0.0002649	0.0078161	56/968 5.7%	538/14994 3.5%	CLTA RFT1 RAB9A AP1G2 VIPAS39 CEP57L1 UNC50 AP3S2 ZGC:162879 AURKB VPS33B TAMM41 RAB1A KDELR2B STARD3 RAB32A AP2B1 CHMP2BB AP1S2 COPB1 APOEB AP5M1 VPS16 RAB6A SAR1B PITPNBL SCAMP4 SEC23A KDELR3 ARL1 PGAP1 RAB4A PIGU APOA1B SIGMAR1 YIF1A BCAP31 SCAP COPG2 FOPNL ATG4A THOC6 USO1 TOM1 CAV1 AP2M1A COPZ1 CHMP6B STX12 AP3M2 AP3M1 ZGC:101559 STX11A RAB1BB TOM1L2 YIPF5
18279	protein amino acid N-linked glycosylation via asparagine	0.0002683	0.0078161	3/968 0.3%	3/14994 0.0%	SYVN1 VCP DDOST
6810	transport	0.00029855	0.0085715	153/968 15.8%	1822/14994 12.1%	SLC9A8 RFT1 RAB9A AP1G2 ATOX1 UNC50 ZGC:162879 ATP1B2A VPS33B VPS33A SLC35A2 TAMM41 RAB1A SLC7A7 MFSD6A STARD3 TCNL ACBD3 SLC2A6 ATP6V1C1B SI:CH211-117C9.5 CHMP2BB SLC25A22 SLC25A29 ZGC:162200 SAR1B PITPNBL SCAMP4 ATP6V1E1B ERGIC1 YIF1A SLC20A1A ERGIC2 ERGIC3 BCAP31 SLC17A9B GOLT1BB COPG2 USO1 PDIP5 SLC40A1 PITPNAA CAV1 AP2M1A COPZ1 CACNB1 STX12 SI:CH211-87M7.2 KCTD12.2 SLC29A4 SLC30A5 TMED10 FTH…
8104	protein localization	0.00035501	0.010047	47/968 4.8%	435/14994 2.9%	CLTA RAB9A AP1G2 CEP57L1 VIPAS39 AP2M1A UNC50 COPZ1 ZGC:162879 AP3S2 CHMP6B AURKB VPS33B RAB1A TAMM41 KDELR2B RAB32A AP2B1 AP1S2 CHMP2BB STX12 AP3M2 AP3M1 COPB1 AP5M1 RAB6A VPS16 SAR1B SCAMP4 SEC23A KDELR3 ARL1 RAB4A PGAP1 ZGC:101559 PIGU STX11A RAB1BB YIF1A BCAP31 COPG2 FOPNL TOM1L2 ATG4A USO1 TOM1 YIPF5
6950	response to stress	0.00038179	0.010653	65/968 6.7%	658/14994 4.3%	TNRC5 CDIPT LDHA HSP90AA1.1 PRDX5 PDIA4 SDCBP2 MCL1B LONP1 CASP9 IL1B FOXO3B LYN SAA HSP70.3 SLY1 GTF2H4 AHSA1L APTX GTF2H5 GADD45BB RAD51 HSBP1B GADD45G PDIP5 F9B RAD17 MVP ZGC:153993 ENPP4 BOKB MST4 RNASEL3 ALDH1A2 SLX4 TNFRSF1A FGG CHD1L FGA DNAJA3B FGB TNFAIP8L2A PYCARD CCS HSPA5 FEN1 UNGA MPX CRIP1 CFB INIP ATR WRN WIPI1 VDAC3 PPARAB NOTCH2 ERP44 HSP90B1 HSPA12B ASCL1A VCP MSRB1B CHAF1A GPX1B
51179	localization	0.00043315	0.011918	172/968 17.7%	2102/14994 14.0%	SLC9A8 RFT1 RAB9A AP1G2 ATOX1 UNC50 ZGC:162879 ATP1B2A AURKB VPS33B VPS33A SLC35A2 RAB1A TAMM41 SLC7A7 MFSD6A STARD3 TCNL ACBD3 SLC2A6 ATP6V1C1B SI:CH211-117C9.5 CHMP2BB SLC25A22 ROBO4 SLC25A29 ZGC:162200 SAR1B PITPNBL SCAMP4 GNA12A ATP6V1E1B ERGIC1 YIF1A SLC20A1A ERGIC2 ERGIC3 BCAP31 SLC17A9B GOLT1BB COPG2 FOPNL USO1 PDIP5 SLC40A1 PITPNAA CAV1 MMP17B AP2M1A COPZ1 CACNB1 STX12 SI:CH211-87M7.2 KCT…
6720	isoprenoid metabolic process	0.00044871	0.012177	7/968 0.7%	23/14994 0.1%	ALDH1A2 HMGCRA HMGCS1 FDPS MVK IDI1 PDSS2
1678	cellular glucose homeostasis	0.00051608	0.013816	4/968 0.4%	7/14994 0.0%	GCK HKDC1 HK2 HK1
51234	establishment of localization	0.00052728	0.013927	153/968 15.8%	1845/14994 12.3%	SLC9A8 RFT1 RAB9A AP1G2 ATOX1 UNC50 ZGC:162879 ATP1B2A VPS33B VPS33A SLC35A2 TAMM41 RAB1A SLC7A7 MFSD6A STARD3 TCNL ACBD3 SLC2A6 ATP6V1C1B SI:CH211-117C9.5 CHMP2BB SLC25A22 SLC25A29 ZGC:162200 SAR1B PITPNBL SCAMP4 ATP6V1E1B ERGIC1 YIF1A SLC20A1A ERGIC2 ERGIC3 BCAP31 SLC17A9B GOLT1BB COPG2 USO1 PDIP5 SLC40A1 PITPNAA CAV1 AP2M1A COPZ1 CACNB1 STX12 SI:CH211-87M7.2 KCTD12.2 SLC29A4 SLC30A5 TMED10 FTH…
6418	tRNA aminoacylation for protein translation	0.00055736	0.014528	9/968 0.9%	38/14994 0.2%	TARS WARS CARS YARS NARS CARS2 DARS2 LARS2 TARSL2
44283	small molecule biosynthetic process	0.00060345	0.015525	32/968 3.3%	269/14994 1.7%	ELOVL1B CMPK ELOVL1A PTPLAD1 ZGC:153394 CBSB PSPH ASL ADA G6PC3 GSS PRPS1B ELOVL5 ELOVL2 ELOVL6 LIPT2 PDXKB GLULB GLULA MSMO1 SCD NADSYN1 ACACA PMM2 PGM3 GGCTB MPI GUCY1B3 GPIA PSAT1 RNPEP ZGC:112263
51258	protein polymerization	0.00068362	0.017362	9/968 0.9%	39/14994 0.2%	FGG TUBA8L4 FGA FGB TUBA8L TUBG1 TUBA1B TUBA8L2 TUBB4B
51493	regulation of cytoskeleton organization	0.00070851	0.017767	12/968 1.2%	64/14994 0.4%	ARPC1A ARPC1B CORO1A ACTR2B ARPC3 GNA12A STMN4 TWF1A BAIAP2L1A BAIAP2A NEXN ARPC5A
15031	protein transport	0.00089212	0.022091	42/968 4.3%	393/14994 2.6%	CLTA RAB9A AP1G2 VIPAS39 AP2M1A UNC50 COPZ1 ZGC:162879 AP3S2 CHMP6B VPS33B RAB1A TAMM41 KDELR2B RAB32A AP2B1 AP1S2 CHMP2BB STX12 AP3M2 AP3M1 COPB1 AP5M1 RAB6A VPS16 SAR1B SCAMP4 SEC23A KDELR3 RAB4A PGAP1 ZGC:101559 STX11A RAB1BB YIF1A BCAP31 COPG2 TOM1L2 ATG4A USO1 TOM1 YIPF5
6519	cellular amino acid and derivative metabolic process	0.00091592	0.0224	25/968 2.5%	197/14994 1.3%	NARS YPEL5 GGT5A CBSB SI:CH73-263O4.4 PSPH ASL SULT1ST1 GSS WARS SULT1ST2 TARSL2 ENOSF1 GLULB GLULA YARS CARS GGH LARS2 DARS2 PNPLA6 TARS GGCTB CARS2 PSAT1
15988	energy coupled proton transport, against electrochemical gradient	0.00095455	0.022461	8/968 0.8%	33/14994 0.2%	TCIRG1 ATP6V1C1B ATPV0E2 ATP6V1E1B ATP6V1AB ATP6V1H ATP6V0D1 ATP6V1BA
15991	ATP hydrolysis coupled proton transport	0.00095455	0.022461	8/968 0.8%	33/14994 0.2%	TCIRG1 ATP6V1C1B ATPV0E2 ATP6V1E1B ATP6V1AB ATP6V1H ATP6V0D1 ATP6V1BA
34613	cellular protein localization	0.000965	0.022461	28/968 2.8%	231/14994 1.5%	CLTA AP1G2 AP2M1A COPZ1 AP3S2 AURKB TAMM41 KDELR2B AP2B1 STX12 AP1S2 AP3M2 AP3M1 COPB1 AP5M1 VPS16 SAR1B SEC23A KDELR3 ARL1 PGAP1 PIGU STX11A BCAP31 COPG2 TOM1L2 USO1 TOM1
45184	establishment of protein localization	0.0009865	0.022461	42/968 4.3%	395/14994 2.6%	CLTA RAB9A AP1G2 VIPAS39 AP2M1A UNC50 COPZ1 ZGC:162879 AP3S2 CHMP6B VPS33B RAB1A TAMM41 KDELR2B RAB32A AP2B1 AP1S2 CHMP2BB STX12 AP3M2 AP3M1 COPB1 AP5M1 RAB6A VPS16 SAR1B SCAMP4 SEC23A KDELR3 RAB4A PGAP1 ZGC:101559 STX11A RAB1BB YIF1A BCAP31 COPG2 TOM1L2 ATG4A USO1 TOM1 YIPF5
43039	tRNA aminoacylation	0.0010062	0.022461	9/968 0.9%	41/14994 0.2%	TARS WARS CARS YARS NARS CARS2 DARS2 LARS2 TARSL2
43038	amino acid activation	0.0010062	0.022461	9/968 0.9%	41/14994 0.2%	TARS WARS CARS YARS NARS CARS2 DARS2 LARS2 TARSL2
43254	regulation of protein complex assembly	0.0010154	0.022461	7/968 0.7%	26/14994 0.1%	ARPC1A ARPC1B ACTR2B ARPC3 TWF1A VEGFAA ARPC5A
18196	peptidyl-asparagine modification	0.0010214	0.022461	3/968 0.3%	4/14994 0.0%	SYVN1 VCP DDOST
6465	signal peptide processing	0.0010214	0.022461	3/968 0.3%	4/14994 0.0%	SEC11A SPCS3 SPCS2
70727	cellular macromolecule localization	0.0010318	0.022461	28/968 2.8%	232/14994 1.5%	CLTA AP1G2 AP2M1A COPZ1 AP3S2 AURKB TAMM41 KDELR2B AP2B1 STX12 AP1S2 AP3M2 AP3M1 COPB1 AP5M1 VPS16 SAR1B SEC23A KDELR3 ARL1 PGAP1 PIGU STX11A BCAP31 COPG2 TOM1L2 USO1 TOM1
44106	cellular amine metabolic process	0.0012001	0.025595	22/968 2.2%	168/14994 1.1%	GLULB CARS YARS GLULA NARS YPEL5 CBSB GGH SI:CH73-263O4.4 DARS2 LARS2 PSPH ASL PNPLA6 SULT1ST1 WARS TARS SULT1ST2 CARS2 PSAT1 TARSL2 ENOSF1
33043	regulation of organelle organization	0.0012016	0.025595	15/968 1.5%	96/14994 0.6%	ARPC1A ARPC1B CORO1A LONP1 ACTR2B ARPC3 GNA12A STMN4 ANAPC4 TWF1A BAIAP2L1A ANAPC10 BAIAP2A NEXN ARPC5A
51641	cellular localization	0.0012249	0.025814	45/968 4.6%	436/14994 2.9%	CLTA AP1G2 CEP57L1 AP2M1A CETN4 COPZ1 AP3S2 AURKB ALS2A VPS33B VPS33A RAB3IP TAMM41 KDELR2B MPPE1 AP2B1 AP1S2 STX12 AP3M2 IFT46 AP3M1 COPB1 SEC22A CCS AP5M1 VPS16 SAR1B SEC23A KDELR3 ARL1 PGAP1 SLY1 PIGU MPC2 STX11A BCAP31 BBS1 MFN2 COPG2 FOPNL UCP2 SCFD2 TOM1L2 USO1 TOM1
16051	carbohydrate biosynthetic process	0.0014135	0.029474	12/968 1.2%	69/14994 0.4%	PGM3 NANS MPI SLC35B2 GFPT1 PGM1 GYS1 GPIA ALG12 PMM2 COLGALT1 G6PC3
9058	biosynthetic process	0.001521	0.031387	140/968 14.4%	1709/14994 11.3%	HOXB3A CDIPT MED24 MED23 MAF1 CIAPIN1 MRPS30 STARD3 NANS ELOVL5 FOXF1 ELOVL2 ORC4 RPN1 ELOVL6 RPN2 FOXO3B DDOST YARS CARS ZGC:136439 SPTLC1 FUT10 PISD PGM3 ITM1 PGM1 MVK UGGT2 UGGT1 SLC40A1 SYVN1 MRPS15 LITAF PTPLAD1 OLAH FOXO1A SI:DKEY-219C3.2 HMGCRA HDAC9B HMGCS1 ZNF511 CEPT1B ASL ADA G6PC3 RABGGTB PDSS2 GMPPB SLX4 NR2F6B RARAA GYS1 LIPT2 PDXKB MSMO1 SCD ACACA FDPS WRN POLR2GL SREBF2 POLD3 VCP …
10035	response to inorganic substance	0.0015834	0.032338	10/968 1.0%	52/14994 0.3%	ATP7A CRIP1 SLC30A5 IL1B CCS ENTPD1 ATP6V0D1 SLC39A3 SLC40A1 RAD51
6518	peptide metabolic process	0.0016693	0.032494	6/968 0.6%	21/14994 0.1%	GSS GGCTB SEC11A GGT5A SPCS3 SPCS2
8064	regulation of actin polymerization or depolymerization	0.0016693	0.032494	6/968 0.6%	21/14994 0.1%	ARPC1A ARPC1B ACTR2B ARPC3 TWF1A ARPC5A
30832	regulation of actin filament length	0.0016693	0.032494	6/968 0.6%	21/14994 0.1%	ARPC1A ARPC1B ACTR2B ARPC3 TWF1A ARPC5A
30833	regulation of actin filament polymerization	0.0016693	0.032494	6/968 0.6%	21/14994 0.1%	ARPC1A ARPC1B ACTR2B ARPC3 TWF1A ARPC5A
9311	oligosaccharide metabolic process	0.0016731	0.032494	4/968 0.4%	9/14994 0.0%	NAGA MOGS TREH ALG12
22406	membrane docking	0.0019317	0.036445	5/968 0.5%	15/14994 0.1%	SCFD2 USO1 SLY1 VPS33B VPS33A
51605	protein maturation by peptide bond cleavage	0.0019317	0.036445	5/968 0.5%	15/14994 0.1%	CFB SEC11A SPCS3 ZMPSTE24 SPCS2
48278	vesicle docking	0.0019317	0.036445	5/968 0.5%	15/14994 0.1%	SCFD2 USO1 SLY1 VPS33B VPS33A
19538	protein metabolic process	0.0022081	0.041266	179/968 18.4%	2278/14994 15.1%	PDP2 PSMC1A PSMC1B SAE1 AURKB MRPS30 PGPEP1 DNAJB11 CAPNS1A CPA2 RPN1 CAPNS1B RPN2 DDOST ANAPC2 PTPRK CARS YARS ANAPC4 FUT10 PIM1 PSMA2 PSMA1 PSMA5 ITM1 PSMA4 BACE2 PSMA3 PDIP5 F9B UGGT2 UGGT1 SLC40A1 STK16 GGCX SRI SYVN1 MMP17B MRPS15 DUSP22B FKBP1AB UBE2V1 ANAPC10 DUSP11 CALR PSMA8 MST4 ACP1 RABGGTB PSMB5 GMPPB FBXW9 PSMB4 PSMB7 STK38A FICD PSMB6 STK38B VRK2 PSMB1 TNK2B PSMB3 PSMB2 CAPN2A ZMPST…
9308	amine metabolic process	0.0022568	0.041783	25/968 2.5%	210/14994 1.4%	NARS YPEL5 CBSB SI:CH73-263O4.4 PSPH ASL SULT1ST1 LYGL1 WARS SULT1ST2 SLC35B2 TARSL2 ENOSF1 GLULB GLULA YARS CARS GGH CHIA.4 LARS2 DARS2 PNPLA6 TARS CARS2 PSAT1
6012	galactose metabolic process	0.0024306	0.044583	3/968 0.3%	5/14994 0.0%	GALK1 PGM1 GALE
34637	cellular carbohydrate biosynthetic process	0.0025243	0.045878	8/968 0.8%	38/14994 0.2%	PGM3 MPI PGM1 GYS1 GPIA PMM2 COLGALT1 G6PC3
8203	cholesterol metabolic process	0.0026466	0.047663	4/968 0.4%	10/14994 0.0%	NPC2 DHCR7 INSIG1 SREBF2
32271	regulation of protein polymerization	0.0027795	0.049604	6/968 0.6%	23/14994 0.1%	ARPC1A ARPC1B ACTR2B ARPC3 TWF1A ARPC5A

## Sheet: 6h down-regulated
GO-ID	GO Terms	P-value	correct P-value	cluster freq	total freq	genes
8152	metabolic process	3.6612e-27	8.1754e-24	504/944 53.3%	5506/14994 36.7%	PDP1 XRCC4 MOV10B.2 ACY3.1 MOV10B.1 SGK2A EHHADH LDHD REST SI:CH73-103B2.3 MEF2AA GSTAL ZGC:103559 MAP2K6 PTPRDA BRAF PCBD1 TADA2B OTUB1B ABCB3L1 LIG4 MARCKSB RAD1 NME4 GRK5L BACE2 HSD11B2 EIF2AK2 EIF2AK4 ACAA1 ACADSB HNF1BA SMAD6A HNF1BB PPP1R3B ALDH4A1 CELF3A PTGR1 PTGR2 UPB1 HGD FAM213B PCGF5A MLYCD ST6GALNAC5B ACAD11 CART1 SI:CH211-22D5.2 ZBTB16A AUH SI:CH211-15P9.2 MAP1LC3C NR1D4A PLCD3A GNA…
55114	oxidation reduction	1.7377e-21	1.9401e-18	102/944 10.8%	587/14994 3.9%	ALDH1L1 ADH8A MTHFD1B ADH8B EHHADH LDHD AGPS MIOX SOD3A CYP7A1A HADH ALDH2.1 CYP2X9 CYP27A1.2 SCCPDHB CYP2X6 ALDH16A1 ZGC:92275 SI:DKEY-91I10.3 CYP1A HSD11B2 CYP2AA1 ALDH3A2A ZGC:77439 ALDH3A2B ACADSB ADHFE1 PAH ZGC:110782 HIBADHA SI:DKEY-180P18.9 ALDH4A1 PTGR1 PTGR2 HGD FAM213B GRHPRA PHF2 DIO2 ZGC:63568 SI:DKEY-7O6.3 DIO1 ACAD11 CYB5R3 TM7SF2 ACOX1 D2HGDH CYB5R2 PRDX2 ACOX3 ZGC:158387 CYP2AD6 F…
44281	small molecule metabolic process	3.9633e-11	2.95e-08	113/944 11.9%	960/14994 6.4%	ZGC:77086 ALDH1L1 ADH8A MTHFD1B ADH8B EHHADH DTYMK DAK GOT2A TCNL MIOX ASPG RGN ITPK1 HADH HAL ABCB3L1 TAT TUBA4L ADKA NME4 PGM3 PGLS EHMT1A FUOM ENPP6 PFKFB1 PAH CMPK2 GALM PPP1R3B HIBADHA GYS2 ALDH4A1 SETD1BA PDXKA SMYD2A OSGEP AK1 LRATB HGD FAM213B MTHFSD DALRD3 PHF2 MLYCD MTR DNMT4 HDAC8 DUT ACOX1 CPT2 CYB5R2 AMT ESD MLH1 ACSF2 ACOX3 AFMID PRMT2 GNAI2B ZGC:64022 ADCK3 DHTKD1 SARDH URAH CYP2K6…
44237	cellular metabolic process	7.9158e-10	4.419e-07	347/944 36.7%	4192/14994 27.9%	PDP1 XRCC4 MOV10B.2 ALAD MOV10B.1 ADH8B EHHADH SGK2A REST ZNRF1 GOT2A MEF2AA CRY1A DDX11 ZGC:103559 CREB3L2 FOXO3A MAP2K6 PTPRDA SI:DKEY-240H12.4 POLK BRAF PCBD1 TADA2B ABCB3L1 PIM2 LIG4 TUBA4L MARCKSB RFC5 NME4 RAD1 PGM3 PGLS GRK5L EIF2AK2 EIF2AK4 ENPP6 PIP5K1BA TMX4 MRE11A PFKFB1 SFXN4 CHEK2 SMAD6A HNF1BA HNF1BB VRK1 PPP1R3B HIBADHA GSK3AA NR2F6A STX17 ALDH4A1 GYS2 AGRN CELF3A NR1H3 PLAGL2 OSGE…
6807	nitrogen compound metabolic process	1.1674e-09	5.2135e-07	181/944 19.1%	1878/14994 12.5%	RPS8B XRCC4 MOV10B.2 JDP2 ALAD ALDH1L1 MOV10B.1 THRB DTYMK IRF1B REST CNOT7 GOT2A MEF2AA CRY1A TCNL DDX11 ZGC:103559 ASPG CREB3L2 ORC5 FOXO3A MAP2K6 POLK PCBD1 TADA2B HAL ABCB3L1 LIG4 NR0B1 TDP2B TUBA4L TAT PTBP2B ADKA RFC5 NME4 RAD1 PGM3 RCL1 PGLS SLC25A39 MYNN RAD17 ENPP6 MRE11A PAH SMAD6A HNF1BA HNF1BB NR2C2 CMPK2 NRARPA NRARPB HIBADHA NR2F6A TSR3 ALDH4A1 SETD1BA BHLHE40 THAP11 CELF3A PLAGL2 N…
34641	cellular nitrogen compound metabolic process	4.31e-09	1.604e-06	175/944 18.5%	1830/14994 12.2%	RPS8B XRCC4 MOV10B.2 JDP2 ALAD ALDH1L1 MOV10B.1 THRB DTYMK IRF1B REST CNOT7 GOT2A MEF2AA CRY1A DDX11 ZGC:103559 ASPG CREB3L2 ORC5 FOXO3A MAP2K6 POLK PCBD1 TADA2B HAL ABCB3L1 LIG4 NR0B1 TDP2B TUBA4L TAT PTBP2B ADKA RFC5 NME4 RAD1 PGM3 RCL1 PGLS SLC25A39 MYNN RAD17 ENPP6 MRE11A PAH SMAD6A HNF1BA HNF1BB NR2C2 CMPK2 NRARPA NRARPB HIBADHA NR2F6A TSR3 ALDH4A1 SETD1BA BHLHE40 THAP11 CELF3A PLAGL2 NR1H3 …
42180	cellular ketone metabolic process	7.3527e-09	2.3455e-06	44/944 4.6%	273/14994 1.8%	ACOX1 CPT2 ALDH1L1 BCAT2 MTHFD1B EHHADH AMT PAH GOT2A ACSF2 GCH1 AFMID ACOX3 MTHFR HIBADHA CYP26B1 ASPG RGN ALDH4A1 HADH ADCK3 SARDH SHMT2 GLUD1A ACOXL ALDH5A1 HOGA1 GCSHB HAL DALRD3 MTHFSD HGD PADI2 FAM213B COQ9 LPIN1 TAT PCK1 MAT2AL MLYCD MTR HIBCH MECR MGST2
43436	oxoacid metabolic process	2.3761e-08	5.3059e-06	42/944 4.4%	264/14994 1.7%	ACOX1 CPT2 BCAT2 ALDH1L1 MTHFD1B EHHADH AMT PAH GOT2A ACSF2 GCH1 AFMID ACOX3 MTHFR HIBADHA CYP26B1 ASPG RGN ALDH4A1 HADH SARDH SHMT2 GLUD1A ACOXL ALDH5A1 HOGA1 GCSHB HAL DALRD3 MTHFSD HGD PADI2 FAM213B LPIN1 TAT PCK1 MAT2AL MLYCD MTR HIBCH MECR MGST2
6082	organic acid metabolic process	2.3761e-08	5.3059e-06	42/944 4.4%	264/14994 1.7%	ACOX1 CPT2 BCAT2 ALDH1L1 MTHFD1B EHHADH AMT PAH GOT2A ACSF2 GCH1 AFMID ACOX3 MTHFR HIBADHA CYP26B1 ASPG RGN ALDH4A1 HADH SARDH SHMT2 GLUD1A ACOXL ALDH5A1 HOGA1 GCSHB HAL DALRD3 MTHFSD HGD PADI2 FAM213B LPIN1 TAT PCK1 MAT2AL MLYCD MTR HIBCH MECR MGST2
19752	carboxylic acid metabolic process	2.3761e-08	5.3059e-06	42/944 4.4%	264/14994 1.7%	ACOX1 CPT2 BCAT2 ALDH1L1 MTHFD1B EHHADH AMT PAH GOT2A ACSF2 GCH1 AFMID ACOX3 MTHFR HIBADHA CYP26B1 ASPG RGN ALDH4A1 HADH SARDH SHMT2 GLUD1A ACOXL ALDH5A1 HOGA1 GCSHB HAL DALRD3 MTHFSD HGD PADI2 FAM213B LPIN1 TAT PCK1 MAT2AL MLYCD MTR HIBCH MECR MGST2
70887	cellular response to chemical stimulus	4.9687e-08	1.0086e-05	36/944 3.8%	213/14994 1.4%	AHR1A THRB ADH8A CPEB4 NFE2L2A PAH CSF1RA NR2C2 CPN1 NR1D4A NR1D1 SORBS1 NR1D2A NR2F6A SOD3A VTG3 CAT NQO1 ZGC:66313 RXRGB NR1H3 SORT1B ESR1 CYB5A NR0B1 PPARAA CYP1A CAPN10 NR0B2A NUPR1 EGR2B RORCB RAB13 CPB1 ZGC:77439 GSTP1
16054	organic acid catabolic process	9.9218e-08	1.7043e-05	14/944 1.4%	41/14994 0.2%	ACOX1 ACOXL AMT HOGA1 HAL GCSHB HGD PAH LPIN1 ACOX3 AFMID HIBADHA HIBCH SARDH
46395	carboxylic acid catabolic process	9.9218e-08	1.7043e-05	14/944 1.4%	41/14994 0.2%	ACOX1 ACOXL AMT HOGA1 HAL GCSHB HGD PAH LPIN1 ACOX3 AFMID HIBADHA HIBCH SARDH
51716	cellular response to stimulus	1.0721e-07	1.7101e-05	64/944 6.7%	513/14994 3.4%	ZGC:77086 XRCC4 THRB ADH8A CART1 CPEB4 NFE2L2A MLH1 CSF1RA CRY1A NR1D4A SOD3A CREB3L2 MASTL CAT NQO1 ZGC:66313 POLK REV1 ESR1 GTF2H4 CYB5A LIG4 NR0B1 TDP2B RAD50 RAD1 CYP1A CCND1 CAPN10 NR0B2A DDB2 RORCB RAB13 ZGC:77439 RAD17 GSTP1 AHR1A APEX2 MRE11A TMX4 MGMT PAH CHEK2 NR2C2 CPN1 NR1D1 SORBS1 NR1D2A STX17 NR2F6A VTG3 APEX1 RXRGB NR1H3 MSH6 RGRB SORT1B PPARAA NUPR1 EGR2B OGG1 CPB1 CRY2A
44238	primary metabolic process	3.338e-07	4.9692e-05	351/944 37.1%	4473/14994 29.8%	PDP1 XRCC4 MOV10B.2 ZGC:101663 MOV10B.1 EHHADH SGK2A F2RL1.2 REST ZNRF1 GOT2A MEF2AA SI:CH73-103B2.3 CRY1A DDX11 AGPS CREB3L2 ERAP2 CFD FOXO3A MAP2K6 PTPRDA SI:DKEY-240H12.4 POLK BRAF TADA2B OTUB1B ABCB3L1 PIM2 LIG4 TUBA4L RFC5 NME4 C1QA RAD1 PGM3 PGLS GRK5L BACE2 EIF2AK2 EIF2AK4 ENPP6 PIP5K1BA TMX4 MRE11A PFKFB1 CHEK2 SMAD6A HNF1BA HNF1BB VRK1 PPP1R3B HIBADHA GSK3AA NR2F6A ALDH4A1 GYS2 CELF3A CA…
42221	response to chemical stimulus	5.6374e-07	7.8677e-05	52/944 5.5%	402/14994 2.6%	ADH8A THRB CPEB4 NFE2L2A TLR3 CSF1RA MXA CRY1A NR1D4A ALAS2 SOD3A CREB3L2 CAT NQO1 ZGC:66313 ESR1 ABCB3L1 CYB5A NR0B1 CYP1A CAPN10 NR0B2A RORCB RAB13 ZGC:77439 GSTP1 AHR1A RBP4 PAH SLC47A1 NR2C2 CPN1 NR1D1 SORBS1 NR1D2A NR2F6A VTG3 GYS2 TBC1D7 RXRGB BA1 NR1H3 HBAA1 RGRB SORT1B PPARAA MSRB2 PCK1 NUPR1 DIO2 EGR2B CPB1
71495	cellular response to endogenous stimulus	1.6791e-06	0.00021662	24/944 2.5%	130/14994 0.8%	THRB CPEB4 NFE2L2A ESR1 PAH NR0B1 PPARAA NR2C2 CPN1 NR1D4A CAPN10 SORBS1 NR0B2A NR1D1 NUPR1 NR1D2A NR2F6A EGR2B VTG3 RORCB RAB13 ZGC:66313 RXRGB NR1H3
32787	monocarboxylic acid metabolic process	1.7461e-06	0.00021662	20/944 2.1%	96/14994 0.6%	ACOX1 CPT2 ALDH1L1 MTHFD1B ACOXL ALDH5A1 EHHADH HOGA1 MTHFSD FAM213B LPIN1 ACSF2 GCH1 ACOX3 PCK1 MLYCD CYP26B1 HADH MECR MGST2
6081	cellular aldehyde metabolic process	2.2966e-06	0.00026991	7/944 0.7%	12/14994 0.0%	ALDH2.1 ADH8B HOGA1 ESD ALDH3A2A ALDH3A2B ALDH3B1
32870	cellular response to hormone stimulus	2.5292e-06	0.000272	23/944 2.4%	124/14994 0.8%	THRB NFE2L2A ESR1 PAH NR0B1 PPARAA NR2C2 CPN1 NR1D4A CAPN10 SORBS1 NR0B2A NR1D1 NUPR1 NR1D2A NR2F6A EGR2B VTG3 RORCB RAB13 ZGC:66313 RXRGB NR1H3
9725	response to hormone stimulus	2.558e-06	0.000272	24/944 2.5%	133/14994 0.8%	THRB NFE2L2A ESR1 PAH NR0B1 PPARAA NR2C2 CPN1 NR1D4A CAPN10 SORBS1 NR0B2A NR1D1 NUPR1 DIO2 NR1D2A NR2F6A EGR2B VTG3 RORCB RAB13 ZGC:66313 RXRGB NR1H3
9719	response to endogenous stimulus	2.8938e-06	0.00029372	25/944 2.6%	143/14994 0.9%	THRB CPEB4 NFE2L2A PAH NR2C2 CPN1 NR1D4A NR1D1 SORBS1 NR1D2A NR2F6A VTG3 ZGC:66313 RXRGB NR1H3 ESR1 NR0B1 PPARAA CAPN10 DIO2 NUPR1 NR0B2A EGR2B RORCB RAB13
9987	cellular process	3.2651e-06	0.000317	514/944 54.4%	7092/14994 47.2%	PDP1 XRCC4 MOV10B.2 MOV10B.1 MASP1 SGK2A EHHADH H1FX REST EPDL1 MEF2AA ZGC:103559 SLC25A47A MAP2K6 PTPRDA H1F0 OPA1 BRAF PCBD1 TADA2B ABCB3L1 LIG4 COLEC11 TMPOA MARCKSB RAD1 NME4 JAM2A GRK5L EIF2AK2 EIF2AK4 HNF1BA SMAD6A HNF1BB PPP1R3B ESAMA ALDH4A1 FTH1B CELF3A DVL2 BUC KIF3B RGRB HGD FAM213B MPC2 VDAC3 PCGF5A MLYCD SLC25A36A SYTL4 ST6GALNAC5B CHRNE BAIAP2L1B DLG1L CART1 NFE2L2A SI:CH211-22D5.2 …
71310	cellular response to organic substance	4.0814e-06	0.00037974	26/944 2.7%	155/14994 1.0%	AHR1A THRB CPEB4 NFE2L2A PAH NR2C2 CPN1 NR1D4A NR1D1 SORBS1 NR1D2A NR2F6A VTG3 ZGC:66313 RXRGB NR1H3 ESR1 NR0B1 PPARAA CYP1A CAPN10 NUPR1 NR0B2A EGR2B RORCB RAB13
10033	response to organic substance	1.369e-05	0.0012228	32/944 3.3%	226/14994 1.5%	AHR1A THRB CPEB4 NFE2L2A TLR3 PAH NR2C2 CPN1 NR1D4A NR1D1 SORBS1 NR1D2A NR2F6A CREB3L2 VTG3 GYS2 TBC1D7 ZGC:66313 RXRGB NR1H3 ESR1 NR0B1 PPARAA PCK1 CYP1A CAPN10 NR0B2A NUPR1 DIO2 EGR2B RORCB RAB13
6139	nucleobase, nucleoside, nucleotide and nucleic acid metabolic process	2.1059e-05	0.0018087	146/944 15.4%	1675/14994 11.1%	RPS8B XRCC4 MOV10B.2 JDP2 MOV10B.1 THRB DTYMK IRF1B REST CNOT7 MEF2AA CRY1A DDX11 CREB3L2 ORC5 FOXO3A MAP2K6 POLK TADA2B ABCB3L1 LIG4 NR0B1 TDP2B PTBP2B TUBA4L ADKA RFC5 RAD1 NME4 PGM3 RCL1 PGLS MYNN RAD17 MRE11A HNF1BA SMAD6A HNF1BB NR2C2 CMPK2 NRARPA NRARPB HIBADHA NR2F6A TSR3 SETD1BA BHLHE40 THAP11 CELF3A PLAGL2 NR1H3 TAF2 SMYD2A OSGEP TAF6 SMAD7 AK1 DALRD3 AK4 ZGC:194285 MAFK PCGF5A TEFM POLD…
9310	amine catabolic process	2.2799e-05	0.0018856	10/944 1.0%	33/14994 0.2%	HIBADHA AMT GCSHB HAL MAO HGD PAH HIBCH SARDH AFMID
46483	heterocycle metabolic process	3.0272e-05	0.0024142	42/944 4.4%	345/14994 2.3%	ALAD ALDH1L1 MTHFD1B DTYMK MLH1 DPYS RSAD1 PFAS CMPK2 GCH1 AFMID TCNL ALAS2 ATIC GNAI2B ZGC:103559 PNPO ALDH4A1 BDH2 IRGE4 ZGC:64022 URAH MSH6 PDXKA CYP2K6 PCBD1 AK1 HAL MTHFSD ABCB3L1 AMPD2 TUBA4L ADKA NME4 BLVRA RASL11A UOX MTR SLC25A39 IRGF1 PAICS DUT
6725	cellular aromatic compound metabolic process	3.9563e-05	0.0030463	17/944 1.8%	90/14994 0.6%	CYP2K6 ALDH1L1 MTHFD1B PCBD1 DPYS HGD MAO MTHFSD PAH TAT GCH1 AFMID MAT2AL CYP1A UOX MTR URAH
6066	alcohol metabolic process	4.6139e-05	0.0032594	25/944 2.6%	167/14994 1.1%	FUOM ENPP6 CYB5R2 ADH8A ADH8B PFKFB1 DAK MAO GDPD2 PCK1 GALK2 PGM3 MAN2A1 PGLS GALM PPP1R3B HIBADHA DGAT2 MIOX GYS2 GK5 DHTKD1 ITPK1 HDAC8 PPP1R3CA
30866	cortical actin cytoskeleton organization	4.6708e-05	0.0032594	5/944 0.5%	8/14994 0.0%	EPB41B DLG1L AMOTL2A RAB13 DLG1
30865	cortical cytoskeleton organization	4.6708e-05	0.0032594	5/944 0.5%	8/14994 0.0%	EPB41B DLG1L AMOTL2A RAB13 DLG1
71383	cellular response to steroid hormone stimulus	5.3166e-05	0.0035976	18/944 1.9%	101/14994 0.6%	THRB ESR1 PAH NR0B1 PPARAA NR2C2 CPN1 NR1D4A NR0B2A NR1D1 NUPR1 NR1D2A NR2F6A VTG3 RORCB ZGC:66313 RXRGB NR1H3
6631	fatty acid metabolic process	6.0483e-05	0.0039723	13/944 1.3%	59/14994 0.3%	ACOX1 CPT2 ACOXL ALDH5A1 EHHADH FAM213B LPIN1 ACSF2 ACOX3 MLYCD HADH MECR MGST2
1935	endothelial cell proliferation	7.1671e-05	0.0045726	6/944 0.6%	13/14994 0.0%	DLG1L NRARPA NRARPB ARHGEF7B AMOTL2A DLG1
32007	negative regulation of TOR signaling cascade	7.4173e-05	0.0046008	4/944 0.4%	5/14994 0.0%	GRK5L AKT1S1 TSC2 TBC1D7
9063	cellular amino acid catabolic process	8.5442e-05	0.0051565	9/944 0.9%	31/14994 0.2%	HIBADHA AMT GCSHB HAL HGD PAH HIBCH SARDH AFMID
48545	response to steroid hormone stimulus	8.9992e-05	0.0052882	18/944 1.9%	105/14994 0.7%	THRB ESR1 PAH NR0B1 PPARAA NR2C2 CPN1 NR1D4A NR0B2A NR1D1 NUPR1 NR1D2A NR2F6A VTG3 RORCB ZGC:66313 RXRGB NR1H3
9308	amine metabolic process	0.00013485	0.0076717	28/944 2.9%	210/14994 1.4%	ENPP6 BCAT2 AMT PAH GOT2A AFMID MTHFR HIBADHA ZGC:103559 ASPG ALDH4A1 SARDH SHMT2 GLUD1A ALDH5A1 HAL GCSHB DALRD3 PADI2 HGD MAO TAT MAT2AL MTR HIBCH GNSB AOC2 SMS
44106	cellular amine metabolic process	0.00013742	0.0076717	24/944 2.5%	168/14994 1.1%	ENPP6 SHMT2 GLUD1A BCAT2 AMT GCSHB HAL DALRD3 MAO HGD PADI2 PAH GOT2A TAT AFMID MAT2AL MTHFR HIBADHA MTR ASPG ALDH4A1 HIBCH SARDH SMS
90304	nucleic acid metabolic process	0.00023346	0.012715	114/944 12.0%	1315/14994 8.7%	XRCC4 RPS8B MOV10B.2 JDP2 MOV10B.1 THRB IRF1B REST CNOT7 MEF2AA CRY1A CREB3L2 ORC5 FOXO3A MAP2K6 POLK TADA2B LIG4 NR0B1 TDP2B PTBP2B RAD1 RFC5 RCL1 MYNN RAD17 MRE11A HNF1BA SMAD6A HNF1BB NR2C2 NRARPA NRARPB NR2F6A TSR3 SETD1BA BHLHE40 THAP11 CELF3A PLAGL2 NR1H3 TAF2 SMYD2A OSGEP TAF6 SMAD7 DALRD3 ZGC:194285 MAFK POLD3 TEFM PCGF5A SUZ12B PHF2 PNRC2 WDR4 RFX3 DNMT4 HDAC8 POU6F1 E2F3 STAT1B E2F5 HOX…
6519	cellular amino acid and derivative metabolic process	0.00027174	0.014447	26/944 2.7%	197/14994 1.3%	ENPP6 CYP2K6 SHMT2 GLUD1A BCAT2 ALDH5A1 AMT GCSHB HAL DALRD3 MAO HGD PADI2 PAH GOT2A TAT AFMID MAT2AL MTHFR HIBADHA MTR ASPG ALDH4A1 HIBCH SARDH SMS
6520	cellular amino acid metabolic process	0.0003859	0.02004	21/944 2.2%	148/14994 0.9%	SHMT2 GLUD1A BCAT2 AMT GCSHB HAL DALRD3 HGD PADI2 PAH GOT2A TAT AFMID MAT2AL MTHFR HIBADHA MTR ASPG ALDH4A1 HIBCH SARDH
44282	small molecule catabolic process	0.00041868	0.021248	32/944 3.3%	270/14994 1.8%	ACOX1 AMT ESD MLH1 DPYS PAH ACOX3 AFMID HIBADHA GNAI2B MIOX CYP26B1 ZGC:64022 IRGE4 DHTKD1 SARDH MSH6 ACOXL ALDH5A1 HOGA1 HAL GCSHB HGD MAO ABCB3L1 TUBA4L LPIN1 PGLS ITPA RASL11A HIBCH IRGF1
9062	fatty acid catabolic process	0.00046858	0.023252	4/944 0.4%	7/14994 0.0%	ACOX1 ACOXL LPIN1 ACOX3
71466	cellular response to xenobiotic stimulus	0.00056987	0.027664	9/944 0.9%	39/14994 0.2%	CYP1A ADH8A SORT1B NFE2L2A CYB5A NQO1 CPB1 ZGC:77439 GSTP1
9410	response to xenobiotic stimulus	0.00068089	0.03235	10/944 1.0%	48/14994 0.3%	CYP1A ADH8A SORT1B NFE2L2A ESR1 CYB5A NQO1 CPB1 ZGC:77439 GSTP1
6350	transcription	0.00071735	0.032691	67/944 7.0%	717/14994 4.7%	POU6F1 JDP2 E2F3 STAT1B THRB E2F5 HOXA3A ZBTB16A IRF1B REST CNOT7 MEF2AA NR1D4A CREB3L2 FOXO3A MAP2K6 ELP6 TADA2B ESR1 MAPK12A BANP NR0B1 MXD3 CCND1 MYCB NR0B2A RORCB RIPPLY1 MYNN AHR1A SMAD6A HNF1BA HNF1BB ZBTB18 NR2C2 NRARPA NRARPB TCEA3 NR1D1 NR1D2A NR2F6A SETD1BA BHLHE40 THAP11 RXRGB PLAGL2 NR1H3 TAF2 TBX6 SMYD2A SMAD3B TAF6 SMAD7 KDM2BB POLR3A MAFK PPARAA STAT2 PCGF5A TEFM SUZ12B RASL11A PHF…
6351	transcription, DNA-dependent	0.00071735	0.032691	67/944 7.0%	717/14994 4.7%	POU6F1 JDP2 E2F3 STAT1B THRB E2F5 HOXA3A ZBTB16A IRF1B REST CNOT7 MEF2AA NR1D4A CREB3L2 FOXO3A MAP2K6 ELP6 TADA2B ESR1 MAPK12A BANP NR0B1 MXD3 CCND1 MYCB NR0B2A RORCB RIPPLY1 MYNN AHR1A SMAD6A HNF1BA HNF1BB ZBTB18 NR2C2 NRARPA NRARPB TCEA3 NR1D1 NR1D2A NR2F6A SETD1BA BHLHE40 THAP11 RXRGB PLAGL2 NR1H3 TAF2 TBX6 SMYD2A SMAD3B TAF6 SMAD7 KDM2BB POLR3A MAFK PPARAA STAT2 PCGF5A TEFM SUZ12B RASL11A PHF…
9058	biosynthetic process	0.00076816	0.033164	139/944 14.7%	1709/14994 11.3%	RPS8B JDP2 ALAD ALDH1L1 THRB MTHFD1B DTYMK GCAT IRF1B REST CNOT7 GOT2A MEF2AA AGPS ST3GAL4 CREB3L2 ORC5 RGN FOXO3A MAP2K6 ZGC:110319 PCBD1 FUT11 TADA2B HAL LIG4 NR0B1 TAT CHPT1 ADKA RFC5 NME4 PGM3 SLC25A39 MYNN HNF1BA SMAD6A HNF1BB NR2C2 CMPK2 NRARPA NRARPB NR2F6A ALDH4A1 GYS2 SETD1BA BHLHE40 THAP11 PLAGL2 NR1H3 TAF2 PDXKA SMYD2A TAF6 SMAD7 AK1 DALRD3 MTHFSD FAM213B ZGC:194209 MAFK POLD3 TEFM PCG…
33554	cellular response to stress	0.00077217	0.033164	31/944 3.2%	268/14994 1.7%	ZGC:77086 XRCC4 APEX2 CART1 MRE11A CPEB4 TMX4 MGMT MLH1 CHEK2 CRY1A STX17 SOD3A CREB3L2 MASTL CAT APEX1 MSH6 POLK REV1 GTF2H4 LIG4 TDP2B RAD50 RAD1 CCND1 NUPR1 DDB2 OGG1 CRY2A RAD17
32774	RNA biosynthetic process	0.00077228	0.033164	67/944 7.0%	719/14994 4.7%	POU6F1 JDP2 E2F3 STAT1B THRB E2F5 HOXA3A ZBTB16A IRF1B REST CNOT7 MEF2AA NR1D4A CREB3L2 FOXO3A MAP2K6 ELP6 TADA2B ESR1 MAPK12A BANP NR0B1 MXD3 CCND1 MYCB NR0B2A RORCB RIPPLY1 MYNN AHR1A SMAD6A HNF1BA HNF1BB ZBTB18 NR2C2 NRARPA NRARPB TCEA3 NR1D1 NR1D2A NR2F6A SETD1BA BHLHE40 THAP11 RXRGB PLAGL2 NR1H3 TAF2 TBX6 SMYD2A SMAD3B TAF6 SMAD7 KDM2BB POLR3A MAFK PPARAA STAT2 PCGF5A TEFM SUZ12B RASL11A PHF…
9219	pyrimidine deoxyribonucleotide metabolic process	0.00094839	0.039722	3/944 0.3%	4/14994 0.0%	DTYMK CMPK2 DUT
43401	steroid hormone mediated signaling pathway	0.00096058	0.039722	13/944 1.3%	77/14994 0.5%	THRB ESR1 NR0B1 PPARAA NR2C2 NR1D4A NR0B2A NR1D1 NR1D2A NR2F6A RORCB RXRGB NR1H3
51188	cofactor biosynthetic process	0.0010405	0.042244	15/944 1.5%	97/14994 0.6%	PDXKA ALAD MTHFD1B PANK1A MTHFSD COQ9 RSAD1 GCH1 AFMID ALAS2 FXN BDH2 SLC25A39 ADCK3 ZGC:110319

## Sheet: 24h down-regulated
GO-ID	GO Terms	P-value	correct P-value	cluster freq	total freq	genes
8152	metabolic process	1.2299e-27	2.568e-24	521/979 53.2%	5506/14994 36.7%	NAF1 CTPS1A NMRK1 SI:CH73-103B2.3 GSTAL PPIAA ZGC:103559 CAMK1GA PTPRDA BRAF FAXDC2 TADA2B LIG3 CTSSB.1 MRM1 LDHBB SARS2 MARCKSB SLC25A38A UXT MED15 ABAT MAPK9 RPS11 EIF2AK2 MYBBP1A HADHAA DUSP22A AHCY CCNL1B AGXTB DUSP12 DIDO1 HNF1BB WDR55 PPP1R3B ARG2 RPS20 B3GNT2B SPHK2 ZGC:113333 UPB1 FOXRED2 RPS9 HGD CCNT2B ACACB GART PCGF5A PCGF5B SI:DKEY-30C15.17 AGXTA ST6GALNAC5B POP5 TAF1A GAR1 RPL5B U2S…
22613	ribonucleoprotein complex biogenesis	6.6039e-27	6.8944e-24	47/979 4.8%	111/14994 0.7%	EIF6 NAF1 SDAD1 GAR1 FTSJ BMS1L NHP2L1A NHP2L1B PES BOP1 DIMT1L COIL EIF3C UTP11L WDR36 WDR55 EIF3G DKC1 EIF3K LSG1 TSR3 EIF3I RSL24D1 GNL2 GNL1 EIF3M GNL3 TBL3 GTPBP4 RRP1 TSR1 NOC4L TSR2 RRP36 NIP7 MPHOSPH10 NCL EIF3S6IP NOP10 FBL MRTO4 RCL1 NOP2 EIF3BA RRS1 TFB1M DDX51
42254	ribosome biogenesis	1.8991e-26	1.3218e-23	39/979 3.9%	76/14994 0.5%	EIF6 NAF1 SDAD1 GAR1 FTSJ BMS1L NHP2L1A NHP2L1B PES BOP1 DIMT1L UTP11L WDR36 WDR55 DKC1 LSG1 TSR3 RSL24D1 GNL2 GNL1 GNL3 TBL3 GTPBP4 RRP1 TSR1 NOC4L TSR2 RRP36 NIP7 MPHOSPH10 NCL NOP10 FBL MRTO4 RCL1 NOP2 RRS1 TFB1M DDX51
34641	cellular nitrogen compound metabolic process	1.4332e-22	7.4811e-20	225/979 22.9%	1830/14994 12.2%	NAF1 RAD51B CTPS1A BMS1L NMRK1 GLDC CRY1B CRY1A GOT1 DDX11 HER2 ZGC:103559 RPP30 POLK RPUSD4 GTPBP3 RPUSD1 TADA2B LIG3 MRM1 TUBA4L SARS2 NOP2 MED15 PRDM4 MYBBP1A AHCY CCNL1B BOP1 HNF1BB COIL DIDO1 PPAT QRSL1 TFDP1A WDR55 ARG2 PLAGX SUPV3L1 NR1H3 PLAGL2 PLAG1 IKZF5 SMAD9 DNMT3AB HGD CCNT2B NOP10 GART PCGF5A PCGF5B NR1I2 SI:DKEY-30C15.17 PTCD2 POP5 TAF1A CBSA GAR1 STAT5.1 U2SURP MLH1 ZBTB16A TRMT1 …
6807	nitrogen compound metabolic process	3.6764e-22	1.5353e-19	228/979 23.2%	1878/14994 12.5%	NAF1 RAD51B CTPS1A BMS1L NMRK1 GLDC CRY1B CRY1A GOT1 DDX11 HER2 ZGC:103559 RPP30 POLK RPUSD4 GTPBP3 RPUSD1 TADA2B LIG3 MRM1 TUBA4L SARS2 NOP2 MED15 PRDM4 ABAT MYBBP1A AHCY CCNL1B BOP1 HNF1BB COIL DIDO1 PPAT QRSL1 TFDP1A WDR55 ARG2 PLAGX SUPV3L1 NR1H3 PLAGL2 PLAG1 IKZF5 SMAD9 UPB1 DNMT3AB HGD CCNT2B NOP10 GART PCGF5A PCGF5B NR1I2 SI:DKEY-30C15.17 PTCD2 POP5 TAF1A CBSA GAR1 STAT5.1 U2SURP MLH1 ZBTB…
44237	cellular metabolic process	5.0347e-22	1.7521e-19	409/979 41.7%	4192/14994 27.9%	NAF1 CTPS1A NMRK1 PPIAA ZGC:103559 CAMK1GA PTPRDA BRAF FAXDC2 TADA2B LIG3 MRM1 LDHBB SARS2 MARCKSB SLC25A38A UXT MED15 ABAT MAPK9 RPS11 EIF2AK2 MYBBP1A HADHAA DUSP22A AHCY CCNL1B AGXTB DUSP12 HNF1BB DIDO1 PPP1R3B WDR55 ARG2 RPS20 B3GNT2B FOXRED2 RPS9 HGD CCNT2B ACACB GART PCGF5A PCGF5B SI:DKEY-30C15.17 ST6GALNAC5B POP5 TAF1A GAR1 RPL5B U2SURP SI:CH211-22D5.2 ZBTB16A SI:DKEYP-118B1.2 LATS1 ZGC:174…
34470	ncRNA processing	3.4647e-18	1.0335e-15	38/979 3.8%	111/14994 0.7%	ELAC2 GAR1 FTSJ BMS1L TYW3 TRMT1 PES BOP1 DIMT1L UTP11L WDR36 WDR55 DKC1 METTL1 TRMT5 ADAT2 QTRTD1 RPP30 TSR3 TSEN2 FTSJ1 TSEN15 DUS3L TBL3 RRP1 GTPBP3 RRP36 TSR2 MPHOSPH10 NCL TRMT61A NOP10 FBL NOP2 WDR4 POP5 TFB1M DDX51
6139	nucleobase, nucleoside, nucleotide and nucleic acid metabolic process	4.2609e-18	1.1121e-15	199/979 20.3%	1675/14994 11.1%	NAF1 RAD51B CTPS1A BMS1L NMRK1 CRY1B CRY1A DDX11 HER2 RPP30 POLK RPUSD4 GTPBP3 RPUSD1 TADA2B LIG3 MRM1 TUBA4L SARS2 NOP2 MED15 PRDM4 MYBBP1A AHCY CCNL1B BOP1 HNF1BB COIL DIDO1 PPAT QRSL1 TFDP1A WDR55 PLAGX SUPV3L1 NR1H3 PLAGL2 PLAG1 IKZF5 SMAD9 DNMT3AB CCNT2B NOP10 GART PCGF5A PCGF5B NR1I2 PTCD2 POP5 TAF1A GAR1 STAT5.1 U2SURP ZBTB16A MLH1 TRMT1 SI:DKEYP-118B1.2 ZGC:174895 PRPS1A WDR36 GNAI2B TRMT…
10467	gene expression	9.9032e-18	2.2975e-15	162/979 16.5%	1264/14994 8.4%	EIF6 JDP2 BMS1L IRF1B CNOT7 HER2 RPP30 GTPBP3 RRP1 TADA2B HES6 MRM1 SARS2 RCL1 NOP2 PRDM4 MED15 EIF4BB EIF3BA RPS11 TFB1M MYBBP1A BMI1A BRF1A ELAC2 TSHZ1 CCNL1B TCF7L1A TCF7L1B BOP1 DIDO1 HNF1BB COIL NR2C2 EIF3C TFDP1A QRSL1 WDR55 NRARPB EIF3G CNOT6L ZNF326 METTL1 QTRTD1 EIF3K TSR3 EIF3I SUPV3L1 PLAGX RPS20 EIF3M PLAGL2 NR1H3 IKZF5 TAF2 PLAG1 SMYD2A TBL3 THRAA SMAD9 TSR2 EIF1AD MPHOSPH10 RPS9 MTR…
44238	primary metabolic process	7.9869e-17	1.6677e-14	410/979 41.8%	4473/14994 29.8%	NAF1 CTPS1A NMRK1 SI:CH73-103B2.3 PPIAA CAMK1GA PTPRDA BRAF FAXDC2 TADA2B LIG3 CTSSB.1 MRM1 LDHBB SARS2 SLC25A38A UXT MED15 ABAT MAPK9 RPS11 EIF2AK2 MYBBP1A HADHAA DUSP22A AHCY CCNL1B DUSP12 HNF1BB DIDO1 PPP1R3B WDR55 ARG2 RPS20 B3GNT2B ZGC:113333 FOXRED2 RPS9 HGD CCNT2B ACACB GART PCGF5A PCGF5B SI:DKEY-30C15.17 ST6GALNAC5B POP5 TAF1A GAR1 RPL5B U2SURP SI:CH211-22D5.2 ZBTB16A SI:DKEYP-118B1.2 LAT…
90304	nucleic acid metabolic process	1.8757e-16	3.4667e-14	163/979 16.6%	1315/14994 8.7%	NAF1 RAD51B JDP2 BMS1L IRF1B CNOT7 CRY1B CRY1A HER2 ORC5 RPP30 POLK RPUSD4 GTPBP3 RRP1 TADA2B RPUSD1 LIG3 HES6 MRM1 SARS2 RCL1 NOP2 PRDM4 MED15 TFB1M MYBBP1A BMI1A BRF1A ELAC2 TSHZ1 CCNL1B TCF7L1A TCF7L1B BOP1 DIDO1 TRIM71 COIL HNF1BB NR2C2 TFDP1A QRSL1 WDR55 NRARPB CNOT6L ZNF326 METTL1 QTRTD1 TSR3 SUPV3L1 PLAGX PLAGL2 NR1H3 IKZF5 TAF2 PLAG1 SMYD2A TBL3 THRAA SMAD9 TSR2 MPHOSPH10 DNMT3AB CCNT2B M…
34660	ncRNA metabolic process	1.9924e-16	3.4667e-14	43/979 4.3%	156/14994 1.0%	ELAC2 GAR1 FTSJ BMS1L TYW3 TRMT1 PES BOP1 DIMT1L TRIM71 QRSL1 UTP11L WDR36 WDR55 DKC1 PARS2 NARS2 METTL1 TRMT5 ADAT2 QTRTD1 TSR3 RPP30 TSEN2 FTSJ1 TSEN15 DUS3L TBL3 RRP1 GTPBP3 TSR2 RRP36 MPHOSPH10 NCL TRMT61A NOP10 FBL SARS2 NOP2 WDR4 POP5 TFB1M DDX51
16070	RNA metabolic process	2.7235e-16	4.3743e-14	140/979 14.3%	1064/14994 7.0%	NAF1 JDP2 BMS1L IRF1B CNOT7 HER2 RPP30 RPUSD4 RRP1 GTPBP3 TADA2B RPUSD1 HES6 MRM1 SARS2 RCL1 NOP2 MED15 PRDM4 TFB1M MYBBP1A BMI1A BRF1A ELAC2 TSHZ1 CCNL1B TCF7L1A TCF7L1B BOP1 DIDO1 TRIM71 HNF1BB COIL NR2C2 QRSL1 TFDP1A WDR55 NRARPB CNOT6L ZNF326 METTL1 QTRTD1 TSR3 SUPV3L1 PLAGX PLAGL2 NR1H3 IKZF5 TAF2 PLAG1 SMYD2A TBL3 THRAA SMAD9 TSR2 MPHOSPH10 CCNT2B MAFK NOP10 PCGF5A SUZ12A PCGF5B SUZ12B NR1I…
44281	small molecule metabolic process	2.9981e-14	4.4715e-12	125/979 12.7%	960/14994 6.4%	ADH8A ADH8B CTPS1A DTYMK GPCPD1 NMRK1 GLDC GOT1 INSIG2 MIOX DERA GNL2 GNL1 GNL3 GTPBP3 FAXDC2 HAL TAT LDHBB TUBA4L ADKA SARS2 ABAT DGAT1A NMNAT1 ATP5G3B HADHAA ME1 AHCY PFKFB1 TMX3 AGXTB NTMT1 PAH ATP6V1B2 PPAT QRSL1 PPP1R3B CSAD METTL1 ARG2 QTRTD1 IDH2 GYS2 SUPV3L1 SMYD2A LCMT2 DNMT3AB MTHFSD HGD ACACB GART SI:DKEY-30C15.17 DOHH METTL10 DNMT1 DNMT4 METTL16 CYB5R2 CBSA MLH1 CAD TDO2B ACSF2 ZGC:17…
6364	rRNA processing	3.5994e-14	5.0104e-12	22/979 2.2%	48/14994 0.3%	TBL3 RRP1 TSR2 GAR1 RRP36 FTSJ BMS1L MPHOSPH10 PES BOP1 DIMT1L NCL NOP10 FBL UTP11L WDR36 WDR55 NOP2 DKC1 TSR3 TFB1M DDX51
6396	RNA processing	9.7666e-14	1.2632e-11	55/979 5.6%	279/14994 1.8%	GAR1 U2SURP BMS1L TRMT1 WDR36 DKC1 TRMT5 RPP30 TSEN2 FTSJ1 TSEN15 RRP1 GTPBP3 RRP36 RBM39A TRMT61A MRM1 NCL RCL1 NOP2 RNMTL1B ERN1 TFB1M ELAC2 CCNL1B FTSJ UTP6 TYW3 PES BOP1 DIMT1L COIL EXOSC10 ADAT1 UTP11L WDR55 CNOT6L ZNF326 METTL1 QTRTD1 ADAT2 TSR3 SUPV3L1 DUS3L TBL3 PDCD11 TSR2 MPHOSPH10 NOP10 FBL PTCD2 WDR4 POP5 CWC22 DDX51
16072	rRNA metabolic process	1.0284e-13	1.2632e-11	22/979 2.2%	50/14994 0.3%	TBL3 RRP1 TSR2 GAR1 RRP36 FTSJ BMS1L MPHOSPH10 PES BOP1 DIMT1L NCL NOP10 FBL UTP11L WDR36 WDR55 NOP2 DKC1 TSR3 TFB1M DDX51
9987	cellular process	5.6102e-13	6.5078e-11	571/979 58.3%	7092/14994 47.2%	NAF1 CTPS1A H1FX NMRK1 PPIAA ZGC:103559 CAMK1GA CCNA1 PTPRDA H1F0 BRAF FAXDC2 VPS45 TADA2B LIG3 MRM1 LDHBB SARS2 MARCKSB SLC25A38A UXT GOLT1BA MED15 BAMBIA ABAT MAPK9 RPS11 EIF2AK2 MYBBP1A HADHAA SDAD1 DUSP22A AHCY CCNL1B AGXTB DUSP12 DIDO1 HNF1BB WDR55 PPP1R3B ARG2 ESAMA RPS20 B3GNT2B BUC FOXRED2 RPS9 HGD MPC2 CCNT2B NXF1 ACACB GART PCGF5A PCGF5B SI:DKEY-30C15.17 PKP2 SLC25A36A EFNA1A PAPPA2 ST6…
9058	biosynthetic process	2.8371e-12	3.1179e-10	183/979 18.6%	1709/14994 11.3%	EIF6 JDP2 CTPS1A DTYMK GCAT IRF1B CNOT7 NMRK1 FNTB GOT1 HER2 ST3GAL4 ORC5 RPP30 ZGC:110319 FECH FAXDC2 FUT11 TADA2B LIG3 HAL HES6 TAT SARS2 ADKA PRDM4 MED15 EIF4BB EIF3BA RPS11 SLC25A39 DGAT1A MTFMT BMI1A MYBBP1A NMNAT1 ATP5G3B BRF1A CCNL1B TSHZ1 TCF7L1A TCF7L1B AGXTB DIDO1 HNF1BB NR2C2 PPAT EIF3C TFDP1A QRSL1 NRARPB EIF3G CNOT6L CSAD QTRTD1 B3GNT1 EIF3K GYS2 EIF3I PLAGX RPS20 B3GNT2B EIF3M NR1H3…
44260	cellular macromolecule metabolic process	5.8344e-12	6.0911e-10	287/979 29.3%	3067/14994 20.4%	NAF1 RAD51B SI:DKEY-103I16.6 BMS1L PTPN21 AURKA ZNRF1 MUL1A CRY1B CRY1A HER2 PPIAA RPP30 CAMK1GA PTPRDA POLK RPUSD4 GTPBP3 BRAF TADA2B RPUSD1 LIG3 CDC14AB PIM3 MRM1 SARS2 NKTR SLC25A38A UXT NOP2 MED15 PRDM4 MAPK9 RPS11 EIF2AK2 MYBBP1A DUSP22A CCNL1B TMX3 DUSP12 BOP1 CHEK2 DIDO1 HNF1BB COIL QRSL1 TFDP1A WDR55 PPP1R3B GYS2 PLAGX SUPV3L1 RPS20 B3GNT2B NR1H3 PLAGL2 IKZF5 PLAG1 SMAD9 EIF1AD FOXRED2 DN…
44249	cellular biosynthetic process	1.1147e-10	1.1084e-08	170/979 17.3%	1621/14994 10.8%	EIF6 JDP2 CTPS1A DTYMK IRF1B CNOT7 NMRK1 FNTB HER2 ST3GAL4 ORC5 RPP30 ZGC:110319 FECH FAXDC2 FUT11 TADA2B LIG3 HES6 SARS2 ADKA PRDM4 MED15 EIF4BB EIF3BA RPS11 SLC25A39 DGAT1A BMI1A MYBBP1A NMNAT1 ATP5G3B BRF1A TSHZ1 CCNL1B TCF7L1A TCF7L1B AGXTB DIDO1 HNF1BB NR2C2 PPAT EIF3C TFDP1A QRSL1 NRARPB EIF3G CNOT6L CSAD QTRTD1 B3GNT1 EIF3K GYS2 EIF3I PLAGX RPS20 B3GNT2B EIF3M NR1H3 PLAGL2 IKZF5 TAF2 PLAG1…
9451	RNA modification	3.8301e-09	3.6351e-07	17/979 1.7%	48/14994 0.3%	NAF1 RPUSD4 GTPBP3 GAR1 FTSJ RPUSD1 DIMT1L NOP10 TRMT61A DKC1 METTL1 TRMT5 ADAT2 QTRTD1 WDR4 TFB1M FTSJ1
43170	macromolecule metabolic process	6.1287e-09	5.5638e-07	308/979 31.4%	3554/14994 23.7%	NAF1 RAD51B SI:DKEY-103I16.6 BMS1L PTPN21 AURKA ZNRF1 MUL1A SI:CH73-103B2.3 CRY1B CRY1A HER2 PPIAA RPP30 CAMK1GA PTPRDA POLK RPUSD4 GTPBP3 BRAF TADA2B RPUSD1 LIG3 CDC14AB PIM3 CTSSB.1 MRM1 SARS2 NKTR SLC25A38A UXT NOP2 PRDM4 MED15 MAPK9 RPS11 EIF2AK2 MYBBP1A DUSP22A CCNL1B TMX3 DUSP12 BOP1 CHEK2 DIDO1 HNF1BB COIL TFDP1A QRSL1 WDR55 PPP1R3B GYS2 SUPV3L1 PLAGX RPS20 B3GNT2B NR1H3 PLAGL2 IKZF5 PLAG1…
42180	cellular ketone metabolic process	7.3934e-09	6.4322e-07	45/979 4.5%	273/14994 1.8%	ME1 HADHAA PYCRL ELOVL6L BCAT2 CBSA CTPS1A AGXTB CAD PAH ACSF2 TDO2B GCH1 GLDC QRSL1 GOT1 CSAD PARS2 NARS2 ARG2 CYP26B1 IDH2 ZGC:92749 GSTZ1 YOD1 HPDA ADCK3 SARDH GAD1A TPI1B GLUD1B SHMT2 GLUD1A FAXDC2 HOGA1 HAL MTHFSD HGD COQ9 ACACB LPIN1 TAT SARS2 PCK1 MGST2
43436	oxoacid metabolic process	2.289e-08	1.7702e-06	43/979 4.3%	264/14994 1.7%	ME1 HADHAA PYCRL ELOVL6L BCAT2 CBSA CTPS1A AGXTB CAD PAH ACSF2 TDO2B GCH1 GLDC QRSL1 GOT1 CSAD PARS2 NARS2 ARG2 CYP26B1 IDH2 ZGC:92749 GSTZ1 YOD1 HPDA SARDH GAD1A TPI1B GLUD1B SHMT2 GLUD1A FAXDC2 HOGA1 HAL MTHFSD HGD ACACB LPIN1 TAT SARS2 PCK1 MGST2
6082	organic acid metabolic process	2.289e-08	1.7702e-06	43/979 4.3%	264/14994 1.7%	ME1 HADHAA PYCRL ELOVL6L BCAT2 CBSA CTPS1A AGXTB CAD PAH ACSF2 TDO2B GCH1 GLDC QRSL1 GOT1 CSAD PARS2 NARS2 ARG2 CYP26B1 IDH2 ZGC:92749 GSTZ1 YOD1 HPDA SARDH GAD1A TPI1B GLUD1B SHMT2 GLUD1A FAXDC2 HOGA1 HAL MTHFSD HGD ACACB LPIN1 TAT SARS2 PCK1 MGST2
19752	carboxylic acid metabolic process	2.289e-08	1.7702e-06	43/979 4.3%	264/14994 1.7%	ME1 HADHAA PYCRL ELOVL6L BCAT2 CBSA CTPS1A AGXTB CAD PAH ACSF2 TDO2B GCH1 GLDC QRSL1 GOT1 CSAD PARS2 NARS2 ARG2 CYP26B1 IDH2 ZGC:92749 GSTZ1 YOD1 HPDA SARDH GAD1A TPI1B GLUD1B SHMT2 GLUD1A FAXDC2 HOGA1 HAL MTHFSD HGD ACACB LPIN1 TAT SARS2 PCK1 MGST2
8033	tRNA processing	3.9838e-08	2.9708e-06	17/979 1.7%	55/14994 0.3%	ELAC2 GTPBP3 TYW3 TRMT1 TRMT61A FBL METTL1 TRMT5 QTRTD1 ADAT2 WDR4 RPP30 TSEN2 POP5 FTSJ1 TSEN15 DUS3L
44085	cellular component biogenesis	4.7236e-08	3.401e-06	73/979 7.4%	582/14994 3.8%	EIF6 NAF1 TTC26 GAR1 STK36 BMS1L MLH1 H1FX WDR36 DKC1 HISTH1L GNL2 MDN1 GNL1 GNL3 H1F0 ELP2 GTPBP4 RRP1 ZGC:110425 RRP36 NIP7 NCL EIF3S6IP TUBA4L MRTO4 RCL1 NOP2 AMOTL2A EIF3BA TFB1M IFT88 FGFR2 CLUAP1 BRF1A SDAD1 NACA FTSJ HAUS1 NHP2L1A NHP2L1B PES BOP1 DIMT1L COIL EIF3C UTP11L WDR55 EIF3G HIST2H2L EIF3K LSG1 TSR3 PEX14 EIF3I RSL24D1 EIF3M BUC TBL3 TSR1 NOC4L TSR2 HCLS1 MPHOSPH10 SRGAP2A WIPI1 N…
34645	cellular macromolecule biosynthetic process	9.765e-08	6.7964e-06	127/979 12.9%	1231/14994 8.2%	EIF6 JDP2 IRF1B CNOT7 FNTB HER2 ST3GAL4 ORC5 RPP30 FUT11 TADA2B LIG3 HES6 SARS2 MED15 PRDM4 EIF4BB EIF3BA RPS11 MYBBP1A BMI1A BRF1A TSHZ1 CCNL1B TCF7L1A TCF7L1B DIDO1 HNF1BB NR2C2 QRSL1 TFDP1A EIF3C NRARPB EIF3G CNOT6L B3GNT1 EIF3K GYS2 PLAGX EIF3I RPS20 B3GNT2B EIF3M NR1H3 PLAGL2 PLAG1 TAF2 IKZF5 SMYD2A THRAA SMAD9 EIF1AD RPS9 MTRF1L CCNT2B MAFK MRRF PCGF5A SUZ12A PCGF5B SUZ12B NR1I2 RFX3 ST6GAL…
9059	macromolecule biosynthetic process	1.4085e-07	9.4867e-06	127/979 12.9%	1239/14994 8.2%	EIF6 JDP2 IRF1B CNOT7 FNTB HER2 ST3GAL4 ORC5 RPP30 FUT11 TADA2B LIG3 HES6 SARS2 MED15 PRDM4 EIF4BB EIF3BA RPS11 MYBBP1A BMI1A BRF1A TSHZ1 CCNL1B TCF7L1A TCF7L1B DIDO1 HNF1BB NR2C2 QRSL1 TFDP1A EIF3C NRARPB EIF3G CNOT6L B3GNT1 EIF3K GYS2 PLAGX EIF3I RPS20 B3GNT2B EIF3M NR1H3 PLAGL2 PLAG1 TAF2 IKZF5 SMYD2A THRAA SMAD9 EIF1AD RPS9 MTRF1L CCNT2B MAFK MRRF PCGF5A SUZ12A PCGF5B SUZ12B NR1I2 RFX3 ST6GAL…
55114	oxidation reduction	3.0195e-07	1.9702e-05	71/979 7.2%	587/14994 3.9%	CYB5R2 ADH8A ADH8B PRDX2 TDO2B GLDC ZGC:158387 CYP2AD6 P4HA3 MIOX DAO.1 CYP7A1A HPDA CAT ACAD8 ALDH9A1A.1 SARDH RTN4IP1 CYP2AD2 ALDH6A1 CYP2K6 CYP2X9 ACADM FAXDC2 CYP27A1.2 CYP4T8 RDH1 LDHBB CYP2X6 CYP27A7 ALDH7A1 HSD17B12A ZGC:77439 MT-ND3 HADHAA ME1 CYP2U1 PHYHD1 PYCRL SORD HSD3B7 RDH10A RDH10B ADH5 PAH RSAD1 PIPOX ZGC:110782 IVD CYP26B1 IDH2 GAPDH DUS3L GCDH CYP4V8 GLUD1B TBXAS1 GLUD1A FOXRED2…
9719	response to endogenous stimulus	4.9076e-07	3.1052e-05	27/979 2.7%	143/14994 0.9%	CPEB4 AGXTB PAH NR2C2 CPN1 SH3BP4A NR1D1 SORBS1 NR1D2B NR1D2A VTG3 VTG2 KEAP1A RXRGB NR1H3 THRAA ESR1 UCP1 NR1I2 CAPN10 DIO2 HPX EGR2B RORCB NR5A5 RORCA RORAB
6399	tRNA metabolic process	5.1405e-07	3.1569e-05	21/979 2.1%	94/14994 0.6%	ELAC2 GTPBP3 TYW3 TRMT1 TRMT61A FBL SARS2 QRSL1 PARS2 NARS2 METTL1 TRMT5 ADAT2 QTRTD1 WDR4 RPP30 TSEN2 POP5 FTSJ1 TSEN15 DUS3L
71495	cellular response to endogenous stimulus	9.045e-07	5.396e-05	25/979 2.5%	130/14994 0.8%	CPEB4 AGXTB PAH NR2C2 CPN1 SH3BP4A NR1D1 SORBS1 NR1D2B NR1D2A VTG3 KEAP1A RXRGB NR1H3 THRAA ESR1 UCP1 NR1I2 CAPN10 HPX EGR2B RORCB NR5A5 RORCA RORAB
9725	response to hormone stimulus	1.4066e-06	8.069e-05	25/979 2.5%	133/14994 0.8%	AGXTB PAH NR2C2 CPN1 NR1D1 SORBS1 NR1D2B NR1D2A VTG3 VTG2 KEAP1A RXRGB NR1H3 THRAA ESR1 UCP1 NR1I2 CAPN10 DIO2 HPX EGR2B RORCB NR5A5 RORCA RORAB
6350	transcription	1.4685e-06	8.069e-05	80/979 8.1%	717/14994 4.7%	POU6F1 JDP2 TAF1A E2F4 STAT5.1 ZBTB16A IRF1B SI:DKEYP-118B1.2 CNOT7 HER2 TWISTNB ELP2 CCNH POLR1D ELP5 TADA2B ESR1 POLR1A RYBPB FOXF2A POLR1C HES6 POLR1B NCL BRMS1LA MYCB CCND1 PRDM4 MED15 RIPPLY1 RORCB BMI1A MYBBP1A RORCA BRF1A CCNL1B TSHZ1 POLR2K TCF7L1A LIN9 TCF7L1B DIDO1 HNF1BB NR2C2 TFDP1A CHD7 NRARPB NR1D2B NR1D1 CNOT6L NR1D2A PLAGX MYSM1 RXRGB NR1H3 PLAGL2 IKZF5 TAF2 PLAG1 TBX6 SMYD2A THRA…
6351	transcription, DNA-dependent	1.4685e-06	8.069e-05	80/979 8.1%	717/14994 4.7%	POU6F1 JDP2 TAF1A E2F4 STAT5.1 ZBTB16A IRF1B SI:DKEYP-118B1.2 CNOT7 HER2 TWISTNB ELP2 CCNH POLR1D ELP5 TADA2B ESR1 POLR1A RYBPB FOXF2A POLR1C HES6 POLR1B NCL BRMS1LA MYCB CCND1 PRDM4 MED15 RIPPLY1 RORCB BMI1A MYBBP1A RORCA BRF1A CCNL1B TSHZ1 POLR2K TCF7L1A LIN9 TCF7L1B DIDO1 HNF1BB NR2C2 TFDP1A CHD7 NRARPB NR1D2B NR1D1 CNOT6L NR1D2A PLAGX MYSM1 RXRGB NR1H3 PLAGL2 IKZF5 TAF2 PLAG1 TBX6 SMYD2A THRA…
32774	RNA biosynthetic process	1.6384e-06	8.7718e-05	80/979 8.1%	719/14994 4.7%	POU6F1 JDP2 TAF1A E2F4 STAT5.1 ZBTB16A IRF1B SI:DKEYP-118B1.2 CNOT7 HER2 TWISTNB ELP2 CCNH POLR1D ELP5 TADA2B ESR1 POLR1A RYBPB FOXF2A POLR1C HES6 POLR1B NCL BRMS1LA MYCB CCND1 PRDM4 MED15 RIPPLY1 RORCB BMI1A MYBBP1A RORCA BRF1A CCNL1B TSHZ1 POLR2K TCF7L1A LIN9 TCF7L1B DIDO1 HNF1BB NR2C2 TFDP1A CHD7 NRARPB NR1D2B NR1D1 CNOT6L NR1D2A PLAGX MYSM1 RXRGB NR1H3 PLAGL2 IKZF5 TAF2 PLAG1 TBX6 SMYD2A THRA…
6446	regulation of translational initiation	2.7272e-06	0.00014236	10/979 1.0%	26/14994 0.1%	EIF3C EIF4EBP3 EIF4EBP1 EIF3G TRMT6 EIF3K EIF3BA EIF3I EIF3S6IP EIF3M
70887	cellular response to chemical stimulus	3.0451e-06	0.00015508	33/979 3.3%	213/14994 1.4%	NT5C2L1 ADH8A CPEB4 AGXTB PAH NR2C2 CPN1 NR1D1 SORBS1 SH3BP4A NR1D2B NR1D2A VTG3 YOD1 CAT KEAP1A RXRGB NR1H3 THRAA ESR1 UCP1 PARK7 NR1I2 CAPN10 HPX EGR2B RORCB NR5A5 CA2 CPB1 ZGC:77439 RORCA RORAB
6519	cellular amino acid and derivative metabolic process	4.3352e-06	0.00021552	31/979 3.1%	197/14994 1.3%	PYCRL AHCY BCAT2 CBSA CTPS1A CAD PAH TDO2B GLDC QRSL1 GOT1 CSAD PARS2 NARS2 ARG2 GSTZ1 YOD1 HPDA SARDH GLUD1B SHMT2 CYP2K6 GLUD1A HAL MAO HGD TAT SARS2 SI:DKEY-30C15.17 DOHH ABAT
32870	cellular response to hormone stimulus	4.6512e-06	0.00022586	23/979 2.3%	124/14994 0.8%	THRAA ESR1 AGXTB PAH UCP1 NR2C2 CPN1 CAPN10 NR1I2 NR1D2B SORBS1 NR1D1 NR1D2A HPX EGR2B VTG3 RORCB NR5A5 KEAP1A RORCA RXRGB NR1H3 RORAB
71310	cellular response to organic substance	7.8475e-06	0.0003724	26/979 2.6%	155/14994 1.0%	CPEB4 AGXTB PAH NR2C2 CPN1 SH3BP4A NR1D1 SORBS1 NR1D2B NR1D2A VTG3 YOD1 KEAP1A RXRGB NR1H3 THRAA ESR1 UCP1 NR1I2 CAPN10 HPX EGR2B RORCB NR5A5 RORCA RORAB
6413	translational initiation	1.0209e-05	0.00047371	14/979 1.4%	56/14994 0.3%	EIF6 BRF1A EIF4A1B EIF1AD EIF3S6IP EIF3C EIF3G TRMT6 EIF4A2 EIF4BB EIF3K EIF3BA EIF3I EIF3M
48545	response to steroid hormone stimulus	1.2706e-05	0.00057676	20/979 2.0%	105/14994 0.7%	THRAA ESR1 AGXTB PAH UCP1 NR2C2 CPN1 NR1I2 NR1D2B NR1D1 NR1D2A HPX VTG3 RORCB NR5A5 VTG2 RORCA RXRGB NR1H3 RORAB
71383	cellular response to steroid hormone stimulus	2.4984e-05	0.0011099	19/979 1.9%	101/14994 0.6%	THRAA ESR1 AGXTB PAH UCP1 NR2C2 CPN1 NR1I2 NR1D2B NR1D1 NR1D2A HPX VTG3 RORCB NR5A5 RORCA RXRGB NR1H3 RORAB
10033	response to organic substance	2.8167e-05	0.0012252	32/979 3.2%	226/14994 1.5%	CPEB4 AGXTB PAH NR2C2 CPN1 NR1D1 SORBS1 SH3BP4A NR1D2B NR1D2A MT2 VTG3 GYS2 YOD1 VTG2 KEAP1A RXRGB NR1H3 THRAA ESR1 UCP1 PCK1 NR1I2 CAPN10 DIO2 HPX CCT8 EGR2B RORCB NR5A5 RORCA RORAB
6520	cellular amino acid metabolic process	3.086e-05	0.001315	24/979 2.4%	148/14994 0.9%	PYCRL GLUD1B SHMT2 BCAT2 GLUD1A CBSA CTPS1A HAL HGD PAH CAD TAT SARS2 TDO2B GLDC QRSL1 GOT1 PARS2 NARS2 ARG2 GSTZ1 YOD1 HPDA SARDH
44106	cellular amine metabolic process	3.3806e-05	0.0014117	26/979 2.6%	168/14994 1.1%	PYCRL GLUD1B SHMT2 BCAT2 GLUD1A CBSA CTPS1A HAL MAO HGD PAH CAD TAT SARS2 TDO2B GLDC QRSL1 GOT1 SI:DKEY-30C15.17 PARS2 NARS2 ARG2 GSTZ1 YOD1 HPDA SARDH
42221	response to chemical stimulus	3.5652e-05	0.0014596	48/979 4.9%	402/14994 2.6%	NT5C2L1 RBP4 ADH8A SLC39A10 CPEB4 AGXTB PAH NR2C2 CPN1 CRY1A ALAS2 NR1D2B SH3BP4A SORBS1 NR1D1 NR1D2A VTG3 MT2 GYS2 YOD1 VTG2 CAT KEAP1A RXRGB NR1H3 BA1 NAPRT1 HBAA1 THRAA ESR1 UCP1 PARK7 PCK1 NR1I2 CCT4 CAPN10 DIO2 HPX MSRB1A CCT8 EGR2B RORCB NR5A5 CA2 CPB1 ZGC:77439 RORCA RORAB
16054	organic acid catabolic process	4.4647e-05	0.0017589	11/979 1.1%	41/14994 0.2%	HADHAA HOGA1 HAL HGD PAH CAD HPDA SARDH LPIN1 TDO2B GLDC
46395	carboxylic acid catabolic process	4.4647e-05	0.0017589	11/979 1.1%	41/14994 0.2%	HADHAA HOGA1 HAL HGD PAH CAD HPDA SARDH LPIN1 TDO2B GLDC
1731	formation of translation preinitiation complex	5.3897e-05	0.0020788	7/979 0.7%	17/14994 0.1%	EIF3C EIF3G EIF3K EIF3BA EIF3I EIF3S6IP EIF3M
51716	cellular response to stimulus	5.4759e-05	0.0020788	57/979 5.8%	513/14994 3.4%	NT5C2L1 HIC1L ADH8A CPEB4 MLH1 ID2A CRY1B CRY1A SH3BP4A POLG2 MASTL CAT YOD1 KEAP1A POLK REV1 ESR1 LIG3 XPA CCND1 CAPN10 DDB2 RORCB CA2 ZGC:77439 IFT88 RORCA APEX2 TMX3 AGXTB PAH BCCIP CHEK2 NR2C2 CPN1 NR1D1 SORBS1 NR1D2B NR1D2A VTG3 APEX1 ERCC1 RXRGB NR1H3 MSH6 THRAA TEFA UCP1 WIPI1 PARK7 NR1I2 HPX EGR2B NR5A5 CPB1 CRY2B RORAB
6725	cellular aromatic compound metabolic process	6.2397e-05	0.0023265	17/979 1.7%	90/14994 0.6%	HPRT1L CYP2K6 AHCY MTHFSD MAO HGD CAD PAH TAT PPAT TDO2B GCH1 GART UMPS UOX GSTZ1 HPDA
9308	amine metabolic process	0.00010361	0.0037955	29/979 2.9%	210/14994 1.4%	PYCRL BCAT2 CBSA CTPS1A CAD PAH TDO2B GLDC QRSL1 GOT1 PARS2 NARS2 ARG2 ZGC:103559 GSTZ1 ITIH2 YOD1 HPDA SARDH GLUD1B SHMT2 GLUD1A HAL HGD MAO TAT SARS2 SI:DKEY-30C15.17 ABAT
6400	tRNA modification	0.00012439	0.004478	7/979 0.7%	19/14994 0.1%	GTPBP3 METTL1 TRMT5 ADAT2 QTRTD1 WDR4 TRMT61A
1522	pseudouridine synthesis	0.00014536	0.0051444	6/979 0.6%	14/14994 0.0%	NAF1 RPUSD4 DKC1 GAR1 RPUSD1 NOP10
42127	regulation of cell proliferation	0.00016392	0.0057045	17/979 1.7%	97/14994 0.6%	FGFR2 SMYD2A DUSP22A ING2 TRPM7 TCF7L1A IGFBP2B TCF7L1B IL34 CNOT7 FNTB NRARPB PLCD3A SH3BP4A ING5A ING1 GNL3
6730	one-carbon metabolic process	0.00017972	0.0061516	24/979 2.4%	165/14994 1.1%	SMYD2A SHMT2 AHCY LCMT2 CAHZ FTSJ TYW3 DNMT3AB NTMT1 TRMT61A PRMT3 RNMTL1B METTL1 TRMT5 METTL10 CA5 DNMT1 DNMT4 GAMT CA2 FTSJ1 APEX1 METTL16 HEMK1
9310	amine catabolic process	0.00019227	0.0064753	9/979 0.9%	33/14994 0.2%	HAL MAO HGD PAH CAD HPDA SARDH TDO2B GLDC
22618	ribonucleoprotein complex assembly	0.00023456	0.0077741	10/979 1.0%	41/14994 0.2%	EIF6 EIF3C EIF3G NIP7 EIF3K EIF3BA EIF3I EIF3S6IP COIL EIF3M
2520	immune system development	0.00025936	0.0083991	30/979 3.0%	232/14994 1.5%	ADNP2A EPB41B LMO2 GAR1 CX43 STAT5.1 MLH1 FZD8A SLC4A1A DDX18 WDR55 ALAS2 DKC1 FBXO5 MASTL MSH6 TBL3 CSRNP1A FECH IKZF1 MCM2 NOP10 NOP14 SLC25A38A DLC NPM1A PTTG1IPB BMI1A TMEM88A WDR43
6559	L-phenylalanine catabolic process	0.00027756	0.0083991	3/979 0.3%	3/14994 0.0%	HGD PAH HPDA
6558	L-phenylalanine metabolic process	0.00027756	0.0083991	3/979 0.3%	3/14994 0.0%	HGD PAH HPDA
6189	de novo' IMP biosynthetic process	0.00027756	0.0083991	3/979 0.3%	3/14994 0.0%	PAICS PFAS GART
15670	carbon dioxide transport	0.00027756	0.0083991	3/979 0.3%	3/14994 0.0%	AQP1A.1 CAHZ CA2
34308	monohydric alcohol metabolic process	0.00027756	0.0083991	3/979 0.3%	3/14994 0.0%	ADH8A ADH8B ADH5
6412	translation	0.00028494	0.0084993	33/979 3.3%	266/14994 1.7%	EIF6 TUFM BRF1A RPL5B QRSL1 EIF3C EIF3G PARS2 TRMT6 NARS2 RPL34 EIF3K RPP30 EIF3I RPS20 EIF3M PDCD11 EIF4A1B EIF1AD EEF1DA RPS9 EEF1DB MTRF1L MRRF EIF3S6IP SARS2 MTRF1 EIF4A2 EEF2A.1 EIF4BB EIF3BA RPS11 METTL17
6417	regulation of translation	0.00035638	0.010481	14/979 1.4%	76/14994 0.5%	EIF3C EIF4EBP3 EIF4EBP1 EIF3G CNOT6L TRMT6 EIF3K NGDN EIF3BA EIF3I CNOT7 EIF3S6IP TRIM71 EIF3M
46112	nucleobase biosynthetic process	0.00038935	0.011291	5/979 0.5%	11/14994 0.0%	UMPS HPRT1L CAD PPAT GART
32259	methylation	0.00042269	0.01209	19/979 1.9%	124/14994 0.8%	SMYD2A SHMT2 LCMT2 FTSJ TYW3 DNMT3AB NTMT1 TRMT61A PRMT3 RNMTL1B METTL1 TRMT5 METTL10 DNMT1 DNMT4 GAMT FTSJ1 METTL16 HEMK1
43627	response to estrogen stimulus	0.00051586	0.014556	8/979 0.8%	30/14994 0.2%	HPX VTG3 ESR1 AGXTB PAH UCP1 VTG2 CPN1
9063	cellular amino acid catabolic process	0.00065594	0.018261	8/979 0.8%	31/14994 0.2%	HAL HGD PAH CAD HPDA SARDH TDO2B GLDC
44282	small molecule catabolic process	0.00077812	0.021378	32/979 3.2%	270/14994 1.8%	HADHAA MLH1 CAD PAH TDO2B GLDC GNAI2B MIOX CYP26B1 LSG1 DERA SUPV3L1 IRGE4 ZGC:64022 RPIA HPDA GNL2 SARDH GAPDH GNL1 GNL3 MSH6 TPI1B GTPBP3 HOGA1 HAL HGD MAO LPIN1 LDHBB TUBA4L TUBA2
48534	hemopoietic or lymphoid organ development	0.00087311	0.023676	28/979 2.8%	227/14994 1.5%	ADNP2A EPB41B LMO2 GAR1 CX43 STAT5.1 FZD8A SLC4A1A DDX18 WDR55 ALAS2 DKC1 FBXO5 MASTL TBL3 CSRNP1A FECH IKZF1 MCM2 NOP10 NOP14 SLC25A38A DLC NPM1A PTTG1IPB BMI1A TMEM88A WDR43
19222	regulation of metabolic process	0.0010215	0.027345	153/979 15.6%	1852/14994 12.3%	JDP2 GUCA1G DUSP8A HIC1L ZGC:113343 IRF1B CNOT7 EIF4EBP3 CRY1A EIF4EBP1 HER2 TBC1D13 CCNA1 SERPINH1B IGFBP2B TADA2B RELB PKIG ADRB2B HES6 PIK3IP1 DDIT3 RFX1B PRDM4 MED15 EIF3BA BMI1A MYBBP1A BRF1A TSHZ1 CCNL1B TCF7L1A TCF7L1B NOC3L ASB11 DUSP12 SI:RP71-1G18.1 IL34 TRIM71 HNF1BB NR2C2 EIF3C TFDP1A NFYAL NRARPB EIF3G CNOT6L ZNF326 JUND EIF3K FBXO5 EIF3I SUPV3L1 PLAGX EIF3M PLAGL2 NR1H3 TRAF3 IKZF5 …
31323	regulation of cellular metabolic process	0.0010459	0.027562	143/979 14.6%	1715/14994 11.4%	JDP2 GUCA1G DUSP8A HIC1L ZGC:113343 IRF1B CNOT7 EIF4EBP3 CRY1A EIF4EBP1 HER2 TBC1D13 CCNA1 IGFBP2B TADA2B PKIG RELB ADRB2B HES6 PIK3IP1 DDIT3 RFX1B PRDM4 MED15 EIF3BA MYBBP1A BMI1A BRF1A TSHZ1 CCNL1B TCF7L1A TCF7L1B ASB11 DUSP12 SI:RP71-1G18.1 IL34 TRIM71 HNF1BB NR2C2 EIF3C TFDP1A NFYAL NRARPB EIF3G CNOT6L ZNF326 JUND EIF3K FBXO5 EIF3I SUPV3L1 PLAGX EIF3M NR1H3 PLAGL2 TRAF3 IKZF5 TAF2 PLAG1 SMYD2…
30488	tRNA methylation	0.001056	0.027562	3/979 0.3%	4/14994 0.0%	METTL1 TRMT5 TRMT61A
46483	heterocycle metabolic process	0.0010834	0.027639	38/979 3.8%	345/14994 2.3%	PYCRL CTPS1A DTYMK MLH1 CAD RSAD1 ATP6V1B2 PFAS TDO2B PPAT GUK1A GCH1 ALAS2 GNAI2B ZGC:103559 LSG1 SUPV3L1 IRGE4 ZGC:64022 GNL2 GNL1 GNL3 MSH6 HPRT1L CYP2K6 GTPBP3 FECH HAL MTHFSD TUBA4L ADKA GART UMPS UOX TUBA2 SLC25A39 PAICS ATP5G3B
71391	cellular response to estrogen stimulus	0.0010854	0.027639	7/979 0.7%	26/14994 0.1%	HPX VTG3 ESR1 AGXTB PAH UCP1 CPN1
43414	macromolecule methylation	0.0011938	0.030032	12/979 1.2%	67/14994 0.4%	PRMT3 SMYD2A FTSJ METTL1 TRMT5 DNMT3AB DNMT1 NTMT1 DNMT4 FTSJ1 TRMT61A HEMK1
9072	aromatic amino acid family metabolic process	0.0013369	0.032286	6/979 0.6%	20/14994 0.1%	GSTZ1 HGD PAH HPDA TAT TDO2B
43401	steroid hormone mediated signaling pathway	0.0013395	0.032286	13/979 1.3%	77/14994 0.5%	THRAA ESR1 NR2C2 NR1I2 NR1D1 NR1D2B NR1D2A RORCB NR5A5 RORCA RXRGB NR1H3 RORAB
80090	regulation of primary metabolic process	0.0013429	0.032286	137/979 13.9%	1643/14994 10.9%	JDP2 GUCA1G HIC1L ZGC:113343 IRF1B CNOT7 EIF4EBP3 CRY1A EIF4EBP1 HER2 TBC1D13 SERPINH1B IGFBP2B TADA2B RELB ADRB2B HES6 PIK3IP1 DDIT3 RFX1B MED15 PRDM4 EIF3BA MYBBP1A BMI1A BRF1A TSHZ1 CCNL1B TCF7L1A TCF7L1B NOC3L ASB11 DUSP12 SI:RP71-1G18.1 IL34 TRIM71 HNF1BB NR2C2 EIF3C TFDP1A NFYAL NRARPB EIF3G CNOT6L ZNF326 JUND EIF3K FBXO5 EIF3I SUPV3L1 PLAGX EIF3M NR1H3 PLAGL2 TRAF3 IKZF5 TAF2 PLAG1 SMYD2A …
32787	monocarboxylic acid metabolic process	0.0013453	0.032286	15/979 1.5%	96/14994 0.6%	HADHAA ELOVL6L TPI1B FAXDC2 HOGA1 AGXTB MTHFSD ACACB LPIN1 ACSF2 GCH1 PCK1 CYP26B1 ZGC:92749 MGST2
55086	nucleobase, nucleoside and nucleotide metabolic process	0.0014103	0.033463	38/979 3.8%	350/14994 2.3%	AHCY CTPS1A DTYMK MLH1 CAD ATP6V1B2 NMRK1 PFAS PPAT GUK1A ZGC:174895 PRPS1A QTRTD1 GNAI2B LSG1 DERA SUPV3L1 IRGE4 ZGC:64022 RPIA GNL2 GNL1 GNL3 NAPRT1 MSH6 TPI1B HPRT1L GTPBP3 PANK1A TUBA4L ADKA GART UMPS UOX TUBA2 PAICS NMNAT1 ATP5G3B
1510	RNA methylation	0.0014305	0.03356	5/979 0.5%	14/14994 0.0%	FTSJ METTL1 TRMT5 FTSJ1 TRMT61A
9889	regulation of biosynthetic process	0.0016355	0.037944	121/979 12.3%	1432/14994 9.5%	JDP2 GUCA1G HIC1L ZGC:113343 IRF1B CNOT7 EIF4EBP3 CRY1A EIF4EBP1 HER2 IGFBP2B TADA2B RELB ADRB2B HES6 DDIT3 RFX1B MED15 PRDM4 EIF3BA MYBBP1A BMI1A BRF1A TSHZ1 CCNL1B TCF7L1A TCF7L1B ASB11 SI:RP71-1G18.1 TRIM71 HNF1BB NR2C2 TFDP1A EIF3C NFYAL NRARPB EIF3G CNOT6L ZNF326 JUND EIF3K PLAGX EIF3I EIF3M TRAF3 NR1H3 PLAGL2 TAF2 IKZF5 PLAG1 SMYD2A ZGC:66448 THRAA SMAD9 ERFL3 TEFA LIPIN2 NPFFR2.2 CCNT2B MA…
9074	aromatic amino acid family catabolic process	0.0017452	0.040043	4/979 0.4%	9/14994 0.0%	HGD PAH HPDA TDO2B
31326	regulation of cellular biosynthetic process	0.0017898	0.040621	120/979 12.2%	1422/14994 9.4%	JDP2 GUCA1G HIC1L ZGC:113343 IRF1B CNOT7 EIF4EBP3 CRY1A EIF4EBP1 HER2 IGFBP2B TADA2B RELB ADRB2B HES6 DDIT3 RFX1B MED15 PRDM4 EIF3BA MYBBP1A BMI1A BRF1A TSHZ1 CCNL1B TCF7L1A TCF7L1B ASB11 SI:RP71-1G18.1 TRIM71 HNF1BB NR2C2 TFDP1A EIF3C NFYAL NRARPB EIF3G CNOT6L ZNF326 JUND EIF3K PLAGX EIF3I EIF3M TRAF3 NR1H3 PLAGL2 TAF2 IKZF5 PLAG1 SMYD2A ZGC:66448 THRAA SMAD9 ERFL3 TEFA LIPIN2 NPFFR2.2 CCNT2B MA…
9755	hormone-mediated signaling pathway	0.0019174	0.043049	13/979 1.3%	80/14994 0.5%	THRAA ESR1 NR2C2 NR1I2 NR1D1 NR1D2B NR1D2A RORCB NR5A5 RORCA RXRGB NR1H3 RORAB
30097	hemopoiesis	0.0019904	0.044213	26/979 2.6%	217/14994 1.4%	ADNP2A EPB41B LMO2 GAR1 CX43 STAT5.1 FZD8A SLC4A1A DDX18 ALAS2 DKC1 FBXO5 MASTL TBL3 CSRNP1A FECH IKZF1 NOP10 NOP14 SLC25A38A DLC NPM1A PTTG1IPB BMI1A TMEM88A WDR43
19748	secondary metabolic process	0.0020313	0.044645	5/979 0.5%	15/14994 0.1%	CYP2K6 TRPM7 CYP26B1 ATP8A2 RDH1
10556	regulation of macromolecule biosynthetic process	0.0022659	0.04851	116/979 11.8%	1377/14994 9.1%	JDP2 HIC1L ZGC:113343 IRF1B CNOT7 EIF4EBP3 CRY1A EIF4EBP1 HER2 IGFBP2B RELB TADA2B HES6 DDIT3 RFX1B MED15 PRDM4 EIF3BA MYBBP1A BMI1A BRF1A TSHZ1 CCNL1B TCF7L1A TCF7L1B ASB11 SI:RP71-1G18.1 HNF1BB TRIM71 NR2C2 TFDP1A EIF3C NFYAL NRARPB EIF3G CNOT6L ZNF326 JUND EIF3K PLAGX EIF3I EIF3M TRAF3 NR1H3 PLAGL2 TAF2 IKZF5 PLAG1 SMYD2A ZGC:66448 THRAA SMAD9 ERFL3 TEFA LIPIN2 CCNT2B MAFK PCGF5A SUZ12A PCGF5B…
48523	negative regulation of cellular process	0.0022749	0.04851	48/979 4.9%	482/14994 3.2%	SKILA SKILB ING2 MYLIPA PPP1R13BA HIC1L TCF7L1A CPEB4 CNOT7 TRIM71 ID2A MUL1A ID2B EIF4EBP3 S1PR2 BNIP3LA CRY1A EIF4EBP1 NRARPB SH3BP4A IDS NR1D1 CYP26B1 FBXO5 SUPV3L1 APEX1 ING1 CCSAPB MSH6 SERGEF SMYD2A ANKRD6B THRAA SOCS2 IGFBP2B FOXF2A HES6 PARK7 NOTCH3 CCND1 PPM1K YAF2 BAMBIA DLL4 EGR2B RIPPLY1 ING5A CRY2B
9161	ribonucleoside monophosphate metabolic process	0.0023	0.04851	6/979 0.6%	22/14994 0.1%	PRPS1A UMPS HPRT1L PAICS PFAS GART
9156	ribonucleoside monophosphate biosynthetic process	0.0023	0.04851	6/979 0.6%	22/14994 0.1%	PRPS1A UMPS HPRT1L PAICS PFAS GART
