# Supplementary material for: Transcriptomic characterization of the dorsal lobes after hepatectomy of the ventral lobe in zebrafish
Source: BMC Genomics. 2015 Nov 19;16:979. doi: 10.1186/s12864-015-2145-5 (PMC4653908; doi:10.1186/s12864-015-2145-5)
Supplement: Additional file 5: — Enriched pathways for genes differentially expressed during the liver compensatory growth. (XLSX 76 kb) [file 12864_2015_2145_MOESM5_ESM.xlsx]

## Sheet: 6h up-regulated
KEGG ID	KEGG Terms	Nr. Genes	% Associated Genes	Term PValue	Term PValue Corrected with Benjamini-Hochberg	Associated Genes Found	All Associated Genes
KEGG:04141	Protein processing in endoplasmic reticulum	48	26.5193	3.08996e-11	2.90456e-09	[atf4b1, baxa, calrl, calrl2, cul1b, derl1, derl2, derl3, dnaja1l, dnajb11, dnajb1a, dnajb1b, dnajc3, edem1, edem2, ern2, ero1l, herpud1, hsp70l, hsp90aa1.1, hsp90b1, hspa5, hspa8, hspbp1, hyou1, lman2, man1a1, man1b1, mogs, pdia4, pdip5, plaa, sec13, sec24c, sec24d, sec61al2, sec61b, sel1l, syvn1, traf2b, tram1, ube2d2, ube2j2, ube4b, ubqln4, vcp, wfs1b, xbp1]	[LOC100000526, LOC100004321, LOC100005446, LOC100007048, LOC100334837, LOC100535344, LOC100535374, LOC100537232, LOC100537822, LOC562592, LOC568308, LOC798846, amfr, atf4b1, atf6, atxn3, bag1, bag2, baxa, bcap31, bcl2, calr, calrl, calrl2, canx, capn1a, capn2a, capn2l, cryaa, cryaba, cul1a, cul1b, dad1, ddost, derl1, derl2, derl3, dnaja1l, dnaja2, dnajb11, dnajb12, dnajb1a, dnajb1b, dnajc1, dnajc…
KEGG:00900	Terpenoid backbone biosynthesis	10	45.4545	1.50795e-05	0.000708738	[acat2, dhdds, fdps, hmgcra, hmgcrb, hmgcs1, idi1, mvk, pdss1, pdss2]	[LOC566908, LOC796384, acat1, acat2, dhdds, fdps, fnta, fntb, ggps1, hmgcra, hmgcrb, hmgcs1, icmt, idi1, mvk, pcyox1, pdss1, pdss2, rce1a, zgc:100824, zgc:162701, zmpste24]
KEGG:03050	Proteasome	15	26.7857	0.00019793	0.0062018	[psma6b, psmb5, psmc1a, psmc1b, psmc3, psmc4, psmc5, psmc6, psmd11a, psmd11b, psmd12, psmd14, psmd4a, psme3, si:rp71-45k5.4]	[LOC100535277, LOC793897, ifng1-2, psma1, psma2, psma3, psma4, psma5, psma6a, psma6b, psma8, psmb1, psmb10, psmb11, psmb11b, psmb2, psmb3, psmb4, psmb5, psmb6, psmb7, psmb8, psmb9a, psmb9b, psmc1a, psmc1b, psmc2, psmc3, psmc4, psmc5, psmc6, psmd1, psmd11a, psmd11b, psmd12, psmd13, psmd14, psmd2, psmd3, psmd4a, psmd4b, psmd6, psmd7, psmd8, psme1, psme2, psme3, psme4b, psmf1, shfm1, si:ch211-14a17.…
KEGG:00520	Amino sugar and nucleotide sugar metabolism	15	25.8621	0.000301665	0.00708912	[chia.4, fpgt, gale, gck, gfpt1, gmppab, gmppb, gnpda1, hk1, hk2, hkdc1, nans, pgm2, pmm2, uap1]	[101886093, LOC100007686, LOC100150934, LOC100329357, LOC100535292, LOC100536576, LOC555748, LOC556291, chia.2, chia.3, chia.4, cmah, cmasa, cyb5r1, cyb5r2, cyb5r3, fpgt, gale, galk1, galk2, gck, gfpt1, gmds, gmppaa, gmppab, gmppb, gne, gnpda1, gnpnat1, gpia, gpib, hexa, hk1, hk2, hkdc1, mpi, nanp, nans, npl, pgm1, pgm2, pgm3, pmm2, renbp, si:ch211-219a15.4, si:zfos-1762d12.1, tsta3, uap1, uap1l1…
KEGG:00524	Butirosin and neomycin biosynthesis	4	66.6667	0.00112491	0.0176237	[gck, hk1, hk2, hkdc1]	[LOC100329357, LOC100536576, gck, hk1, hk2, hkdc1]
KEGG:04145	Phagosome	29	17.6829	0.000946247	0.0177895	[atp6v0a1a, atp6v0cb, atp6v0d1, atp6v1aa, atp6v1ba, atp6v1c1b, atp6v1d, atp6v1e1b, atp6v1h, calrl, calrl2, ctsl1a, cybb, dync1li2, itgav, mrc1b, ncf1, pik3c3, rab5aa, rab5ab, rab5b, rac1, sec22ba, sec22bb, sec61al2, sec61b, tuba8l, tuba8l4, tubb4b]	[LOC100005026, LOC100006132, LOC100006166, LOC100006208, LOC100147923, LOC100148385, LOC100332402, LOC100333015, LOC100333043, LOC100333136, LOC100535241, LOC100536533, LOC100537272, LOC558552, LOC562943, LOC563328, LOC566971, LOC569124, LOC571282, LOC571584, LOC791723, LOC793648, LOC793862, LOC795671, LOC798868, abcb3l1, actb1, actb2, atp6ap1, atp6v0a1a, atp6v0a1b, atp6v0a2, atp6v0b, atp6v0ca, a…
KEGG:04130	SNARE interactions in vesicular transport	11	25.5814	0.00209328	0.0281098	[bet1, bnip1a, sec22ba, sec22bb, snap29, stx11a, stx3a, stx5a, stx6, vamp4, vamp8]	[LOC100006625, LOC100151249, LOC100329295, LOC100536636, LOC570366, bet1, bet1l, bnip1a, bnip1b, gosr1, gosr2, sec22ba, sec22bb, si:dkeyp-86b9.2, snap29, stx11a, stx11b.1, stx16, stx17, stx18, stx1b, stx3a, stx4, stx5a, stx5al, stx6, stx7l, stx8, sybl1, use1, vamp1, vamp2, vamp3, vamp4, vamp8, vti1a, vti1b, ykt6, zgc:101111, zgc:123218, zgc:165520, zgc:56072, zgc:92912]
KEGG:00051	Fructose and mannose metabolism	11	25	0.00255246	0.0299913	[aldoaa, aldocb, fpgt, gmppab, gmppb, hk1, hk2, hkdc1, pfkfb3, pfkfb4l, pmm2]	[LOC100007686, LOC100150934, LOC100329357, LOC100330415, LOC100536576, LOC560944, LOC561416, LOC564852, LOC570106, LOC570613, aldoaa, aldoab, aldob, aldoca, aldocb, dhrs13l1, fbp1a, fbp1b, fbp2, fpgt, gmds, gmppaa, gmppab, gmppb, hk1, hk2, hkdc1, khk, mpi, pfkfb1, pfkfb2a, pfkfb3, pfkfb4, pfkfb4l, pfkma, pfkmb, phpt1, pmm2, si:dkey-180p18.9, tigara, tigarb, tpi1a, tpi1b, tsta3]
KEGG:03022	Basal transcription factors	11	25	0.00255246	0.0299913	[cdk7, ercc2, gtf2b, gtf2e1, gtf2f2a, gtf2h2, gtf2h5, si:dkey-219c3.2, taf5l, tbp, zgc:86811]	[LOC100149942, LOC100150678, LOC100535183, ccnh, cdk7, ercc2, ercc3, gtf2a1, gtf2b, gtf2e1, gtf2e2, gtf2f1, gtf2f2a, gtf2f2b, gtf2h1, gtf2h2, gtf2h3, gtf2h3-2, gtf2h4, gtf2h5, gtf2ird1, mnat1, si:dkey-219c3.2, taf1, taf10, taf11, taf12, taf13, taf2, taf3, taf5, taf5l, taf6, taf6l, taf7, taf8, taf9, tbp, tbpl1, tbpl2, wu:fc56a05, zgc:110584, zgc:154100, zgc:86811]
KEGG:00450	Selenocompound metabolism	5	35.7143	0.0080692	0.0842784	[cth, papss1, papss2b, sephs1, txnrd1]	[LOC100332215, LOC566565, ccbl2, cth, mars, mtr, papss1, papss2a, papss2b, scly, sephs1, sepsecs, sps2, txnrd1]
KEGG:04210	Apoptosis	17	17.8947	0.00912774	0.0858008	[baxa, bcl2l1, casp3a, casp8, casp8l2, casp9, cycsb, dffa, endog, ikbkb, irak3, pik3r3b, ppp3cca, rela, tnfrsf1a, tp53, traf2b]	[101910198, LOC100004261, LOC100004321, LOC100005446, LOC100007048, LOC100331387, LOC557176, LOC561737, LOC561941, LOC795766, LOC798445, akt2, akt2l, akt3, akt3a, apaf1, atm, badb, baxa, bcl2, bcl2l1, bida, birc2, birc7, capn1a, capn2a, capn2l, casp3a, casp3b, casp6, casp7, casp8, casp8l2, casp9, cflar, chuk, csf2rb, cycsb, dffa, dffb, endog, fadd, fas, faslg, hdr, ikbkb, ikbkg, il1b, im:7154842,…
KEGG:00052	Galactose metabolism	8	22.8571	0.0166771	0.120588	[g6pca.1, gale, gck, hk1, hk2, hkdc1, pgm2, zgc:158425]	[LOC100148828, LOC100329357, LOC100332784, LOC100536353, LOC100536576, LOC555748, LOC560944, LOC561416, LOC570106, b4galt1, g6pca.1, g6pca.2, g6pcb, gaa, gale, galk1, galk2, galm, gck, gla, glb1, hk1, hk2, hkdc1, pfkma, pfkmb, pgm1, pgm2, si:dkey-180p18.9, si:dkey-79p17.2, ugp2b, wu:fd44a09, zgc:154116, zgc:158425, zgc:158795]
KEGG:03060	Protein export	6	27.2727	0.0157256	0.123184	[hspa5, immp1l, sec61al2, sec61b, srp14, srp9]	[hspa5, immp1l, immp2l, sec11a, sec61al1, sec61al2, sec61b, sec61g, sec62, sec63, spcs1, spcs2, spcs3, srp14, srp19, srp54, srp68, srp72, srp9, srpr, zgc:163091, zgc:92746]
KEGG:04621	NOD-like receptor signaling pathway	10	20.8333	0.0151096	0.129118	[casp8, casp8l2, erbb2ip, hsp90aa1.1, hsp90b1, ikbkb, pycard, rela, ripk2, sgut1]	[LOC561595, LOC566782, birc2, card9, casp8, casp8l2, caspa, chuk, erbb2ip, hsp90aa1.1, hsp90aa1.2, hsp90ab1, hsp90b1, ikbkb, ikbkg, il1b, il6, il8, map3k7, mapk1, mapk10, mapk11, mapk12a, mapk12b, mapk13, mapk14a, mapk14b, mapk3, mapk8a, mapk8b, mapk9, nfkbiaa, nfkbiab, nod1, nod2, pstpip1a, pstpip1b, pycard, rela, ripk2, sgut1, tab1, tab2, tab3, tnfa, tnfaip3, traf6, zgc:171775]
KEGG:00510	N-Glycan biosynthesis	10	20	0.0199178	0.133734	[alg11, alg2, alg5, dpagt1, dpm1, dpm3, man1a1, man1b1, mgat1a, mogs]	[101884072, LOC100148828, LOC100331575, LOC100333333, LOC559873, LOC561756, LOC562592, LOC570828, alg1, alg11, alg12, alg14, alg2, alg3, alg5, alg6, alg8, alg9, b4galt1, dad1, ddost, dolk, dolpp1, dpagt1, dpm1, dpm2, dpm3, fut8, ganab, itm1, man1a1, man1b1, man2a2, mgat1a, mgat1b, mgat2, mgat3, mgat4a, mgat4b, mgat5, mogs, rpn1, rpn2, si:dkey-199f5.8, st6gal1, st6gal2, tusc3, wu:fj20e02, zgc:1541…
KEGG:00010	Glycolysis / Gluconeogenesis	13	17.5676	0.0243729	0.152737	[acss1, aldoaa, aldocb, eno1a, g6pca.1, gapdhs, gck, hk1, hk2, hkdc1, ldha, pgm2, zgc:158425]	[LOC100000026, LOC100329357, LOC100536576, LOC557008, LOC560020, LOC560944, LOC561416, LOC570106, acss1, acss2, adh5, adpgk, adpgk2, akr1a1a, akr1a1b, aldh16a1, aldh1a3, aldh2a, aldh2b, aldh2l, aldh3a2, aldh3b1, aldh7a1, aldh9a1a, aldh9a1b, aldoaa, aldoab, aldob, aldoca, aldocb, bpgm, dlat, dldh, eno1a, eno1b, eno2, eno3, fbp1a, fbp1b, fbp2, g6pca.1, g6pca.2, g6pcb, galm, gapdh, gapdhs, gck, gpia…
KEGG:03040	Spliceosome	20	14.7059	0.0380683	0.223651	[crnkl1, dhx38, hsp70l, hspa8, lsm4, magoh, ppie, ppih, prpf18, prpf40a, rbm22, sf3b4, smx5, snrpb2, snrpc, snrpd2, snrpe, thoc1, txnl4a, usp39]	[LOC100334114, LOC100334455, LOC100535720, LOC100536641, LOC797473, LOC798846, acin1a, acin1b, alyref, aqr, bat1, bcas2, bud31, c20orf14, ccdc12, cdc40, cdc5l, cherp, crnkl1, ctnnbl1, ddx23, ddx42, ddx46, ddx5, dhx15, dhx16, dhx38, dhx8, eftud2, eif4a3, hnrnpa1, hnrnpa3, hnrnpm, hnrnpu, hnrpkl, hsp70, hsp70l, hspa8, lsm4, lsm6, lsm7, lsm8, magoh, ncbp2, nhp2l1a, nhp2l1b, phf5a, plrg1, ppie, ppih,…
KEGG:04150	mTOR signaling pathway	12	16.2162	0.0514106	0.24163	[cab39l1, eif4e1c, eif4e2rs1, eif4ea, ikbkb, pik3r3b, prkaa1, rps6ka3b, rragd, strada, vegfaa, zgc:64114]	[101910198, LOC100003514, LOC100537489, LOC557176, LOC559281, LOC561737, LOC562242, akt1s1, akt2, akt2l, akt3, akt3a, braf, cab39, cab39l, cab39l1, eif4ba, eif4bb, eif4e1c, eif4e2, eif4e2rs1, eif4ea, hif1ab, igf1, ikbkb, ins, insb, mapk1, mapk3, mlst8, mtor, pdpk1b, pik3cb, pik3cd, pik3cg, pik3r2, pik3r3a, pik3r3b, prkaa1, prkaa2, prkca, prkcba, prkcbb, ptena, ptenb, rheb, rictor, rps6ka1, rps6ka…
KEGG:03015	mRNA surveillance pathway	14	15.5556	0.0505069	0.249876	[casc3, cpsf1, cpsf2, cpsf3, etf1, magoh, nxt2, pelo, ppp1cab, ppp1cc, ppp2r1b, ppp2r2bb, rnps1, wibg]	[LOC100334020, LOC100534697, LOC558884, LOC559392, LOC562282, LOC565621, LOC565849, acin1a, acin1b, alyref, bat1, casc3, cpsf1, cpsf2, cpsf3, cpsf4, cpsf5, cpsf6, cstf1, cstf2, cstf3, dazap1, eif4a3, etf1, fip1l1, gspt1, gspt1l, hbs1l, magoh, msi1, msi2a, msi2b, ncbp2, nxf1, nxt2, pabpc1a, pabpc1b, pabpc1l, pabpc4, pabpn1, papola, papolg, pcf11, pelo, pnn, ppp1caa, ppp1cab, ppp1cb, ppp1cbl, ppp1c…
KEGG:04140	Regulation of autophagy	6	21.4286	0.0483659	0.252577	[apg3l, atg12, atg4a, atg4b, pik3c3, prkaa1]	[LOC100007282, LOC100333016, LOC793200, apg3l, atg10, atg12, atg13, atg16l1, atg4a, atg4b, atg4c, atg5, becn1, gabarapa, gabarapl2, ifng1-2, ifnphi1, ifnphi3, ins, insb, pik3c3, pik3r4, prkaa1, prkaa2, ulk1b, ulk2, ulk3, zgc:113944]
KEGG:04115	p53 signaling pathway	12	16.4384	0.0470261	0.260027	[baxa, casp3a, casp8, casp8l2, casp9, cycsb, gadd45bb, gadd45g, igfbp3, mdm2, sesn2, tp53]	[LOC100004321, LOC100149048, LOC100330864, LOC100537489, LOC100538276, LOC561535, LOC563527, LOC569515, LOC796473, apaf1, atm, atr, baxa, bida, casp3a, casp3b, casp8, casp8l2, casp9, ccnb1, ccnb2, ccnb3, ccnd1, ccnd2a, ccne1, ccne2, ccng1, ccng2, cd82a, cd82b, cdk1, cdk2, cdk6, cdkn1a, chek1, chek2, cycsb, ddb2, fas, gadd45aa, gadd45ab, gadd45ba, gadd45bb, gadd45g, igf1, igfbp3, mdm2, mdm4, perp,…
KEGG:03420	Nucleotide excision repair	8	17.3913	0.0725735	0.272876	[cdk7, ercc2, gtf2h2, gtf2h5, pold1, rfc4, rpa1, xpa]	[LOC100006257, ccnh, cdk7, cetn2, cul4a, cul4b, ddb2, ercc1, ercc2, ercc3, ercc4, ercc5, ercc6, ercc8, gtf2h1, gtf2h2, gtf2h3, gtf2h3-2, gtf2h4, gtf2h5, mnat1, pcna, pold1, pold2, pold3, pole, pole2, pole3, rad23aa, rad23b, rbx1, rfc1, rfc2, rfc3, rfc4, rfc5, rpa1, rpa2, rpa3, si:dkey-28b4.7, si:dkeyp-35b8.5, xpa, xpc, zgc:110337, zgc:123349, zgc:63840]
KEGG:03013	RNA transport	21	13.5484	0.0716098	0.280472	[casc3, eif3ja, eif3jb, eif4a1a, eif4e1c, eif4e2rs1, eif4ea, eif4g2b, eif5, magoh, nup50, nxt2, pop5, rnps1, sec13, snupn, thoc1, thoc6, wibg, xpot, zgc:77724]	[101883990, LOC100002528, LOC100151592, LOC100537552, LOC557270, LOC798703, LOC799016, aaas, acin1a, acin1b, alyref, bat1, casc3, cyfip1, cyfip2, ddx20, eef1a1a, eef1a1b, eef1a1l1, eef1a1l2, eif1axb, eif1b, eif2b1, eif2b2, eif2b3, eif2b4, eif2b5, eif2s1, eif2s2, eif2s3, eif3ba, eif3c, eif3d, eif3ea, eif3eb, eif3g, eif3ha, eif3hb, eif3ja, eif3jb, eif3s10, eif3s2, eif4a1a, eif4a1b, eif4a2, eif4a3, …
KEGG:04370	VEGF signaling pathway	13	15.1163	0.0701323	0.286628	[casp9, cdc42l, kras, mapkapk2a, mapkapk3, pik3r3b, ppp3cca, ptgs2a, ptk2.1, rac1, raf1b, shc2, vegfaa]	[101910198, LOC100003514, LOC100006132, LOC100006166, LOC100006208, LOC100148385, LOC100148818, LOC100150090, LOC100151000, LOC100331840, LOC100333254, LOC557176, LOC561737, LOC565130, LOC565386, LOC793648, LOC793862, LOC798864, akt2, akt2l, akt3, akt3a, badb, casp9, cdc42, cdc42l, cdc42l2, cpla2, hrasa, hrasb, hspb1, kdr, kras, map2k1, map2k2a, map2k2b, mapk1, mapk11, mapk12a, mapk12b, mapk13, m…
KEGG:00920	Sulfur metabolism	3	30	0.0651392	0.291575	[cycsb, papss1, papss2b]	[bpnt1, cycsb, ethe1, impad1, papss1, papss2a, papss2b, sqrdl, suox, zgc:162544]
KEGG:04120	Ubiquitin mediated proteolysis	19	13.8686	0.0695348	0.297103	[anapc2, cdc16, cdc23, cul1b, cul3a, flj11011l, mdm2, sae1, syvn1, tceb1b, uba1, uba3, ube2d2, ube2j2, ube2kb, ube4a, ube4b, zgc:55512, zgc:77005]	[LOC100001302, LOC100334486, LOC402829, LOC556864, LOC558402, LOC567370, LOC569473, LOC569603, LOC798352, aire, anapc11, anapc2, anapc5, birc2, birc6, birc7, cbl, cblb, cdc16, cdc20, cdc23, cdc26, cdc27, cdc34a, cul1a, cul1b, cul2, cul3a, cul3b, cul4a, cul4b, cul5b, ddb2, det1, ercc8, fancl, fbxw11a, fbxw11b, fbxw7, fbxw8, flj11011l, fzr1, herc2, herc4, huwe1, itch, keap1b, mdm2, mgrn1a, mgrn1b, …
KEGG:05132	Salmonella infection	14	13.8614	0.10862	0.392704	[arpc1a, arpc5a, arpc5la, arpc5lb, cdc42l, dync1li2, pfn2, pycard, rac1, rela, rhogb, rhogc, wasb, waslb]	[LOC100001221, LOC100005026, LOC100006132, LOC100006166, LOC100006208, LOC100148385, LOC100332402, LOC100333015, LOC100333136, LOC556873, LOC560840, LOC565459, LOC570238, LOC571965, LOC793648, LOC793862, LOC795671, LOC798868, actb1, actb2, arpc1a, arpc1b, arpc2, arpc3, arpc4, arpc4l, arpc5a, arpc5b, arpc5la, arpc5lb, caspa, cdc42, cdc42l, cdc42l2, crfb13, dync1h1, dync1i1, dync1i2a, dync1i2b, dyn…
KEGG:04630	Jak-STAT signaling pathway	16	13.1148	0.130882	0.424239	[bcl2l1, crfb4, crfb5, il13ra1, il2rb, il6st, il7r, jak1, m17, pik3r3b, pim1, ptpn11a, spred1, stam2, stat5.2, stat6]	[101910198, LOC100002479, LOC100004358, LOC100331172, LOC100332888, LOC100538186, LOC556326, LOC557176, LOC558432, LOC561737, LOC562247, LOC569363, LOC570404, LOC799612, akt2, akt2l, akt3, akt3a, bcl2l1, cbl, cblb, ccnd1, ccnd2a, cish, cntfr, crebbpa, crebbpb, crfa31.2, crfb13, crfb16, crfb2, crfb4, crfb5, crfb8, crfb9, csf2rb, csf3r, ep300a, ep300b, epo, epor, gh1, ghra, grb2, ifng1-2, ifnphi1, …
KEGG:00270	Cysteine and methionine metabolism	7	15.9091	0.129499	0.434746	[ahcyl2, cth, enoph1, ldha, mat1a, mat2aa, srm]	[LOC554736, LOC563642, adi1, ahcy, ahcyl1, ahcyl2, amd1, apip, bhmt, cbsa, cbsb, cdo1, cth, dnmt1, dnmt3, dnmt3aa, dnmt3ab, dnmt4, dnmt7, enoph1, got1, got2a, got2b, ldha, ldhba, ldhbb, mat1a, mat2aa, mat2ab, mat2al, mdh1a, mdh1b, mri1, mtap, mtr, sms, srm, tat, wu:fa99f01, zgc:110308, zgc:158222, zgc:162544, zgc:172121, zgc:64133]
KEGG:04910	Insulin signaling pathway	22	12.5	0.128465	0.447249	[acaca, calm2a, eif4e1c, eif4e2rs1, eif4ea, foxo1a, g6pca.1, gck, hk1, hk2, hkdc1, ikbkb, kras, pik3r3b, ppp1cab, ppp1cc, prkaa1, raf1b, rhoq, shc2, zgc:158425, zgc:77112]	[101883751, 101910198, LOC100001260, LOC100002756, LOC100151000, LOC100329357, LOC100329897, LOC100331387, LOC100332111, LOC100535524, LOC100536576, LOC100537489, LOC556199, LOC557176, LOC559001, LOC559281, LOC561737, LOC561941, LOC562242, LOC567375, LOC569706, LOC571155, acaca, acacb, akt2, akt2l, akt3, akt3a, araf, badb, braf, calm1a, calm1b, calm2a, calm2b, calm3a, calm3b, cbl, cblb, crk, crkl…
KEGG:03020	RNA polymerase	5	17.2414	0.144509	0.452794	[polr2a, polr2b, polr2gl, polr3f, polr3k]	[LOC100000978, im:7139382, polr1a, polr1b, polr1c, polr1d, polr1e, polr2a, polr2b, polr2c, polr2d, polr2eb, polr2f, polr2gl, polr2i, polr2j, polr3b, polr3c, polr3e, polr3f, polr3glb, polr3h, polr3k, twistnb, zgc:110289, zgc:112305, zgc:171795, zgc:56407, znrd1]
KEGG:00563	Glycosylphosphatidylinositol(GPI)-anchor biosynthesis	4	18.1818	0.159068	0.482334	[pigf, pigq, pigu, zgc:172324]	[LOC100148642, LOC555496, dpm2, pgap1, piga, pigc, pigf, pigg, pigk, pigl, pigo, pigp, pigq, pigt, pigu, pigx, zgc:152927, zgc:172324, zgc:175274, zgc:63658, zgc:64177, zgc:92758]
KEGG:00500	Starch and sucrose metabolism	7	14.8936	0.166505	0.489109	[g6pca.1, gck, hk1, hk2, hkdc1, pgm2, zgc:158425]	[LOC100002369, LOC100148803, LOC100329357, LOC100332784, LOC100535236, LOC100536353, LOC100536576, LOC555748, LOC559212, LOC562316, LOC571561, agla, amy2a, enpp1, g6pca.1, g6pca.2, g6pcb, gaa, gck, gpia, gpib, gusb, gys1, gys2, hk1, hk2, hkdc1, pgm1, pgm2, pgm2l1, pygb, pygl, pygma, treh, ugdh, ugp2b, ugt1a1, ugt1ab, ugt2a1, ugt2a2, ugt5g1, uxs1, wu:fd44a09, zgc:112375, zgc:158425, zgc:172315, zg…
KEGG:00240	Pyrimidine metabolism	13	12.381	0.216266	0.616031	[cmpk, ctps1a, entpd4, entpd6, nt5c3, pold1, polr2a, polr2b, polr2gl, polr3f, polr3k, txnrd1, umps]	[LOC100000978, LOC100330864, LOC100537847, LOC556849, LOC559958, LOC799449, ak3, cad, cant1a, cant1b, cda, cmpk, cmpk2, ctps1a, dck, dctd, dhodh, dpydb, dpys, dtymk, dut, entpd1, entpd3, entpd4, entpd6, entpd8, im:7139382, nme2a, nme2b.1, nme2b.2, nme3, nme4, nme5, nme6, nme7, nt5c1ba, nt5c1bb, nt5c2a, nt5c2b, nt5c3, nt5e, nudt2, pnp5a, pnp6, pnpt1, pola1, pola2, pold1, pold2, pold3, pole, pole2,…
KEGG:00564	Glycerophospholipid metabolism	12	12.3711	0.229126	0.633466	[agpat4, agpat9l, cdipt, cept1b, gnpat, gpd1l, gpd2, lpcat3, pcyt1ab, pisd, pla2g15, zgc:158309]	[LOC100002015, LOC100148818, LOC100149324, LOC100330001, LOC100534896, LOC559442, LOC560649, LOC560986, LOC563806, LOC565122, LOC565386, LOC567728, LOC569053, LOC793137, LOC794598, LOC798864, ache, agpat2, agpat3, agpat4, agpat9, agpat9l, agxt2l1, cdipt, cds2, cept1b, chat, chka, chkb, chpt1, cpla2, dgkb, dgkd, dgke, dgkh, dgki, dgkza, etnk1, etnk2, gnpat, gpam, gpat2, gpd1a, gpd1b, gpd1c, gpd1l,…
KEGG:04144	Endocytosis	30	11.0294	0.253706	0.662455	[acap3a, arf6a, arfgap2, cav1, cdc42l, chmp1a, chmp2bb, chmp3, chmp4b, chmp5b, chmp7, clta, egfra, ehd1a, erbb3a, hsp70l, hspa8, il2rb, mdm2, met, rab11a, rab4a, rab5aa, rab5ab, rab5b, stam2, tgfb1a, vps25, vps36, vps4b]	[101884856, LOC100002754, LOC100004988, LOC100005008, LOC100005081, LOC100147988, LOC100148736, LOC100149161, LOC100149258, LOC100149843, LOC100151000, LOC100151196, LOC100329879, LOC100330077, LOC100332526, LOC100334729, LOC100536606, LOC100538297, LOC557199, LOC558613, LOC559690, LOC560446, LOC560542, LOC562719, LOC562943, LOC563884, LOC564395, LOC567055, LOC567452, LOC568405, LOC568800, LOC568…
KEGG:00860	Porphyrin and chlorophyll metabolism	5	13.8889	0.26827	0.663614	[fth1a, hccs, hmbsa, hmox1, ppox]	[LOC100002369, LOC100148803, LOC100329531, LOC100535236, LOC571561, alad, alas1, alas2, blvra, blvrb, cox10, cox15, cp, cpox, eprs, fech, fth1a, gusb, hccs, hccsa, hmbsa, hmbsb, hmox1, hmox2a, mmab, ppox, ugt1a1, ugt1ab, ugt2a1, ugt2a2, ugt5g1, urod, uros, zgc:153247, zgc:172315, zgc:92066]
KEGG:00562	Inositol phosphate metabolism	9	12.6761	0.248759	0.668096	[cdipt, ipmkb, itpkcb, minpp1b, mtm1, pi4k2a, pi4kaa, pik3c3, plcb3]	[LOC100000275, LOC100148744, LOC100149843, LOC100329312, LOC100330514, LOC100331310, LOC100537538, LOC555899, LOC561737, LOC563543, LOC564528, LOC566188, LOC569568, aldh6a1, cdipt, im:7150469, impa1, impad1, inpp4ab, inpp4b, inpp5d, inpp5e, inpp5jb, inppl1a, ipmkb, ippk, itpk1, itpkb, itpkca, itpkcb, minpp1a, minpp1b, miox, mtm1, ocrl, pi4k2a, pi4k2b, pi4kaa, pi4kb, pik3c2a, pik3c3, pik3cb, pik3c…
KEGG:00512	Mucin type O-Glycan biosynthesis	4	14.8148	0.26401	0.670729	[c1galt1b, c1galt1c1, galnt7, poc1bl]	[LOC100332076, LOC555344, LOC567794, LOC568915, b4galt5, c1galt1a, c1galt1b, c1galt1c1, galnt1, galnt11, galnt12, galnt13, galnt14, galnt2, galnt7, galnt8, galnt8a, galnt8b, galnt9, galntl1, galntl4a, galntl4b, gcnt4a, poc1bl, st3gal2, st6galnac1.1, zgc:77836]
KEGG:00620	Pyruvate metabolism	6	13.0435	0.286106	0.68959	[acaca, acat2, acss1, ldha, me1, me3]	[LOC100000026, LOC100536873, LOC100537927, LOC560020, acaca, acacb, acat1, acat2, acss1, acss2, acyp1, aldh16a1, aldh2a, aldh2b, aldh2l, aldh3a2, aldh7a1, aldh9a1a, aldh9a1b, dlat, dldh, fh, glo1, grhpra, grhprb, hagh, ldha, ldhba, ldhbb, ldhd, mdh1a, mdh1b, me1, me2, me3, pc, pck1, pck2, pdha1a, pdha1b, pdhb, pklr, pkm2a, pkm2b, si:dkey-180p18.9, zgc:64133]
KEGG:04920	Adipocytokine signaling pathway	10	11.9048	0.296465	0.696692	[acsbg2, acsl4l, g6pca.1, ikbkb, prkaa1, ptpn11a, rela, tnfrsf1a, traf2b, zgc:158425]	[101910198, LOC100005446, LOC100006023, LOC100329897, LOC100334818, LOC558088, LOC559281, acsbg2, acsl1, acsl3a, acsl3b, acsl4a, acsl4l, acsl5, adipoql, adipoql2, adipor1b, adipor2, agrp, akt2, akt2l, akt3, akt3a, camkk1, cd36, chuk, g6pca.1, g6pca.2, g6pcb, ikbkb, ikbkg, irs2, jak2a, jak2b, lepa, lepr, mapk10, mapk8a, mapk8b, mapk9, mtor, nfkbiaa, nfkbiab, nfkbie, npy, pck1, pck2, pomca, pparab,…
KEGG:05168	Herpes simplex infection	20	10.989	0.31223	0.715844	[casp3a, casp8, casp8l2, crfb5, cul1b, cycsb, ikbkb, jak1, mcrs1, polr2a, ppp1cab, ppp1cc, ptpn11a, rela, si:dkey-219c3.2, taf5l, tbp, tnfrsf1a, tp53, traf2b]	[LOC100004358, LOC100005446, LOC100149189, LOC100149942, LOC100150678, LOC100333043, LOC100536255, LOC100537952, LOC560816, LOC565759, LOC570238, LOC571282, LOC791704, LOC791723, LOC798119, LOC798191, abcb3l1, alyref, arntl1a, arntl1b, c3a, c3b, c3c, c5, casp3a, casp3b, casp8, casp8l2, cd74a, cdc34a, cdk1, cdk2, chuk, ck2a1, ck2a2a, ck2a2b, ck2b, clock, clock3, crebbpa, crebbpb, crfb13, crfb2, cr…
KEGG:04623	Cytosolic DNA-sensing pathway	5	12.8205	0.327162	0.732219	[ikbkb, polr3f, polr3k, pycard, rela]	[101243556, LOC100000978, LOC557043, adar, caspa, chuk, ifnphi1, ifnphi3, ikbkb, ikbke, ikbkg, il1b, il6, im:7139382, irf3, irf7, mavs, nfkbiaa, nfkbiab, polr1c, polr1d, polr2eb, polr2f, polr3b, polr3c, polr3e, polr3f, polr3glb, polr3h, polr3k, pycard, rela, ripk1l, ripk3l, tbk1, zgc:110289, zgc:112305, zgc:171795, zgc:56407]
KEGG:00030	Pentose phosphate pathway	4	12.9032	0.355015	0.741586	[aldoaa, aldocb, pgd, pgm2]	[LOC557518, LOC560944, LOC561416, LOC569348, LOC570106, aldoaa, aldoab, aldob, aldoca, aldocb, dera, fbp1a, fbp1b, fbp2, g6pd, gpia, gpib, pfkma, pfkmb, pgd, pgls, pgm1, pgm2, prps1a, prps1b, rbks, rgn, rpe, rpia, taldo1, tkt]
KEGG:04622	RIG-I-like receptor signaling pathway	7	11.8644	0.347649	0.742705	[atg12, casp8, casp8l2, ddx3, ikbkb, rela, traf2b]	[101243556, LOC100004358, LOC100005446, LOC100148871, LOC100334486, LOC559568, LOC561108, LOC565759, LOC568173, atg12, atg5, casp8, casp8l2, chuk, cylda, ddx3, fadd, ifnphi1, ifnphi3, ikbkb, ikbke, ikbkg, il12ba, il8, im:6912630, irf3, irf7, map3k7, mapk10, mapk11, mapk12a, mapk12b, mapk13, mapk14a, mapk14b, mapk8a, mapk8b, mapk9, mavs, nfkbiaa, nfkbiab, nlrx1, otud5a, pin1, pl10, rela, ripk1l, t…
KEGG:04012	ErbB signaling pathway	12	11.215	0.343775	0.751508	[abl1, egfra, erbb3a, kras, nck1a, nrg1, pak2b, pik3r3b, ptk2.1, raf1b, shc2, stat5.2]	[101882495, 101910198, LOC100003514, LOC100149258, LOC100151000, LOC100332111, LOC100334953, LOC100535494, LOC100536197, LOC557176, LOC561737, LOC562242, LOC571431, LOC798222, abl1, abl2, akt2, akt2l, akt3, akt3a, araf, badb, braf, btc, camk2a, camk2d1, camk2d2, camk2g1, camk2g2, cbl, cblb, cdkn1a, crk, crkl, egf, egfra, elk1, erbb2, erbb3a, erbb3b, erbb4a, gab1, grb2, gsk3aa, gsk3b, hbegfa, hras…
KEGG:00630	Glyoxylate and dicarboxylate metabolism	4	12.1212	0.400841	0.753581	[acat2, glula, glulb, pgp]	[LOC100536541, LOC100537894, acat1, acat2, aco1, aco2, afmid, agxta, agxtb, cat, cs, gcsha, gcshb, glula, glulb, grhpra, grhprb, hao1, hao2, hoga1, hyi, mcee, mdh1a, mdh1b, mut, pcca, pccb, pgp, shmt1, shmt2, zgc:152741, zgc:153346, zgc:64133]
KEGG:00970	Aminoacyl-tRNA biosynthesis	7	11.2903	0.397067	0.76172	[aars2, cars, dars2, iars2, qars, tars, yars]	[LOC100534736, LOC566565, aars, aars2, cars, cars2, dars, dars2, eprs, fars2, farsa, farsb, gars, hars, iars, iars2, kars, lars2, larsb, mars, nars, pars2, qars, qrsl1, rars, rars2, sars, sars2, sepsecs, si:ch211-150a22.1, si:rp71-1c23.3, tars, trnA, trnC, trnD, trnE, trnF, trnG, trnH, trnI, trnK, trnL1, trnL2, trnM, trnN, trnP, trnQ, trnR, trnS1, trnT, trnV, trnW, trnY, vars, vars2, wars, wars2,…
KEGG:03018	RNA degradation	9	11.25	0.373117	0.762457	[dcps, edc4, eno1a, exosc9, hspd1, lsm1, lsm4, rqcd1, smx5]	[LOC100007655, LOC100332172, LOC100534816, LOC100534849, LOC100535720, LOC100538016, LOC556271, LOC569055, LOC792831, btg1, btg2, btg3, btg4, c1d, cnot1, cnot10, cnot3a, cnot3b, cnot6, cnot6l, cnot7, cnot8, dcp1a, dcp1b, dcp2, dcps, ddx6, dis3, dis3l, edc3, edc4, eno1a, eno1b, eno2, eno3, exosc1, exosc10, exosc2, exosc3, exosc4, exosc5, exosc6, exosc7, exosc8, exosc9, hspa9, hspd1, lsm1, lsm4, ls…
KEGG:03430	Mismatch repair	3	13.0435	0.389445	0.762663	[pold1, rfc4, rpa1]	[LOC100537314, LOC565400, exo1, mlh1, mlh3, msh2, msh6, pcna, pms2, pold1, pold2, pold3, rfc1, rfc2, rfc3, rfc4, rfc5, rpa1, rpa2, rpa3, si:dkey-28b4.7, si:dkeyp-35b8.5, ssbp1]
KEGG:00650	Butanoate metabolism	3	12.5	0.416627	0.7679	[aacs, acat2, hmgcs1]	[LOC100329827, aacs, abat, acads, acat1, acat2, acsm3, aldh5a1, bdh1, bdh2, dhrs13l1, echs1, ehhadh, gad1b, gad2, hadh, hadhaa, hadhab, hmgcl, hmgcs1, l2hgdh, oxct1a, oxct1b, zgc:163121]
KEGG:04068	FoxO signaling pathway	18	10.5882	0.385385	0.770769	[atg12, egfra, foxo1a, foxo3b, g6pca.1, gadd45bb, gadd45g, ikbkb, il7r, kras, mdm2, pik3r3b, prkaa1, prmt1, raf1b, s1pr4, tgfb1a, zgc:158425]	[101910198, LOC100151000, LOC100329897, LOC100333252, LOC100534692, LOC557176, LOC559111, LOC559281, LOC560446, LOC561737, LOC563719, LOC563884, LOC571431, LOC793200, akt2, akt2l, akt3, akt3a, araf, atg12, atm, bcl2l11, bcl6a, bnip3, bnip4, braf, cat, ccnb1, ccnb2, ccnb3, ccnd1, ccnd2a, ccng2, cdk2, cdkn1a, cdkn1b, cdkn1bl, chuk, crebbpa, crebbpb, csnk1e, egf, egfra, ep300a, ep300b, faslg, fbxo25…
KEGG:04142	Lysosome	15	10.4167	0.427592	0.772956	[ap3s2, atp6v0a1a, atp6v0cb, atp6v0d1, atp6v1h, cd63, clta, ctsk, ctsl1a, entpd4, galns, gnptg, laptm4a, pla2g15, slc17a5]	[LOC100005129, LOC100005175, LOC100005220, LOC100005266, LOC100005356, LOC100006090, LOC100147923, LOC100150238, LOC100329505, LOC100329682, LOC100329879, LOC100331766, LOC100332784, LOC100334661, LOC100335010, LOC100535236, LOC100536792, LOC100538007, LOC556700, LOC559072, LOC562996, LOC563328, LOC564731, LOC569153, LOC792966, LOC795916, abcb9, aga, ap1b1, ap1g1, ap1m1, ap1m2, ap1m3, ap1s1, ap1s…
KEGG:03440	Homologous recombination	3	10.7143	0.520466	0.815397	[pold1, rpa1, xrcc3]	[LOC100332307, LOC553395, LOC793414, blm, brca2, eme1, mre11a, mus81, nbn, pold1, pold2, pold3, rad50, rad51, rad51b, rad51c, rad52, rad54b, rad54l, rpa1, rpa2, rpa3, shfm1, si:dkey-28b4.7, ssbp1, top3a, xrcc3, zgc:77165]
KEGG:00565	Ether lipid metabolism	4	10.2564	0.53278	0.821006	[cept1b, pafah1b1b, pla2g7, zgc:158309]	[LOC100148818, LOC100149324, LOC100330001, LOC100332039, LOC560649, LOC563806, LOC565386, LOC569053, LOC794598, LOC798864, agps, cept1b, chpt1, cpla2, enpp2, enpp6, lpcat1, lpcat2, lpcat4, pafah1b1a, pafah1b1b, pafah1b2, pafah1b3, pla2g12b, pla2g1b, pla2g4a, pla2g6, pla2g7, pld1a, pld1b, pld2, ppap2b, ppap2c, si:ch211-168k14.2, si:dkey-223n17.1, zgc:123275, zgc:158309, zgc:162119, zgc:92162]
KEGG:03030	DNA replication	4	10.2564	0.53278	0.821006	[mcm5, pold1, rfc4, rpa1]	[LOC100535359, fen1, mcm2, mcm3, mcm3l, mcm4, mcm5, mcm6, mcm6l, mcm7, pcna, pola1, pola2, pold1, pold2, pold3, pole, pole2, pole3, prim1, rfc1, rfc2, rfc3, rfc4, rfc5, rnaseh1, rnaseh2a, rnaseh2b, rpa1, rpa2, rpa3, si:ch211-1n9.7, si:dkey-147f20.5, si:dkey-28b4.7, si:dkeyp-35b8.5, ssbp1, zgc:110269, zgc:110337, zgc:110727]
KEGG:04070	Phosphatidylinositol signaling system	9	10	0.515593	0.821453	[calm2a, cdipt, itpkcb, mtm1, pi4k2a, pi4kaa, pik3c3, pik3r3b, plcb3]	[LOC100002015, LOC100003514, LOC100148744, LOC100329312, LOC100330514, LOC100537538, LOC555899, LOC557176, LOC561737, LOC563543, LOC564528, LOC565122, LOC566188, LOC567728, LOC569568, calm1a, calm1b, calm2a, calm2b, calm3a, calm3b, cdipt, cds2, dgkb, dgkd, dgke, dgkh, dgki, dgkza, im:7150469, impa1, impad1, inpp4ab, inpp4b, inpp5d, inpp5e, inpp5jb, inppl1a, ippk, itpk1, itpkb, itpkca, itpkcb, itp…
KEGG:00330	Arginine and proline metabolism	7	9.85915	0.542362	0.82229	[ckmt1, glula, glulb, lap3, odc1, prodha, srm]	[LOC100000026, LOC100148378, LOC100332705, LOC100537991, LOC556879, LOC557716, LOC558050, abp1, acy1, agmat, aldh16a1, aldh18a1, aldh2a, aldh2b, aldh2l, aldh3a2, aldh4a1, aldh7a1, aldh9a1a, aldh9a1b, amd1, arg1, arg2, asl, ass1, ckbb, ckma, ckmt1, ckmt2, cndp2, cps1, dao.1, dao.2, dao.3, gamt, gatm, glsa, glsb, glud1a, glud1b, glula, glulb, got1, got2a, got2b, hoga1, lap3, mao, nos1, nos2a, nos2b…
KEGG:00190	Oxidative phosphorylation	14	9.65517	0.551571	0.822979	[atp6v0a1a, atp6v0cb, atp6v0d1, atp6v1aa, atp6v1ba, atp6v1c1b, atp6v1d, atp6v1e1b, atp6v1h, cox11, cox17, cox6a1, cox8a, sdhb]	[ATP6, ATP8, COX1, COX2, COX3, CYTB, LOC100000992, LOC100002384, LOC100003066, LOC100147923, LOC100330344, LOC100332034, LOC100333064, LOC100334857, LOC100535765, LOC100537689, LOC402880, LOC402883, LOC569770, LOC569793, LOC798291, ND1, ND2, ND3, ND4, ND4L, ND5, ND6, atp5a1, atp5b, atp5c1, atp5d, atp5f1, atp5g3a, atp5g3b, atp5h, atp5ia, atp5ib, atp5j, atp5l, atp5o, atp6ap1, atp6v0a1a, atp6v0a1b, …
KEGG:04520	Adherens junction	10	9.61538	0.56282	0.826642	[actn1, baiap2a, cdc42l, egfra, met, rac1, tcf7l2, wasb, waslb, yes1]	[LOC100001221, LOC100002756, LOC100006132, LOC100006166, LOC100006208, LOC100148385, LOC100334714, LOC100537012, LOC555437, LOC559111, LOC560446, LOC560512, LOC560816, LOC565459, LOC571431, LOC793240, LOC793648, LOC793862, actb1, actb2, actn1, actn2, actn3a, actn3b, actn4, baiap2a, cdc42, cdc42l, cdc42l2, cdh1, ck2a1, ck2a2a, ck2a2b, ck2b, crebbpa, crebbpb, ctnna1, ctnna2, ctnnb1, ctnnd1, egfra, …
KEGG:00640	Propanoate metabolism	4	11.1111	0.468287	0.830547	[acaca, acat2, acss1, ldha]	[LOC100000026, LOC560020, abat, acaca, acacb, acadm, acat1, acat2, acss1, acss2, acss3, aldh16a1, aldh2a, aldh2b, aldh2l, aldh3a2, aldh6a1, aldh7a1, aldh9a1a, aldh9a1b, echs1, ehhadh, hadhaa, hadhab, hibch, ldha, ldhba, ldhbb, mcee, mlycd, mut, pcca, pccb, sucla2, suclg1, suclg2]
KEGG:00230	Purine metabolism	18	9.83606	0.514828	0.834376	[ada, adkb, entpd4, entpd6, gda, impdh2, nt5c3, nudt5, papss1, papss2b, pde4ba, pgm2, pold1, polr2a, polr2b, polr2gl, polr3f, polr3k]	[101884360, LOC100000978, LOC100003595, LOC100330772, LOC100330864, LOC100331277, LOC100333538, LOC100333702, LOC100534816, LOC556578, LOC556849, LOC557191, LOC560410, LOC562357, LOC563343, LOC564389, LOC566998, LOC568219, LOC570474, LOC572052, LOC799449, ada, adal, adcy1a, adcy1b, adcy2a, adcy2b, adcy3l, adcy5, adcy6a, adcy6b, adcy7, adcy8, adka, adkb, adsl, adss, adssl, adssl1, ak2, ak4, ak7b, …
KEGG:00480	Glutathione metabolism	5	9.61538	0.578458	0.83654	[ggctb, lap3, odc1, pgd, srm]	[LOC100151110, LOC100330864, LOC100333757, LOC100535773, LOC555478, LOC566746, LOC569014, anpepb, g6pd, gclc, gclm, ggctb, gpx1a, gpx3, gpx4a, gpx4b, gpx7, gsr, gss, gstal, gstm, gstm3, gsto1, gsto2, gstp1, gstp2, gstt1a, gstt1b, idh1, idh2, lap3, mgst1, mgst2, odc1, pgd, rrm1, rrm2, si:ch73-337l15.2, sms, srm, zgc:110680, zgc:152830, zgc:158387, zgc:162356, zgc:173961, zgc:173962, zgc:173994, zg…
KEGG:04110	Cell cycle	14	9.92908	0.507464	0.836871	[abl1, anapc2, cdc16, cdc23, cdk7, cul1b, gadd45bb, gadd45g, mad1l1, mcm5, mdm2, tgfb1a, tp53, ywhae2]	[101885420, LOC100333252, LOC100534692, LOC100535078, LOC557968, LOC558402, LOC559111, LOC563669, LOC563884, LOC564533, LOC564967, LOC568846, LOC569473, LOC569515, LOC798352, abl1, anapc11, anapc2, anapc5, atm, atr, bub3, ccna1, ccna2, ccnb1, ccnb2, ccnb3, ccnd1, ccnd2a, ccne1, ccne2, ccnh, cdc14aa, cdc14ab, cdc14b, cdc16, cdc20, cdc23, cdc25, cdc26, cdc27, cdc45, cdc7, cdk1, cdk2, cdk6, cdk7, cd…
KEGG:03008	Ribosome biogenesis in eukaryotes	8	10.1266	0.50604	0.849424	[eif6, imp3, imp4, nxt2, pop5, riok1, rnasen, zgc:86811]	[101883990, LOC100151449, LOC100332622, LOC100536859, LOC799016, bms1l, cirh1a, ck2a1, ck2a2a, ck2a2b, ck2b, dkc1, eftud1, eif6, fbl, fcf1, gnl2, gnl3, gnl3l, gtpbp4, heatr1, imp3, imp4, mdn1, mphosph10, nat10, nhp2, nhp2l1a, nhp2l1b, nmd3, nol6, nola1, nop10, nop56, nop58, nvl, nxf1, nxt2, pop4, pop5, pop7, pwp2h, ran, rbm28, rcl1, rexo1, riok1, riok2, rnasen, rnr1, rnr2, rpp25, rpp25l, rpp30, r…
KEGG:04060	Cytokine-cytokine receptor interaction	16	9.93789	0.500899	0.856081	[ccr7, crfb4, crfb5, egfra, il13ra1, il2rb, il6st, il7r, m17, met, tgfb1a, tnfrsf1a, tnfrsf9a, vegfaa, vegfc, xcr1a]	[LOC100002479, LOC100004358, LOC100004625, LOC100004988, LOC100005081, LOC100151629, LOC100329796, LOC100331172, LOC100332888, LOC100333798, LOC100333821, LOC100333914, LOC100535003, LOC100536255, LOC100537421, LOC556326, LOC560446, LOC561494, LOC562247, LOC563884, LOC566708, LOC568405, LOC569363, LOC570404, LOC571431, LOC791704, LOC793148, LOC793479, LOC794616, LOC796490, LOC796724, LOC798119, L…
KEGG:04010	MAPK signaling pathway	30	9.40439	0.605293	0.862084	[atf4b1, casp3a, cdc42l, dusp5, egfra, elk4, gadd45bb, gadd45g, gng12a, hsp70l, hspa8, ikbkb, kras, mapkapk2a, mapkapk3, mapkapk5, max, mef2cb, pak2b, ppp3cca, rac1, raf1b, rap1b, rasgrp4, rela, rps6ka3b, tgfb1a, tnfrsf1a, tp53, traf2b]	[101885024, 101910198, LOC100000665, LOC100003220, LOC100003329, LOC100003514, LOC100004261, LOC100004576, LOC100005446, LOC100006132, LOC100006166, LOC100006208, LOC100148385, LOC100148818, LOC100151000, LOC100151551, LOC100330384, LOC100331116, LOC100331581, LOC100333639, LOC100333948, LOC100334486, LOC100536317, LOC100537717, LOC555650, LOC556172, LOC557063, LOC559964, LOC560446, LOC560875, LO…
KEGG:04320	Dorso-ventral axis formation	3	11.1111	0.495395	0.862354	[egfra, kras, notch2]	[LOC571431, LOC573829, egfra, ets1a, ets2, etv6, etv7, fmn2b, grb2, kras, map2k1, mapk1, mapk3, notch1a, notch1b, notch2, notch3, piwil1, piwil2, sos1, sos2, spire2, zgc:103549, zgc:153436, zgc:194449, zgc:55558, zorba]
KEGG:04620	Toll-like receptor signaling pathway	9	8.73786	0.681269	0.955811	[casp8, casp8l2, crfb5, ctsk, ikbkb, pik3r3b, rac1, rela, tollip]	[101910198, LOC100004358, LOC100006132, LOC100006166, LOC100006208, LOC100148385, LOC100534776, LOC100537952, LOC557176, LOC561737, LOC563727, LOC570238, LOC793648, LOC793862, LOC795671, akt2, akt2l, akt3, akt3a, casp8, casp8l2, cd40, chuk, crfb2, crfb5, ctsk, cxcl11l, fadd, fos, ifnphi1, ifnphi3, ikbkb, ikbke, ikbkg, il12ba, il1b, il6, il8, irak1, irak4, irf3, irf5, irf7, jun, map2k1, map2k2a, m…
KEGG:04810	Regulation of actin cytoskeleton	24	8.88889	0.711048	0.982919	[actn1, arpc1a, arpc5a, arpc5la, arpc5lb, baiap2a, bcar1, cdc42l, cfl2, egfra, gng12a, itgav, kras, pak2b, pfn2, pik3r3b, ppp1cab, ppp1cc, ptk2.1, rac1, raf1b, scinlb, wasb, waslb]	[101885659, 101885761, 101885790, 101886694, LOC100001221, LOC100004299, LOC100004742, LOC100004938, LOC100006132, LOC100006166, LOC100006208, LOC100148385, LOC100149161, LOC100149598, LOC100151000, LOC100330384, LOC100330960, LOC100331333, LOC100331581, LOC100535718, LOC100536197, LOC100536317, LOC100536533, LOC100536705, LOC100537012, LOC100537244, LOC100538277, LOC555516, LOC556873, LOC557176,…
KEGG:04020	Calcium signaling pathway	13	4.94297	0.998733	0.998733	[atp2a2b, calm2a, ednraa, egfra, erbb3a, gna11b, gnas, itpkcb, p2rx1, p2rx4a, plcb3, ppp3cca, stim1a]	[101882621, 101884360, 101884544, 101886891, 102216340, LOC100000544, LOC100001636, LOC100002285, LOC100002627, LOC100003514, LOC100003535, LOC100003539, LOC100004938, LOC100005681, LOC100149100, LOC100149161, LOC100149258, LOC100149482, LOC100149598, LOC100150090, LOC100329743, LOC100330960, LOC100331465, LOC100331840, LOC100332913, LOC100333270, LOC100333455, LOC100333538, LOC100333648, LOC1003…
KEGG:04914	Progesterone-mediated oocyte maturation	9	8.18182	0.75452	0.998942	[anapc2, cdc16, cdc23, hsp90aa1.1, kras, mad1l1, pik3r3b, raf1b, rps6ka3b]	[101884360, 101910198, LOC100333538, LOC100333702, LOC557176, LOC557968, LOC558402, LOC560410, LOC561737, LOC561941, LOC569473, LOC573829, LOC798352, adcy1a, adcy1b, adcy2a, adcy2b, adcy3l, adcy5, adcy6a, adcy6b, adcy7, adcy8, akt2, akt2l, akt3, akt3a, anapc11, anapc2, anapc5, araf, braf, ccna1, ccna2, ccnb1, ccnb2, ccnb3, cdc16, cdc23, cdc25, cdc26, cdc27, cdk1, cdk2, fzr1, gnai1, gnai2, gnai2l,…
KEGG:04310	Wnt signaling pathway	9	5.20231	0.99007	1	[cacybp, cul1b, fzd5, plcb3, ppp3cca, rac1, ruvbl1, tcf7l2, tp53]	[LOC100000500, LOC100003514, LOC100006132, LOC100006166, LOC100006208, LOC100006275, LOC100006754, LOC100148385, LOC100148644, LOC100149082, LOC100332722, LOC100333254, LOC100334765, LOC100537538, LOC559111, LOC561831, LOC561941, LOC566869, LOC571865, LOC793648, LOC793862, LOC798222, apc, apc2, axin1, axin2, bambia, bambib, cacybp, camk2a, camk2d1, camk2d2, camk2g1, camk2g2, ccnd1, ccnd2a, chd8, …
KEGG:04270	Vascular smooth muscle contraction	8	5.59441	0.973902	1	[calm2a, ednraa, gna11b, gnas, plcb3, ppp1cab, ppp1cc, raf1b]	[101884360, 101884544, 101885790, LOC100003514, LOC100007315, LOC100148818, LOC100149100, LOC100149324, LOC100150844, LOC100331961, LOC100333455, LOC100333538, LOC100333702, LOC100537538, LOC557191, LOC557259, LOC559964, LOC560410, LOC561406, LOC561941, LOC562455, LOC565386, LOC566845, LOC568614, LOC571591, LOC571837, LOC793708, LOC794575, LOC796753, LOC798498, LOC798864, acta2, adcy1a, adcy1b, a…
KEGG:00280	Valine, leucine and isoleucine degradation	3	6.12245	0.868041	1	[acat2, bcat1, hmgcs1]	[LOC100000026, abat, acaa1, acaa2, acad8, acadm, acads, acat1, acat2, aldh16a1, aldh2a, aldh2b, aldh2l, aldh3a2, aldh6a1, aldh7a1, aldh9a1a, aldh9a1b, aox1, aox3, auh, bcat1, bcat2, bckdha, bckdhb, dbt, dldh, echs1, ehhadh, hadh, hadhaa, hadhab, hadhb, hibadhb, hibch, hmgcl, hmgcs1, hsd17b10, ivd, mccc1, mccc2, mcee, mut, oxct1a, oxct1b, pcca, pccb, si:ch211-198n5.11, wu:fa99f01]
KEGG:00380	Tryptophan metabolism	3	6.25	0.85864	1	[acat2, ogdhb, tdo2b]	[101885014, LOC100000026, LOC100332215, LOC100537894, LOC557979, LOC558050, aanat1, aanat2, abp1, acat1, acat2, acmsd, afmid, aldh16a1, aldh2a, aldh2b, aldh2l, aldh3a2, aldh7a1, aldh9a1a, aldh9a1b, aox1, aox3, asmt, cat, ccbl2, cyp1a, cyp1b1, ddc, echs1, ehhadh, gcdh, gcdhl, haao, hadh, hadhaa, hadhab, ido1, kmo, mao, ogdha, ogdhb, ogdhl, tdo2a, tdo2b, tph1a, tph2, wu:fa99f01]
KEGG:04530	Tight junction	13	7.55814	0.866472	1	[actn1, cdc42l, cldn1, cldn5b, cldnb, cldnc, exoc3, jam3b, kras, magi1b, ppp2r1b, ppp2r2bb, yes1]	[101886267, 101910198, LOC100001136, LOC100003514, LOC100147871, LOC100150844, LOC100151000, LOC100329748, LOC100329813, LOC100330246, LOC100333863, LOC100535986, LOC100536317, LOC100537244, LOC557209, LOC558884, LOC559392, LOC561211, LOC561423, LOC565459, LOC566060, LOC567620, LOC567740, LOC792492, LOC793143, actb1, actb2, actn1, actn2, actn3a, actn3b, actn4, akt2, akt2l, akt3, akt3a, ash1l, cas…
KEGG:04350	TGF-beta signaling pathway	4	4.12371	0.988191	1	[cul1b, ppp2r1b, smad9, tgfb1a]	[LOC100329520, LOC100332902, LOC100333103, LOC100334210, LOC559111, LOC560446, LOC562242, LOC563884, LOC564395, LOC794689, acvr1b, acvr1l, acvr2a, acvr2b, amh, bambia, bambib, bmp2b, bmp4, bmp5, bmp6, bmp7a, bmp7b, bmp8a, bmpr1aa, bmpr1ab, bmpr1ba, bmpr1bb, bmpr2a, bmpr2b, chd, crebbpa, crebbpb, cul1a, cul1b, dcn, e2f4, e2f5, ep300a, ep300b, fsta, gdf6a, gdf7, id1, id2a, id2b, id3, id4, ifng1-2, …
KEGG:00600	Sphingolipid metabolism	4	6.45161	0.865511	1	[degs1, sptlc1, zgc:153896, zgc:158309]	[LOC100150090, LOC100330155, LOC100330698, LOC100331179, LOC100331840, LOC100334149, LOC555411, LOC556700, LOC557756, LOC559072, LOC563806, LOC564867, LOC569053, LOC794598, LOC797914, acer1, arsa, asah1a, asah1b, asah2, b4galt6, cerk, cers2a, cers5, degs1, degs2, enpp7, gal3st1, galca, galcb, gba2, gla, glb1, kdsr, neu1, neu3.1, neu3.2, neu3.3, neu3.4, neu3.5, neu4, ppap2b, ppap2c, sgms1, sgms2, …
KEGG:00830	Retinol metabolism	3	7.31707	0.775145	1	[aldh1a2, rdh12, sdr16c5b]	[LOC100002369, LOC100004076, LOC100148803, LOC556557, LOC563241, LOC571561, adh5, aldh1a2, aox1, aox3, bcmo1, cyp1a, cyp26a1, cyp26b1, cyp26c1, cyp3a65, dgat1a, dhrs3b, lrata, lratb, pnpla4, rdh10a, rdh12, rdh5, rdh8a, rdh8b, retsat, retsatl, sdr16c5a, sdr16c5b, si:dkey-221h15.4, ugt1a1, ugt1ab, ugt2a1, ugt2a2, ugt5g1, zgc:109982, zgc:154169, zgc:172315, zgc:63614, zgc:65987]
KEGG:03320	PPAR signaling pathway	5	7.35294	0.80362	1	[acsbg2, acsl4l, angptl4, pparg, slc27a1b]	[LOC100002756, LOC100006023, LOC100331214, LOC558088, LOC568883, LOC795106, acaa1, acadl, acadm, acox1, acox3, acsbg2, acsl1, acsl3a, acsl3b, acsl4a, acsl4l, acsl5, adipoql, adipoql2, angptl4, apoa1a, aqp7, cd36, cpt2, cyp27a1.4, cyp7a1a, dbi, ehhadh, fabp1a, fabp2, fabp3, fabp6, fabp7a, fabp7b, fads2, ilk, lpl, nr1h3, pck1, pck2, pdpk1b, plin1, pltp, pparab, ppardb, pparg, rxraa, rxrba, rxrga, r…
KEGG:04146	Peroxisome	6	6.74157	0.875864	1	[acsl4l, gnpat, mpv17l2, mvk, pex2, prdx1]	[LOC100329471, LOC100332733, LOC563178, LOC563199, abcd1, abcd2, abcd3a, acaa1, acot8, acox1, acox3, acsl1, acsl3a, acsl3b, acsl4a, acsl4l, acsl5, agps, agxta, agxtb, c1qtnf3, cat, crata, cratb, crot, dao.1, dao.2, dao.3, decr2, ech1, ehhadh, ephx2, gnpat, hacl1, hao1, hao2, hmgcl, hsd17b4, idh1, idh2, mlycd, mpv17, mpv17l2, mvk, nos2a, nos2b, pecr, pex1, pex10, pex11a, pex11b, pex12, pex13, pex1…
KEGG:04114	Oocyte meiosis	11	7.97101	0.798143	1	[anapc2, calm2a, cdc16, cdc23, cul1b, ppp1cab, ppp1cc, ppp2r1b, ppp3cca, rps6ka3b, ywhae2]	[101884360, LOC100333538, LOC100333702, LOC100535078, LOC557968, LOC558402, LOC560410, LOC561941, LOC562282, LOC569473, LOC573829, LOC798222, LOC798352, adcy1a, adcy1b, adcy2a, adcy2b, adcy3l, adcy5, adcy6a, adcy6b, adcy7, adcy8, anapc11, anapc2, anapc5, ar, aurka, calm1a, calm1b, calm2a, calm2b, calm3a, calm3b, camk2a, camk2d1, camk2d2, camk2g1, camk2g2, ccnb1, ccnb2, ccne1, ccne2, cdc16, cdc20,…
KEGG:04330	Notch signaling pathway	3	5.17241	0.930631	1	[adam17b, aph1b, notch2]	[101886283, LOC100149082, LOC100534909, LOC567335, adam17a, adam17b, aph1b, crebbpa, crebbpb, ctbp1, ctbp2, dla, dlb, dlc, dld, dll4, dtx1, dvl1a, dvl1b, dvl2, dvl3, ep300a, ep300b, gro2, hdac1, her12, her15.1, her6, her9, jag1a, jag1b, jag2, kat2a, kat2b, lfng, mfng, ncor2, ncstn, notch1a, notch1b, notch2, notch3, numb, numbl, psen1, psen2, psenen, rbpja, rbpjb, rbpjl, rfng, si:ch73-167c12.2, sn…
KEGG:04916	Melanogenesis	7	5.10949	0.983801	1	[calm2a, fzd5, gnas, kras, plcb3, raf1b, tcf7l2]	[101884360, LOC100003514, LOC100149082, LOC100151000, LOC100332722, LOC100333318, LOC100333538, LOC100333702, LOC100537538, LOC560410, LOC561831, LOC561941, LOC798222, LOC798574, adcy1a, adcy1b, adcy2a, adcy2b, adcy3l, adcy5, adcy6a, adcy6b, adcy7, adcy8, calm1a, calm1b, calm2a, calm2b, calm3a, calm3b, camk2a, camk2d1, camk2d2, camk2g1, camk2g2, creb1a, creb3l1, creb3l2, creb3l3, creb3l3l, crebbp…
KEGG:00310	Lysine degradation	4	6.25	0.881299	1	[aass, acat2, ogdhb, suv39h1b]	[LOC100000026, LOC100331309, LOC555271, LOC557979, aass, acat1, acat2, aldh16a1, aldh2a, aldh2b, aldh2l, aldh3a2, aldh7a1, aldh9a1a, aldh9a1b, ash1l, bbox1, dlst, dot1l, echs1, ehhadh, ehmt1a, ehmt1b, ehmt2, gcdh, gcdhl, glt25d1, glt25d2, hadh, hadhaa, hadhab, mll, mll3a, mll4a, mll4b, mll5, nsd1a, ogdha, ogdhb, ogdhl, pipox, plod1a, plod2, plod3, setd1a, setd1ba, setd1bb, setd2, setd7, setd8a, s…
KEGG:04912	GnRH signaling pathway	9	7.43802	0.844397	1	[atf4b1, calm2a, cdc42l, egfra, gna11b, gnas, kras, plcb3, raf1b]	[101884360, LOC100148818, LOC100151000, LOC100333538, LOC100333702, LOC100334486, LOC100537538, LOC559964, LOC560410, LOC561941, LOC565386, LOC571431, LOC793708, LOC798222, LOC798864, adcy1a, adcy1b, adcy2a, adcy2b, adcy3l, adcy5, adcy6a, adcy6b, adcy7, adcy8, atf4b1, cacna1c, cacna1da, cacna1sa, cacna1sb, calm1a, calm1b, calm2a, calm2b, calm3a, calm3b, camk2a, camk2d1, camk2d2, camk2g1, camk2g2,…
KEGG:00561	Glycerolipid metabolism	3	5.08475	0.935568	1	[agpat4, agpat9l, zgc:158309]	[LOC100000026, LOC100331214, LOC563806, LOC565122, LOC567728, LOC569053, LOC794598, agk, agpat2, agpat3, agpat4, agpat9, agpat9l, akr1a1a, akr1a1b, aldh16a1, aldh2a, aldh2b, aldh2l, aldh3a2, aldh7a1, aldh9a1a, aldh9a1b, cel.1, cel.2, cell, dgat1a, dgat2, dgkb, dgkd, dgke, dgkh, dgki, dgkza, gla, gpam, gpat2, lipc, lipg, lipin2, lpin1, lpl, lycat, mboat1, mboat2a, mgll, ppap2b, ppap2c, si:ch73-21k…
KEGG:04540	Gap junction	9	7.03125	0.886634	1	[egfra, gna11b, gnas, kras, plcb3, raf1b, tuba8l, tuba8l4, tubb4b]	[101884360, LOC100003514, LOC100151000, LOC100332913, LOC100333538, LOC100333702, LOC100535718, LOC100537538, LOC100538297, LOC556339, LOC557191, LOC558552, LOC559806, LOC560410, LOC560564, LOC560808, LOC561941, LOC565459, LOC568406, LOC571431, LOC792634, LOC796490, adcy1a, adcy1b, adcy2a, adcy2b, adcy3l, adcy5, adcy6a, adcy6b, adcy7, adcy8, adrb1, adrb3a, adrb3b, cdk1, csnk1da, csnk1db, cx35b, c…
KEGG:04510	Focal adhesion	19	7.6	0.900308	1	[actn1, bcar1, cav1, cdc42l, egfra, itgav, met, pak2b, pik3r3b, ppp1cab, ppp1cc, ptk2.1, rac1, raf1b, rap1b, shc2, vegfaa, vegfc, zyx]	[101885790, 101910198, LOC100003514, LOC100004299, LOC100006132, LOC100006166, LOC100006208, LOC100007048, LOC100148385, LOC100151000, LOC100331333, LOC100332111, LOC100535241, LOC100535278, LOC100535718, LOC100536197, LOC100536533, LOC100537244, LOC557176, LOC557468, LOC560564, LOC561737, LOC565130, LOC566845, LOC567640, LOC571431, LOC571837, LOC793648, LOC793862, LOC796490, actb1, actb2, actn1,…
KEGG:00071	Fatty acid degradation	3	6.97674	0.802412	1	[acat2, acsbg2, acsl4l]	[LOC100000026, LOC100006023, LOC558088, acaa1, acaa2, acadl, acadm, acads, acadvl, acat1, acat2, acox1, acox3, acsbg2, acsl1, acsl3a, acsl3b, acsl4a, acsl4l, acsl5, adh5, aldh16a1, aldh2a, aldh2b, aldh2l, aldh3a2, aldh7a1, aldh9a1a, aldh9a1b, cpt2, echs1, eci1, ehhadh, gcdh, gcdhl, hadh, hadhaa, hadhab, hadhb, si:ch211-236l14.3, wu:fa04h02, zgc:101071, zgc:92030]
KEGG:04514	Cell adhesion molecules (CAMs)	8	5.97015	0.956424	1	[cd276, cldn1, cldn5b, cldnb, cldnc, itgav, jam3b, ptprc]	[101886267, 101886406, LOC100001136, LOC100006534, LOC100147871, LOC100151328, LOC100330246, LOC100331333, LOC100332904, LOC100333863, LOC100537676, LOC557209, LOC559157, LOC559501, LOC560816, LOC562934, LOC566220, LOC566572, LOC567620, LOC569386, LOC571282, LOC791723, LOC792492, LOC793143, LOC793240, alcama, cadm1a, cadm1b, cadm3, cd226, cd276, cd40, cd40lg, cd8a, cd99, cd99l2, cdh1, cdh15, cdh2…
KEGG:04260	Cardiac muscle contraction	6	6.31579	0.910792	1	[atp1a1, atp1b2a, cox6a1, cox8a, tpm3, tpm4a]	[101885761, COX1, COX2, COX3, CYTB, LOC100002384, LOC100003220, LOC100003329, LOC100329748, LOC100329813, LOC100331116, LOC100333064, LOC100333639, LOC100334857, LOC100537244, LOC100537689, LOC100538277, LOC402880, LOC559964, LOC564883, LOC567438, LOC568759, LOC569770, LOC571193, LOC793708, LOC794222, LOC797409, atp1a1, atp1a1b, atp1a2a, atp1a3a, atp1a3b, atp1b1a, atp1b1b, atp1b2a, atp1b2b, atp1b…
KEGG:00590	Arachidonic acid metabolism	4	7.84314	0.743832	1	[cyp2p9, ptges, ptges3a, ptgs2a]	[LOC100148818, LOC100149324, LOC100330001, LOC100333757, LOC100535432, LOC100536108, LOC560649, LOC565386, LOC566746, LOC569014, LOC792566, LOC798864, alox12, alox5, cbr1, cbr1l, cpla2, cyp2j20, cyp2p10, cyp2p6, cyp2p7, cyp2p8, cyp2p9, cyp2u1, cyp4f3, ephx2, fam213b, gpx1a, gpx3, gpx7, lta4h, pla2g12b, pla2g1b, pla2g4a, pla2g6, ptgdsb, ptges, ptges3a, ptges3b, ptgesl, ptgis, ptgs1, ptgs2a, ptgs2b…
KEGG:00250	Alanine, aspartate and glutamate metabolism	3	7.69231	0.74487	1	[gfpt1, glula, glulb]	[LOC100148522, LOC100329827, LOC100332733, abat, acy3.2, adsl, adss, adssl, adssl1, agxt2, agxta, agxtb, aldh4a1, aldh5a1, asl, asns, aspa, ass1, cad, cps1, gad1b, gad2, gfpt1, glsa, glsb, glud1a, glud1b, glula, glulb, got1, got2a, got2b, gpt2, gpt2l, nit2, ppat, wu:fa99f01, zgc:152741, zgc:163121]
KEGG:04261	Adrenergic signaling in cardiomyocytes	13	6.59898	0.954289	1	[atf4b1, atp1a1, atp1b2a, calm2a, gnas, pik3r3b, plcb3, ppp1cab, ppp1cc, ppp2r1b, ppp2r2bb, tpm3, tpm4a]	[101882621, 101884360, 101885761, 101886094, 101910198, LOC100003220, LOC100003329, LOC100007048, LOC100149100, LOC100329748, LOC100329813, LOC100331116, LOC100333318, LOC100333455, LOC100333538, LOC100333639, LOC100333702, LOC100537244, LOC100537538, LOC100538277, LOC100538297, LOC555548, LOC557176, LOC557259, LOC558884, LOC559392, LOC559964, LOC560410, LOC561737, LOC561941, LOC562282, LOC564883…

## Sheet: 24h up-regulated
KEGG ID	KEGG Terms	Nr. Genes	% Associated Genes	Term PValue	Term PValue Corrected with Benjamini-Hochberg	Associated Genes Found	All Associated Genes
KEGG:03050	Proteasome	36	64.2857	2.81541e-27	2.33679e-25	[psma1, psma2, psma3, psma4, psma5, psma6a, psma6b, psma8, psmb1, psmb10, psmb11, psmb2, psmb3, psmb4, psmb5, psmb6, psmb7, psmb9a, psmc1a, psmc1b, psmc3, psmc4, psmc5, psmc6, psmd1, psmd12, psmd13, psmd14, psmd2, psmd3, psmd4a, psmd7, psmd8, psme1, shfm1, si:rp71-45k5.4]	[LOC100535277, LOC793897, ifng1-2, psma1, psma2, psma3, psma4, psma5, psma6a, psma6b, psma8, psmb1, psmb10, psmb11, psmb11b, psmb2, psmb3, psmb4, psmb5, psmb6, psmb7, psmb8, psmb9a, psmb9b, psmc1a, psmc1b, psmc2, psmc3, psmc4, psmc5, psmc6, psmd1, psmd11a, psmd11b, psmd12, psmd13, psmd14, psmd2, psmd3, psmd4a, psmd4b, psmd6, psmd7, psmd8, psme1, psme2, psme3, psme4b, psmf1, shfm1, si:ch211-14a17.…
KEGG:04141	Protein processing in endoplasmic reticulum	42	23.2044	2.49696e-11	1.03624e-09	[bcap31, calrl, calrl2, canx, capn2a, dad1, ddost, derl1, derl2, derl3, dnajb11, dnajc3, edem1, edem2, ern2, ero1l, herpud1, hsp90aa1.1, hsp90b1, hspa5, hyou1, itm1, lman1, man1a1, man1b1, mogs, os9, pdia4, pdip5, rpn1, rpn2, sec23a, sel1l, ssr4, syvn1, tram1, ube2e1, ube4b, uggt1, uggt2, vcp, zgc:153993]	[LOC100000526, LOC100004321, LOC100005446, LOC100007048, LOC100334837, LOC100535344, LOC100535374, LOC100537232, LOC100537822, LOC562592, LOC568308, LOC798846, amfr, atf4b1, atf6, atxn3, bag1, bag2, baxa, bcap31, bcl2, calr, calrl, calrl2, canx, capn1a, capn2a, capn2l, cryaa, cryaba, cul1a, cul1b, dad1, ddost, derl1, derl2, derl3, dnaja1l, dnaja2, dnajb11, dnajb12, dnajb1a, dnajb1b, dnajc1, dnajc…
KEGG:00520	Amino sugar and nucleotide sugar metabolism	19	32.7586	2.35908e-08	6.52677e-07	[chia.4, gale, galk1, gck, gfpt1, gmppab, gmppb, gpia, hk1, hk2, hkdc1, mpi, nans, pgm1, pgm2, pgm3, pmm2, uap1, ugp2b]	[101886093, LOC100007686, LOC100150934, LOC100329357, LOC100535292, LOC100536576, LOC555748, LOC556291, chia.2, chia.3, chia.4, cmah, cmasa, cyb5r1, cyb5r2, cyb5r3, fpgt, gale, galk1, galk2, gck, gfpt1, gmds, gmppaa, gmppab, gmppb, gne, gnpda1, gnpnat1, gpia, gpib, hexa, hk1, hk2, hkdc1, mpi, nanp, nans, npl, pgm1, pgm2, pgm3, pmm2, renbp, si:ch211-219a15.4, si:zfos-1762d12.1, tsta3, uap1, uap1l1…
KEGG:00100	Steroid biosynthesis	9	40.9091	1.65899e-05	0.000275393	[cyp51, dhcr24, dhcr7, ebp, lss, msmo1, nsdhl, sc5dl, tm7sf2]	[LOC100332819, LOC564424, LOC793309, cel.1, cel.2, cell, cyp24a1, cyp2r1, cyp51, dhcr24, dhcr7, ebp, hsd17b7, lipf, lss, msmo1, nsdhl, sc5dl, si:ch73-107c13.2, tm7sf2, zgc:171801, zgc:55420]
KEGG:00510	N-Glycan biosynthesis	14	28	1.36436e-05	0.000283104	[alg12, alg5, alg6, alg9, dad1, ddost, dpm1, dpm3, itm1, man1a1, man1b1, mogs, rpn1, rpn2]	[101884072, LOC100148828, LOC100331575, LOC100333333, LOC559873, LOC561756, LOC562592, LOC570828, alg1, alg11, alg12, alg14, alg2, alg3, alg5, alg6, alg8, alg9, b4galt1, dad1, ddost, dolk, dolpp1, dpagt1, dpm1, dpm2, dpm3, fut8, ganab, itm1, man1a1, man1b1, man2a2, mgat1a, mgat1b, mgat2, mgat3, mgat4a, mgat4b, mgat5, mogs, rpn1, rpn2, si:dkey-199f5.8, st6gal1, st6gal2, tusc3, wu:fj20e02, zgc:1541…
KEGG:00052	Galactose metabolism	11	31.4286	3.54535e-05	0.00049044	[gale, galk1, gck, glb1, hk1, hk2, hkdc1, pgm1, pgm2, ugp2b, zgc:158425]	[LOC100148828, LOC100329357, LOC100332784, LOC100536353, LOC100536576, LOC555748, LOC560944, LOC561416, LOC570106, b4galt1, g6pca.1, g6pca.2, g6pcb, gaa, gale, galk1, galk2, galm, gck, gla, glb1, hk1, hk2, hkdc1, pfkma, pfkmb, pgm1, pgm2, si:dkey-180p18.9, si:dkey-79p17.2, ugp2b, wu:fd44a09, zgc:154116, zgc:158425, zgc:158795]
KEGG:00900	Terpenoid backbone biosynthesis	8	36.3636	0.000134037	0.0015893	[acat2, fdps, hmgcra, hmgcs1, idi1, mvk, pdss2, zmpste24]	[LOC566908, LOC796384, acat1, acat2, dhdds, fdps, fnta, fntb, ggps1, hmgcra, hmgcrb, hmgcs1, icmt, idi1, mvk, pcyox1, pdss1, pdss2, rce1a, zgc:100824, zgc:162701, zmpste24]
KEGG:00051	Fructose and mannose metabolism	11	25	0.000347285	0.00360308	[aldoaa, aldocb, dhrs13l1, gmppab, gmppb, hk1, hk2, hkdc1, mpi, pfkfb3, pmm2]	[LOC100007686, LOC100150934, LOC100329357, LOC100330415, LOC100536576, LOC560944, LOC561416, LOC564852, LOC570106, LOC570613, aldoaa, aldoab, aldob, aldoca, aldocb, dhrs13l1, fbp1a, fbp1b, fbp2, fpgt, gmds, gmppaa, gmppab, gmppb, hk1, hk2, hkdc1, khk, mpi, pfkfb1, pfkfb2a, pfkfb3, pfkfb4, pfkfb4l, pfkma, pfkmb, phpt1, pmm2, si:dkey-180p18.9, tigara, tigarb, tpi1a, tpi1b, tsta3]
KEGG:00524	Butirosin and neomycin biosynthesis	4	66.6667	0.000446502	0.00411774	[gck, hk1, hk2, hkdc1]	[LOC100329357, LOC100536576, gck, hk1, hk2, hkdc1]
KEGG:00500	Starch and sucrose metabolism	11	23.4043	0.000639868	0.0048281	[gck, gpia, gys1, hk1, hk2, hkdc1, pgm1, pgm2, treh, ugp2b, zgc:158425]	[LOC100002369, LOC100148803, LOC100329357, LOC100332784, LOC100535236, LOC100536353, LOC100536576, LOC555748, LOC559212, LOC562316, LOC571561, agla, amy2a, enpp1, g6pca.1, g6pca.2, g6pcb, gaa, gck, gpia, gpib, gusb, gys1, gys2, hk1, hk2, hkdc1, pgm1, pgm2, pgm2l1, pygb, pygl, pygma, treh, ugdh, ugp2b, ugt1a1, ugt1ab, ugt2a1, ugt2a2, ugt5g1, uxs1, wu:fd44a09, zgc:112375, zgc:158425, zgc:172315, zg…
KEGG:04145	Phagosome	25	15.2439	0.000603901	0.00501238	[atp6v0d1, atp6v1ab, atp6v1ba, atp6v1c1b, atp6v1e1b, atp6v1h, c3a, calrl, calrl2, canx, coro1a, ctsl1a, cyba, cybb, dync1i2a, itgav, itgb2, ncf2, pikfyve, si:busm1-48c11.3, stx12, tuba8l, tuba8l2, tuba8l4, tubb4b]	[LOC100005026, LOC100006132, LOC100006166, LOC100006208, LOC100147923, LOC100148385, LOC100332402, LOC100333015, LOC100333043, LOC100333136, LOC100535241, LOC100536533, LOC100537272, LOC558552, LOC562943, LOC563328, LOC566971, LOC569124, LOC571282, LOC571584, LOC791723, LOC793648, LOC793862, LOC795671, LOC798868, abcb3l1, actb1, actb2, atp6ap1, atp6v0a1a, atp6v0a1b, atp6v0a2, atp6v0b, atp6v0ca, a…
KEGG:00010	Glycolysis / Gluconeogenesis	14	18.9189	0.0012138	0.00839547	[aldh9a1b, aldoaa, aldocb, eno1a, gapdhs, gck, gpia, hk1, hk2, hkdc1, ldha, pgm1, pgm2, zgc:158425]	[LOC100000026, LOC100329357, LOC100536576, LOC557008, LOC560020, LOC560944, LOC561416, LOC570106, acss1, acss2, adh5, adpgk, adpgk2, akr1a1a, akr1a1b, aldh16a1, aldh1a3, aldh2a, aldh2b, aldh2l, aldh3a2, aldh3b1, aldh7a1, aldh9a1a, aldh9a1b, aldoaa, aldoab, aldob, aldoca, aldocb, bpgm, dlat, dldh, eno1a, eno1b, eno2, eno3, fbp1a, fbp1b, fbp2, g6pca.1, g6pca.2, g6pcb, galm, gapdh, gapdhs, gck, gpia…
KEGG:00030	Pentose phosphate pathway	8	25.8065	0.00179294	0.0114472	[aldoaa, aldocb, gpia, pgd, pgm1, pgm2, prps1b, taldo1]	[LOC557518, LOC560944, LOC561416, LOC569348, LOC570106, aldoaa, aldoab, aldob, aldoca, aldocb, dera, fbp1a, fbp1b, fbp2, g6pd, gpia, gpib, pfkma, pfkmb, pgd, pgls, pgm1, pgm2, prps1a, prps1b, rbks, rgn, rpe, rpia, taldo1, tkt]
KEGG:00563	Glycosylphosphatidylinositol(GPI)-anchor biosynthesis	6	27.2727	0.00500456	0.0296699	[pgap1, pigf, pigl, pigq, pigu, zgc:172324]	[LOC100148642, LOC555496, dpm2, pgap1, piga, pigc, pigf, pigg, pigk, pigl, pigo, pigp, pigq, pigt, pigu, pigx, zgc:152927, zgc:172324, zgc:175274, zgc:63658, zgc:64177, zgc:92758]
KEGG:00072	Synthesis and degradation of ketone bodies	3	37.5	0.0185918	0.102875	[acat2, bdh1, hmgcs1]	[acat1, acat2, bdh1, bdh2, hmgcl, hmgcs1, oxct1a, oxct1b]
KEGG:00650	Butanoate metabolism	5	20.8333	0.0322522	0.167308	[aacs, acat2, bdh1, dhrs13l1, hmgcs1]	[LOC100329827, aacs, abat, acads, acat1, acat2, acsm3, aldh5a1, bdh1, bdh2, dhrs13l1, echs1, ehhadh, gad1b, gad2, hadh, hadhaa, hadhab, hmgcl, hmgcs1, l2hgdh, oxct1a, oxct1b, zgc:163121]
KEGG:00920	Sulfur metabolism	3	30	0.0355246	0.173444	[ethe1, papss1, sqrdl]	[bpnt1, cycsb, ethe1, impad1, papss1, papss2a, papss2b, sqrdl, suox, zgc:162544]
KEGG:04142	Lysosome	17	11.8056	0.0468219	0.215901	[ap1s2, ap3m1, ap3m2, ap3s2, atp6v0d1, atp6v1h, cd63, clta, ctsk, ctsl1a, ctsz, dnase2, galns, glb1, gnptg, laptm4a, npc2]	[LOC100005129, LOC100005175, LOC100005220, LOC100005266, LOC100005356, LOC100006090, LOC100147923, LOC100150238, LOC100329505, LOC100329682, LOC100329879, LOC100331766, LOC100332784, LOC100334661, LOC100335010, LOC100535236, LOC100536792, LOC100538007, LOC556700, LOC559072, LOC562996, LOC563328, LOC564731, LOC569153, LOC792966, LOC795916, abcb9, aga, ap1b1, ap1g1, ap1m1, ap1m2, ap1m3, ap1s1, ap1s…
KEGG:04115	p53 signaling pathway	10	13.6986	0.049607	0.216704	[atr, casp3a, casp9, cd82b, cdk2, gadd45bb, gadd45g, igfbp3, sesn2, zgc:153993]	[LOC100004321, LOC100149048, LOC100330864, LOC100537489, LOC100538276, LOC561535, LOC563527, LOC569515, LOC796473, apaf1, atm, atr, baxa, bida, casp3a, casp3b, casp8, casp8l2, casp9, ccnb1, ccnb2, ccnb3, ccnd1, ccnd2a, ccne1, ccne2, ccng1, ccng2, cd82a, cd82b, cdk1, cdk2, cdk6, cdkn1a, chek1, chek2, cycsb, ddb2, fas, gadd45aa, gadd45ab, gadd45ba, gadd45bb, gadd45g, igf1, igfbp3, mdm2, mdm4, perp,…
KEGG:03440	Homologous recombination	5	17.8571	0.0581346	0.241258	[pold3, rad51, rpa2, rpa3, shfm1]	[LOC100332307, LOC553395, LOC793414, blm, brca2, eme1, mre11a, mus81, nbn, pold1, pold2, pold3, rad50, rad51, rad51b, rad51c, rad52, rad54b, rad54l, rpa1, rpa2, rpa3, shfm1, si:dkey-28b4.7, ssbp1, top3a, xrcc3, zgc:77165]
KEGG:03030	DNA replication	6	15.3846	0.0733506	0.28991	[fen1, mcm4, pola2, pold3, rpa2, rpa3]	[LOC100535359, fen1, mcm2, mcm3, mcm3l, mcm4, mcm5, mcm6, mcm6l, mcm7, pcna, pola1, pola2, pold1, pold2, pold3, pole, pole2, pole3, prim1, rfc1, rfc2, rfc3, rfc4, rfc5, rnaseh1, rnaseh2a, rnaseh2b, rpa1, rpa2, rpa3, si:ch211-1n9.7, si:dkey-147f20.5, si:dkey-28b4.7, si:dkeyp-35b8.5, ssbp1, zgc:110269, zgc:110337, zgc:110727]
KEGG:03060	Protein export	4	18.1818	0.082241	0.310273	[hspa5, sec11a, spcs2, spcs3]	[hspa5, immp1l, immp2l, sec11a, sec61al1, sec61al2, sec61b, sec61g, sec62, sec63, spcs1, spcs2, spcs3, srp14, srp19, srp54, srp68, srp72, srp9, srpr, zgc:163091, zgc:92746]
KEGG:01040	Biosynthesis of unsaturated fatty acids	4	18.1818	0.082241	0.310273	[elovl2, elovl5, elovl6, scd]	[LOC553326, LOC798606, acaa1, acot7, acox1, acox3, elovl2, elovl5, elovl6, fads2, hadhaa, hadhab, hsd17b12a, hsd17b12b, pecr, ptplb, scd, scdb, si:dkey-11e23.3, si:dkey-11e23.4, tecra, tecrb]
KEGG:00591	Linoleic acid metabolism	4	17.3913	0.093832	0.338611	[cyp2j20, cyp2p10, cyp2p9, dhrs13l1]	[LOC100148818, LOC100149324, LOC100330001, LOC560649, LOC565386, LOC792566, LOC798864, cpla2, cyp2j20, cyp2p10, cyp2p6, cyp2p7, cyp2p8, cyp2p9, cyp3a65, dhrs13l1, pla2g12b, pla2g1b, pla2g4a, pla2g6, zgc:123275, zgc:162119, zgc:92162]
KEGG:00062	Fatty acid elongation	5	15.1515	0.103211	0.356938	[elovl1b, elovl2, elovl5, elovl6, zgc:112263]	[LOC100150238, LOC553326, LOC798606, acaa2, acot7, echs1, elovl1b, elovl2, elovl4a, elovl4b, elovl5, elovl6, elovl7a, elovl7b, hadh, hadhaa, hadhab, hadhb, hsd17b12a, hsd17b12b, mecr, ppt1, ppt2, ptplb, si:dkey-11e23.3, si:dkey-11e23.4, tecra, tecrb, zgc:112263, zgc:113969, zgc:55621, zgc:66024, zgc:77118]
KEGG:05132	Salmonella infection	11	10.8911	0.147074	0.488284	[arpc1a, arpc1b, arpc3, arpc4, arpc5a, caspa, dync1i2a, pfn2, pycard, rhogb, wasb]	[LOC100001221, LOC100005026, LOC100006132, LOC100006166, LOC100006208, LOC100148385, LOC100332402, LOC100333015, LOC100333136, LOC556873, LOC560840, LOC565459, LOC570238, LOC571965, LOC793648, LOC793862, LOC795671, LOC798868, actb1, actb2, arpc1a, arpc1b, arpc2, arpc3, arpc4, arpc4l, arpc5a, arpc5b, arpc5la, arpc5lb, caspa, cdc42, cdc42l, cdc42l2, crfb13, dync1h1, dync1i1, dync1i2a, dync1i2b, dyn…
KEGG:04623	Cytosolic DNA-sensing pathway	5	12.8205	0.174087	0.555739	[caspa, ikbkb, polr3f, polr3glb, pycard]	[101243556, LOC100000978, LOC557043, adar, caspa, chuk, ifnphi1, ifnphi3, ikbkb, ikbke, ikbkg, il1b, il6, im:7139382, irf3, irf7, mavs, nfkbiaa, nfkbiab, polr1c, polr1d, polr2eb, polr2f, polr3b, polr3c, polr3e, polr3f, polr3glb, polr3h, polr3k, pycard, rela, ripk1l, ripk3l, tbk1, zgc:110289, zgc:112305, zgc:171795, zgc:56407]
KEGG:00970	Aminoacyl-tRNA biosynthesis	7	11.2903	0.19281	0.571544	[cars, cars2, dars2, lars2, nars, tars, yars]	[LOC100534736, LOC566565, aars, aars2, cars, cars2, dars, dars2, eprs, fars2, farsa, farsb, gars, hars, iars, iars2, kars, lars2, larsb, mars, nars, pars2, qars, qrsl1, rars, rars2, sars, sars2, sepsecs, si:ch211-150a22.1, si:rp71-1c23.3, tars, trnA, trnC, trnD, trnE, trnF, trnG, trnH, trnI, trnK, trnL1, trnL2, trnM, trnN, trnP, trnQ, trnR, trnS1, trnT, trnV, trnW, trnY, vars, vars2, wars, wars2,…
KEGG:04910	Insulin signaling pathway	17	9.65909	0.187454	0.576247	[acaca, calm2a, flot1b, flot2b, foxo1a, gck, gys1, hk1, hk2, hkdc1, ikbkb, ppp1cc, ppp1r3da, prkacab, raf1a, rhoq, zgc:158425]	[101883751, 101910198, LOC100001260, LOC100002756, LOC100151000, LOC100329357, LOC100329897, LOC100331387, LOC100332111, LOC100535524, LOC100536576, LOC100537489, LOC556199, LOC557176, LOC559001, LOC559281, LOC561737, LOC561941, LOC562242, LOC567375, LOC569706, LOC571155, acaca, acacb, akt2, akt2l, akt3, akt3a, araf, badb, braf, calm1a, calm1b, calm2a, calm2b, calm3a, calm3b, cbl, cblb, crk, crkl…
KEGG:00630	Glyoxylate and dicarboxylate metabolism	4	12.1212	0.242763	0.694805	[acat2, glula, glulb, pgp]	[LOC100536541, LOC100537894, acat1, acat2, aco1, aco2, afmid, agxta, agxtb, cat, cs, gcsha, gcshb, glula, glulb, grhpra, grhprb, hao1, hao2, hoga1, hyi, mcee, mdh1a, mdh1b, mut, pcca, pccb, pgp, shmt1, shmt2, zgc:152741, zgc:153346, zgc:64133]
KEGG:04621	NOD-like receptor signaling pathway	5	10.4167	0.304006	0.700904	[caspa, hsp90aa1.1, hsp90b1, ikbkb, pycard]	[LOC561595, LOC566782, birc2, card9, casp8, casp8l2, caspa, chuk, erbb2ip, hsp90aa1.1, hsp90aa1.2, hsp90ab1, hsp90b1, ikbkb, ikbkg, il1b, il6, il8, map3k7, mapk1, mapk10, mapk11, mapk12a, mapk12b, mapk13, mapk14a, mapk14b, mapk3, mapk8a, mapk8b, mapk9, nfkbiaa, nfkbiab, nod1, nod2, pstpip1a, pstpip1b, pycard, rela, ripk2, sgut1, tab1, tab2, tab3, tnfa, tnfaip3, traf6, zgc:171775]
KEGG:00240	Pyrimidine metabolism	10	9.52381	0.280652	0.705883	[cant1a, cmpk, entpd1, entpd6, pola2, pold3, polr2gl, polr3f, polr3glb, txnrd1]	[LOC100000978, LOC100330864, LOC100537847, LOC556849, LOC559958, LOC799449, ak3, cad, cant1a, cant1b, cda, cmpk, cmpk2, ctps1a, dck, dctd, dhodh, dpydb, dpys, dtymk, dut, entpd1, entpd3, entpd4, entpd6, entpd8, im:7139382, nme2a, nme2b.1, nme2b.2, nme3, nme4, nme5, nme6, nme7, nt5c1ba, nt5c1bb, nt5c2a, nt5c2b, nt5c3, nt5e, nudt2, pnp5a, pnp6, pnpt1, pola1, pola2, pold1, pold2, pold3, pole, pole2,…
KEGG:03430	Mismatch repair	3	13.0435	0.255388	0.706575	[pold3, rpa2, rpa3]	[LOC100537314, LOC565400, exo1, mlh1, mlh3, msh2, msh6, pcna, pms2, pold1, pold2, pold3, rfc1, rfc2, rfc3, rfc4, rfc5, rpa1, rpa2, rpa3, si:dkey-28b4.7, si:dkeyp-35b8.5, ssbp1]
KEGG:00330	Arginine and proline metabolism	7	9.85915	0.298448	0.707747	[aldh9a1b, asl, ckmt1, glula, glulb, p4ha1b, p4ha2]	[LOC100000026, LOC100148378, LOC100332705, LOC100537991, LOC556879, LOC557716, LOC558050, abp1, acy1, agmat, aldh16a1, aldh18a1, aldh2a, aldh2b, aldh2l, aldh3a2, aldh4a1, aldh7a1, aldh9a1a, aldh9a1b, amd1, arg1, arg2, asl, ass1, ckbb, ckma, ckmt1, ckmt2, cndp2, cps1, dao.1, dao.2, dao.3, gamt, gatm, glsa, glsb, glud1a, glud1b, glula, glulb, got1, got2a, got2b, hoga1, lap3, mao, nos1, nos2a, nos2b…
KEGG:00531	Glycosaminoglycan degradation	3	12.5	0.276708	0.717713	[galns, glb1, hyal6]	[LOC100149853, LOC100329505, LOC100330444, LOC100535236, LOC100538007, LOC567869, galns, glb1, gnsa, gnsb, gusb, hexa, hpse, hpse2, hyal2, hyal3, hyal6, ids, idua, naglu, sgsh, si:dkey-192p21.6, zgc:112084, zgc:136804]
KEGG:00640	Propanoate metabolism	4	11.1111	0.294966	0.720063	[acaca, acat2, aldh9a1b, ldha]	[LOC100000026, LOC560020, abat, acaca, acacb, acadm, acat1, acat2, acss1, acss2, acss3, aldh16a1, aldh2a, aldh2b, aldh2l, aldh3a2, aldh6a1, aldh7a1, aldh9a1a, aldh9a1b, echs1, ehhadh, hadhaa, hadhab, hibch, ldha, ldhba, ldhbb, mcee, mlycd, mut, pcca, pccb, sucla2, suclg1, suclg2]
KEGG:03420	Nucleotide excision repair	5	10.8696	0.273554	0.732418	[gtf2h4, gtf2h5, pold3, rpa2, rpa3]	[LOC100006257, ccnh, cdk7, cetn2, cul4a, cul4b, ddb2, ercc1, ercc2, ercc3, ercc4, ercc5, ercc6, ercc8, gtf2h1, gtf2h2, gtf2h3, gtf2h3-2, gtf2h4, gtf2h5, mnat1, pcna, pold1, pold2, pold3, pole, pole2, pole3, rad23aa, rad23b, rbx1, rfc1, rfc2, rfc3, rfc4, rfc5, rpa1, rpa2, rpa3, si:dkey-28b4.7, si:dkeyp-35b8.5, xpa, xpc, zgc:110337, zgc:123349, zgc:63840]
KEGG:03410	Base excision repair	4	10.5263	0.330526	0.74145	[fen1, parp2, parp3, pold3]	[101885601, LOC558951, LOC570901, LOC797209, apex1, apex2, fen1, hmgb1a, hmgb1b, mpg, mutyh, neil1, neil3, nthl1, ogg1, parp1, parp2, parp3, pcna, polb, pold1, pold2, pold3, pole, pole2, pole3, poll, si:dkey-174k18.1, si:dkey-202g15.9, si:dkey-28b4.7, si:dkeyp-35b8.5, tdg, ung, xrcc1, zgc:110224, zgc:110269, zgc:110337, zgc:112973]
KEGG:00250	Alanine, aspartate and glutamate metabolism	4	10.2564	0.348404	0.760989	[asl, gfpt1, glula, glulb]	[LOC100148522, LOC100329827, LOC100332733, abat, acy3.2, adsl, adss, adssl, adssl1, agxt2, agxta, agxtb, aldh4a1, aldh5a1, asl, asns, aspa, ass1, cad, cps1, gad1b, gad2, gfpt1, glsa, glsb, glud1a, glud1b, glula, glulb, got1, got2a, got2b, gpt2, gpt2l, nit2, ppat, wu:fa99f01, zgc:152741, zgc:163121]
KEGG:03460	Fanconi anemia pathway	5	9.61538	0.366118	0.779173	[atr, fancd2, rad51, rpa2, rpa3]	[LOC100001169, LOC100001845, LOC100332307, LOC100332714, LOC100538153, LOC563218, LOC793414, atr, atrip, blm, brca2, brip1, eme1, ercc1, ercc4, fan1, fanca, fancb, fancc, fancd2, fance, fancf, fancg, fanci, fancl, fancm, her6, her9, mlh1, mus81, palb2, pms2, poli, polk, poln, rad51, rad51c, rev3l, rmi1, rpa1, rpa2, rpa3, si:dkey-57a22.7, telo2, top3a, ube2t, usp1, wdr48, zgc:136881, zgc:153492, z…
KEGG:03020	RNA polymerase	3	10.3448	0.384311	0.797445	[polr2gl, polr3f, polr3glb]	[LOC100000978, im:7139382, polr1a, polr1b, polr1c, polr1d, polr1e, polr2a, polr2b, polr2c, polr2d, polr2eb, polr2f, polr2gl, polr2i, polr2j, polr3b, polr3c, polr3e, polr3f, polr3glb, polr3h, polr3k, twistnb, zgc:110289, zgc:112305, zgc:171795, zgc:56407, znrd1]
KEGG:04260	Cardiac muscle contraction	8	8.42105	0.442356	0.815902	[atp1b2a, cacnb1, cox6a1, cox8a, tpm3, tpm4a, tpma, zgc:86599]	[101885761, COX1, COX2, COX3, CYTB, LOC100002384, LOC100003220, LOC100003329, LOC100329748, LOC100329813, LOC100331116, LOC100333064, LOC100333639, LOC100334857, LOC100537244, LOC100537689, LOC100538277, LOC402880, LOC559964, LOC564883, LOC567438, LOC568759, LOC569770, LOC571193, LOC793708, LOC794222, LOC797409, atp1a1, atp1a1b, atp1a2a, atp1a3a, atp1a3b, atp1b1a, atp1b1b, atp1b2a, atp1b2b, atp1b…
KEGG:04210	Apoptosis	8	8.42105	0.442356	0.815902	[capn2a, casp3a, casp9, dffa, ikbkb, prkacab, tnfrsf1a, zgc:153993]	[101910198, LOC100004261, LOC100004321, LOC100005446, LOC100007048, LOC100331387, LOC557176, LOC561737, LOC561941, LOC795766, LOC798445, akt2, akt2l, akt3, akt3a, apaf1, atm, badb, baxa, bcl2, bcl2l1, bida, birc2, birc7, capn1a, capn2a, capn2l, casp3a, casp3b, casp6, casp7, casp8, casp8l2, casp9, cflar, chuk, csf2rb, cycsb, dffa, dffb, endog, fadd, fas, faslg, hdr, ikbkb, ikbkg, il1b, im:7154842,…
KEGG:00620	Pyruvate metabolism	4	8.69565	0.471953	0.816085	[acaca, acat2, aldh9a1b, ldha]	[LOC100000026, LOC100536873, LOC100537927, LOC560020, acaca, acacb, acat1, acat2, acss1, acss2, acyp1, aldh16a1, aldh2a, aldh2b, aldh2l, aldh3a2, aldh7a1, aldh9a1a, aldh9a1b, dlat, dldh, fh, glo1, grhpra, grhprb, hagh, ldha, ldhba, ldhbb, ldhd, mdh1a, mdh1b, me1, me2, me3, pc, pck1, pck2, pdha1a, pdha1b, pdhb, pklr, pkm2a, pkm2b, si:dkey-180p18.9, zgc:64133]
KEGG:04920	Adipocytokine signaling pathway	7	8.33333	0.464414	0.820136	[acsbg2, acsl4l, ikbkb, lepr, pparab, tnfrsf1a, zgc:158425]	[101910198, LOC100005446, LOC100006023, LOC100329897, LOC100334818, LOC558088, LOC559281, acsbg2, acsl1, acsl3a, acsl3b, acsl4a, acsl4l, acsl5, adipoql, adipoql2, adipor1b, adipor2, agrp, akt2, akt2l, akt3, akt3a, camkk1, cd36, chuk, g6pca.1, g6pca.2, g6pcb, ikbkb, ikbkg, irs2, jak2a, jak2b, lepa, lepr, mapk10, mapk8a, mapk8b, mapk9, mtor, nfkbiaa, nfkbiab, nfkbie, npy, pck1, pck2, pomca, pparab,…
KEGG:00270	Cysteine and methionine metabolism	4	9.09091	0.437267	0.824845	[ahcyl2, cbsb, ldha, zgc:172121]	[LOC554736, LOC563642, adi1, ahcy, ahcyl1, ahcyl2, amd1, apip, bhmt, cbsa, cbsb, cdo1, cth, dnmt1, dnmt3, dnmt3aa, dnmt3ab, dnmt4, dnmt7, enoph1, got1, got2a, got2b, ldha, ldhba, ldhbb, mat1a, mat2aa, mat2ab, mat2al, mdh1a, mdh1b, mri1, mtap, mtr, sms, srm, tat, wu:fa99f01, zgc:110308, zgc:158222, zgc:162544, zgc:172121, zgc:64133]
KEGG:00230	Purine metabolism	15	8.19672	0.428578	0.827256	[ada, cant1a, entpd1, entpd6, gucy1b3, nudt9, papss1, pgm1, pgm2, pola2, pold3, polr2gl, polr3f, polr3glb, prps1b]	[101884360, LOC100000978, LOC100003595, LOC100330772, LOC100330864, LOC100331277, LOC100333538, LOC100333702, LOC100534816, LOC556578, LOC556849, LOC557191, LOC560410, LOC562357, LOC563343, LOC564389, LOC566998, LOC568219, LOC570474, LOC572052, LOC799449, ada, adal, adcy1a, adcy1b, adcy2a, adcy2b, adcy3l, adcy5, adcy6a, adcy6b, adcy7, adcy8, adka, adkb, adsl, adss, adssl, adssl1, ak2, ak4, ak7b, …
KEGG:04330	Notch signaling pathway	5	8.62069	0.459176	0.828513	[adam17b, aph1b, ncstn, notch2, psen2]	[101886283, LOC100149082, LOC100534909, LOC567335, adam17a, adam17b, aph1b, crebbpa, crebbpb, ctbp1, ctbp2, dla, dlb, dlc, dld, dll4, dtx1, dvl1a, dvl1b, dvl2, dvl3, ep300a, ep300b, gro2, hdac1, her12, her15.1, her6, her9, jag1a, jag1b, jag2, kat2a, kat2b, lfng, mfng, ncor2, ncstn, notch1a, notch1b, notch2, notch3, numb, numbl, psen1, psen2, psenen, rbpja, rbpjb, rbpjl, rfng, si:ch73-167c12.2, sn…
KEGG:03320	PPAR signaling pathway	6	8.82353	0.42049	0.830968	[acsbg2, acsl4l, dbi, pparab, scd, slc27a1b]	[LOC100002756, LOC100006023, LOC100331214, LOC558088, LOC568883, LOC795106, acaa1, acadl, acadm, acox1, acox3, acsbg2, acsl1, acsl3a, acsl3b, acsl4a, acsl4l, acsl5, adipoql, adipoql2, angptl4, apoa1a, aqp7, cd36, cpt2, cyp27a1.4, cyp7a1a, dbi, ehhadh, fabp1a, fabp2, fabp3, fabp6, fabp7a, fabp7b, fads2, ilk, lpl, nr1h3, pck1, pck2, pdpk1b, plin1, pltp, pparab, ppardb, pparg, rxraa, rxrba, rxrga, r…
KEGG:00071	Fatty acid degradation	4	9.30232	0.41968	0.849597	[acat2, acsbg2, acsl4l, aldh9a1b]	[LOC100000026, LOC100006023, LOC558088, acaa1, acaa2, acadl, acadm, acads, acadvl, acat1, acat2, acox1, acox3, acsbg2, acsl1, acsl3a, acsl3b, acsl4a, acsl4l, acsl5, adh5, aldh16a1, aldh2a, aldh2b, aldh2l, aldh3a2, aldh7a1, aldh9a1a, aldh9a1b, cpt2, echs1, eci1, ehhadh, gcdh, gcdhl, hadh, hadhaa, hadhab, hadhb, si:ch211-236l14.3, wu:fa04h02, zgc:101071, zgc:92030]
KEGG:04060	Cytokine-cytokine receptor interaction	12	7.45342	0.581465	0.946305	[acvr2b, crfb8, flt1, il21r, il7r, lepr, met, tgfb1a, tnfrsf1a, tnfsf13b, vegfaa, xcr1a]	[LOC100002479, LOC100004358, LOC100004625, LOC100004988, LOC100005081, LOC100151629, LOC100329796, LOC100331172, LOC100332888, LOC100333798, LOC100333821, LOC100333914, LOC100535003, LOC100536255, LOC100537421, LOC556326, LOC560446, LOC561494, LOC562247, LOC563884, LOC566708, LOC568405, LOC569363, LOC570404, LOC571431, LOC791704, LOC793148, LOC793479, LOC794616, LOC796490, LOC796724, LOC798119, L…
KEGG:00480	Glutathione metabolism	4	7.69231	0.570415	0.946888	[ggctb, gss, pgd, zgc:152830]	[LOC100151110, LOC100330864, LOC100333757, LOC100535773, LOC555478, LOC566746, LOC569014, anpepb, g6pd, gclc, gclm, ggctb, gpx1a, gpx3, gpx4a, gpx4b, gpx7, gsr, gss, gstal, gstm, gstm3, gsto1, gsto2, gstp1, gstp2, gstt1a, gstt1b, idh1, idh2, lap3, mgst1, mgst2, odc1, pgd, rrm1, rrm2, si:ch73-337l15.2, sms, srm, zgc:110680, zgc:152830, zgc:158387, zgc:162356, zgc:173961, zgc:173962, zgc:173994, zg…
KEGG:04810	Regulation of actin cytoskeleton	20	7.40741	0.595225	0.95007	[actn1, arpc1a, arpc1b, arpc3, arpc4, arpc5a, baiap2a, bcar1, gng12a, gsna, itgav, itgb2, myl12.1, pfn2, pikfyve, ppp1cc, raf1a, rras, scinlb, wasb]	[101885659, 101885761, 101885790, 101886694, LOC100001221, LOC100004299, LOC100004742, LOC100004938, LOC100006132, LOC100006166, LOC100006208, LOC100148385, LOC100149161, LOC100149598, LOC100151000, LOC100330384, LOC100330960, LOC100331333, LOC100331581, LOC100535718, LOC100536197, LOC100536317, LOC100536533, LOC100536705, LOC100537012, LOC100537244, LOC100538277, LOC555516, LOC556873, LOC557176,…
KEGG:03022	Basal transcription factors	3	6.81818	0.665052	0.951712	[gtf2h4, gtf2h5, si:dkey-219c3.2]	[LOC100149942, LOC100150678, LOC100535183, ccnh, cdk7, ercc2, ercc3, gtf2a1, gtf2b, gtf2e1, gtf2e2, gtf2f1, gtf2f2a, gtf2f2b, gtf2h1, gtf2h2, gtf2h3, gtf2h3-2, gtf2h4, gtf2h5, gtf2ird1, mnat1, si:dkey-219c3.2, taf1, taf10, taf11, taf12, taf13, taf2, taf3, taf5, taf5l, taf6, taf6l, taf7, taf8, taf9, tbp, tbpl1, tbpl2, wu:fc56a05, zgc:110584, zgc:154100, zgc:86811]
KEGG:04672	Intestinal immune network for IgA production	3	7.89474	0.564395	0.956016	[si:busm1-48c11.3, tgfb1a, tnfsf13b]	[LOC100004261, LOC100331333, LOC100333914, LOC563884, LOC571282, LOC791723, LOC794616, LOC795766, aicda, ccl25b, ccr9a, ccr9b, cd40, cd40lg, cxcl12a, cxcl12b, cxcr4a, cxcr4b, il-15ra, il10, il15, il4, il6, mhc2a, mhc2dab, mhc2dcb, mhc2deb, si:busm1-194e12.12, si:busm1-194e12.8, si:busm1-266f07.1, si:busm1-266f07.2, si:busm1-48c11.3, tgfb1a, tnfsf13, tnfsf13b, zgc:113912, zgc:123077, zgc:158870]
KEGG:00310	Lysine degradation	3	4.6875	0.877729	0.958573	[acat2, aldh9a1b, plod1a]	[LOC100000026, LOC100331309, LOC555271, LOC557979, aass, acat1, acat2, aldh16a1, aldh2a, aldh2b, aldh2l, aldh3a2, aldh7a1, aldh9a1a, aldh9a1b, ash1l, bbox1, dlst, dot1l, echs1, ehhadh, ehmt1a, ehmt1b, ehmt2, gcdh, gcdhl, glt25d1, glt25d2, hadh, hadhaa, hadhab, mll, mll3a, mll4a, mll4b, mll5, nsd1a, ogdha, ogdhb, ogdhl, pipox, plod1a, plod2, plod3, setd1a, setd1ba, setd1bb, setd2, setd7, setd8a, s…
KEGG:04630	Jak-STAT signaling pathway	6	4.91803	0.914117	0.960402	[crfb8, il21r, il7r, lepr, pim1, stat5.2]	[101910198, LOC100002479, LOC100004358, LOC100331172, LOC100332888, LOC100538186, LOC556326, LOC557176, LOC558432, LOC561737, LOC562247, LOC569363, LOC570404, LOC799612, akt2, akt2l, akt3, akt3a, bcl2l1, cbl, cblb, ccnd1, ccnd2a, cish, cntfr, crebbpa, crebbpb, crfa31.2, crfb13, crfb16, crfb2, crfb4, crfb5, crfb8, crfb9, csf2rb, csf3r, ep300a, ep300b, epo, epor, gh1, ghra, grb2, ifng1-2, ifnphi1, …
KEGG:04261	Adrenergic signaling in cardiomyocytes	12	6.09137	0.834757	0.96229	[atp1b2a, cacnb1, calm2a, camk2g1, plcb3, ppp1cc, ppp2r1b, ppp2r2bb, prkacab, tpm3, tpm4a, tpma]	[101882621, 101884360, 101885761, 101886094, 101910198, LOC100003220, LOC100003329, LOC100007048, LOC100149100, LOC100329748, LOC100329813, LOC100331116, LOC100333318, LOC100333455, LOC100333538, LOC100333639, LOC100333702, LOC100537244, LOC100537538, LOC100538277, LOC100538297, LOC555548, LOC557176, LOC557259, LOC558884, LOC559392, LOC559964, LOC560410, LOC561737, LOC561941, LOC562282, LOC564883…
KEGG:03018	RNA degradation	4	5	0.871101	0.964018	[dcps, eno1a, lsm1, si:dkey-42i9.4]	[LOC100007655, LOC100332172, LOC100534816, LOC100534849, LOC100535720, LOC100538016, LOC556271, LOC569055, LOC792831, btg1, btg2, btg3, btg4, c1d, cnot1, cnot10, cnot3a, cnot3b, cnot6, cnot6l, cnot7, cnot8, dcp1a, dcp1b, dcp2, dcps, ddx6, dis3, dis3l, edc3, edc4, eno1a, eno1b, eno2, eno3, exosc1, exosc10, exosc2, exosc3, exosc4, exosc5, exosc6, exosc7, exosc8, exosc9, hspa9, hspd1, lsm1, lsm4, ls…
KEGG:04144	Endocytosis	16	5.88235	0.896269	0.966108	[ap2b1, ap2m1a, cav1, chmp2bb, chmp6b, clta, ehd2, flt1, met, pard6b, psd3l, rab4a, sh3gl1a, tgfb1a, vta1, zfyve9a]	[101884856, LOC100002754, LOC100004988, LOC100005008, LOC100005081, LOC100147988, LOC100148736, LOC100149161, LOC100149258, LOC100149843, LOC100151000, LOC100151196, LOC100329879, LOC100330077, LOC100332526, LOC100334729, LOC100536606, LOC100538297, LOC557199, LOC558613, LOC559690, LOC560446, LOC560542, LOC562719, LOC562943, LOC563884, LOC564395, LOC567055, LOC567452, LOC568405, LOC568800, LOC568…
KEGG:04270	Vascular smooth muscle contraction	10	6.99301	0.663691	0.966428	[calm2a, ednraa, gucy1b3, itpr1a, myl12.1, plcb3, ppp1cc, prkacab, raf1a, zgc:153867]	[101884360, 101884544, 101885790, LOC100003514, LOC100007315, LOC100148818, LOC100149100, LOC100149324, LOC100150844, LOC100331961, LOC100333455, LOC100333538, LOC100333702, LOC100537538, LOC557191, LOC557259, LOC559964, LOC560410, LOC561406, LOC561941, LOC562455, LOC565386, LOC566845, LOC568614, LOC571591, LOC571837, LOC793708, LOC794575, LOC796753, LOC798498, LOC798864, acta2, adcy1a, adcy1b, a…
KEGG:04912	GnRH signaling pathway	6	4.95868	0.910239	0.968588	[calm2a, camk2g1, itpr1a, plcb3, prkacab, raf1a]	[101884360, LOC100148818, LOC100151000, LOC100333538, LOC100333702, LOC100334486, LOC100537538, LOC559964, LOC560410, LOC561941, LOC565386, LOC571431, LOC793708, LOC798222, LOC798864, adcy1a, adcy1b, adcy2a, adcy2b, adcy3l, adcy5, adcy6a, adcy6b, adcy7, adcy8, atf4b1, cacna1c, cacna1da, cacna1sa, cacna1sb, calm1a, calm1b, calm2a, calm2b, calm3a, calm3b, camk2a, camk2d1, camk2d2, camk2g1, camk2g2,…
KEGG:04114	Oocyte meiosis	10	7.24638	0.618583	0.968725	[anapc2, anapc5, calm2a, camk2g1, cdk2, itpr1a, ppp1cc, ppp2r1b, prkacab, ywhah]	[101884360, LOC100333538, LOC100333702, LOC100535078, LOC557968, LOC558402, LOC560410, LOC561941, LOC562282, LOC569473, LOC573829, LOC798222, LOC798352, adcy1a, adcy1b, adcy2a, adcy2b, adcy3l, adcy5, adcy6a, adcy6b, adcy7, adcy8, anapc11, anapc2, anapc5, ar, aurka, calm1a, calm1b, calm2a, calm2b, calm3a, calm3b, camk2a, camk2d1, camk2d2, camk2g1, camk2g2, ccnb1, ccnb2, ccne1, ccne2, cdc16, cdc20,…
KEGG:04540	Gap junction	9	7.03125	0.653652	0.968805	[gucy1b3, itpr1a, plcb3, prkacab, raf1a, tuba8l, tuba8l2, tuba8l4, tubb4b]	[101884360, LOC100003514, LOC100151000, LOC100332913, LOC100333538, LOC100333702, LOC100535718, LOC100537538, LOC100538297, LOC556339, LOC557191, LOC558552, LOC559806, LOC560410, LOC560564, LOC560808, LOC561941, LOC565459, LOC568406, LOC571431, LOC792634, LOC796490, adcy1a, adcy1b, adcy2a, adcy2b, adcy3l, adcy5, adcy6a, adcy6b, adcy7, adcy8, adrb1, adrb3a, adrb3b, cdk1, csnk1da, csnk1db, cx35b, c…
KEGG:00600	Sphingolipid metabolism	3	4.83871	0.86377	0.968824	[degs1, glb1, sptlc1]	[LOC100150090, LOC100330155, LOC100330698, LOC100331179, LOC100331840, LOC100334149, LOC555411, LOC556700, LOC557756, LOC559072, LOC563806, LOC564867, LOC569053, LOC794598, LOC797914, acer1, arsa, asah1a, asah1b, asah2, b4galt6, cerk, cers2a, cers5, degs1, degs2, enpp7, gal3st1, galca, galcb, gba2, gla, glb1, kdsr, neu1, neu3.1, neu3.2, neu3.3, neu3.4, neu3.5, neu4, ppap2b, ppap2c, sgms1, sgms2, …
KEGG:04350	TGF-beta signaling pathway	4	4.12371	0.945993	0.96935	[acvr2b, ppp2r1b, tgfb1a, zfyve9a]	[LOC100329520, LOC100332902, LOC100333103, LOC100334210, LOC559111, LOC560446, LOC562242, LOC563884, LOC564395, LOC794689, acvr1b, acvr1l, acvr2a, acvr2b, amh, bambia, bambib, bmp2b, bmp4, bmp5, bmp6, bmp7a, bmp7b, bmp8a, bmpr1aa, bmpr1ab, bmpr1ba, bmpr1bb, bmpr2a, bmpr2b, chd, crebbpa, crebbpb, cul1a, cul1b, dcn, e2f4, e2f5, ep300a, ep300b, fsta, gdf6a, gdf7, id1, id2a, id2b, id3, id4, ifng1-2, …
KEGG:04914	Progesterone-mediated oocyte maturation	6	5.45455	0.856722	0.974081	[anapc2, anapc5, cdk2, hsp90aa1.1, prkacab, raf1a]	[101884360, 101910198, LOC100333538, LOC100333702, LOC557176, LOC557968, LOC558402, LOC560410, LOC561737, LOC561941, LOC569473, LOC573829, LOC798352, adcy1a, adcy1b, adcy2a, adcy2b, adcy3l, adcy5, adcy6a, adcy6b, adcy7, adcy8, akt2, akt2l, akt3, akt3a, anapc11, anapc2, anapc5, araf, braf, ccna1, ccna2, ccnb1, ccnb2, ccnb3, cdc16, cdc23, cdc25, cdc26, cdc27, cdk1, cdk2, fzr1, gnai1, gnai2, gnai2l,…
KEGG:04120	Ubiquitin mediated proteolysis	8	5.83942	0.833653	0.974553	[anapc2, anapc5, fbxw8, sae1, syvn1, ube2e1, ube4b, zgc:77005]	[LOC100001302, LOC100334486, LOC402829, LOC556864, LOC558402, LOC567370, LOC569473, LOC569603, LOC798352, aire, anapc11, anapc2, anapc5, birc2, birc6, birc7, cbl, cblb, cdc16, cdc20, cdc23, cdc26, cdc27, cdc34a, cul1a, cul1b, cul2, cul3a, cul3b, cul4a, cul4b, cul5b, ddb2, det1, ercc8, fancl, fbxw11a, fbxw11b, fbxw7, fbxw8, flj11011l, fzr1, herc2, herc4, huwe1, itch, keap1b, mdm2, mgrn1a, mgrn1b, …
KEGG:04110	Cell cycle	10	7.0922	0.646015	0.974895	[anapc2, anapc5, atr, cdk2, gadd45bb, gadd45g, mcm4, tgfb1a, ywhah, zgc:85772]	[101885420, LOC100333252, LOC100534692, LOC100535078, LOC557968, LOC558402, LOC559111, LOC563669, LOC563884, LOC564533, LOC564967, LOC568846, LOC569473, LOC569515, LOC798352, abl1, anapc11, anapc2, anapc5, atm, atr, bub3, ccna1, ccna2, ccnb1, ccnb2, ccnb3, ccnd1, ccnd2a, ccne1, ccne2, ccnh, cdc14aa, cdc14ab, cdc14b, cdc16, cdc20, cdc23, cdc25, cdc26, cdc27, cdc45, cdc7, cdk1, cdk2, cdk6, cdk7, cd…
KEGG:04514	Cell adhesion molecules (CAMs)	9	6.71642	0.706832	0.977784	[cd276, cldn1, cldn5b, cldnb, cldnc, itgav, itgb2, ptprc, si:busm1-48c11.3]	[101886267, 101886406, LOC100001136, LOC100006534, LOC100147871, LOC100151328, LOC100330246, LOC100331333, LOC100332904, LOC100333863, LOC100537676, LOC557209, LOC559157, LOC559501, LOC560816, LOC562934, LOC566220, LOC566572, LOC567620, LOC569386, LOC571282, LOC791723, LOC792492, LOC793143, LOC793240, alcama, cadm1a, cadm1b, cadm3, cd226, cd276, cd40, cd40lg, cd8a, cd99, cd99l2, cdh1, cdh15, cdh2…
KEGG:04070	Phosphatidylinositol signaling system	6	6.66667	0.69593	0.97902	[calm2a, cdipt, impa1, itpr1a, pikfyve, plcb3]	[LOC100002015, LOC100003514, LOC100148744, LOC100329312, LOC100330514, LOC100537538, LOC555899, LOC557176, LOC561737, LOC563543, LOC564528, LOC565122, LOC566188, LOC567728, LOC569568, calm1a, calm1b, calm2a, calm2b, calm3a, calm3b, cdipt, cds2, dgkb, dgkd, dgke, dgkh, dgki, dgkza, im:7150469, impa1, impad1, inpp4ab, inpp4b, inpp5d, inpp5e, inpp5jb, inppl1a, ippk, itpk1, itpkb, itpkca, itpkcb, itp…
KEGG:05168	Herpes simplex infection	9	4.94505	0.94551	0.980967	[c3a, casp3a, cdk2, hcfc2, ikbkb, ppp1cc, si:busm1-48c11.3, si:dkey-219c3.2, tnfrsf1a]	[LOC100004358, LOC100005446, LOC100149189, LOC100149942, LOC100150678, LOC100333043, LOC100536255, LOC100537952, LOC560816, LOC565759, LOC570238, LOC571282, LOC791704, LOC791723, LOC798119, LOC798191, abcb3l1, alyref, arntl1a, arntl1b, c3a, c3b, c3c, c5, casp3a, casp3b, casp8, casp8l2, cd74a, cdc34a, cdk1, cdk2, chuk, ck2a1, ck2a2a, ck2a2b, ck2b, clock, clock3, crebbpa, crebbpb, crfb13, crfb2, cr…
KEGG:03015	mRNA surveillance pathway	5	5.55556	0.829123	0.983103	[cpsf1, pelo, ppp1cc, ppp2r1b, ppp2r2bb]	[LOC100334020, LOC100534697, LOC558884, LOC559392, LOC562282, LOC565621, LOC565849, acin1a, acin1b, alyref, bat1, casc3, cpsf1, cpsf2, cpsf3, cpsf4, cpsf5, cpsf6, cstf1, cstf2, cstf3, dazap1, eif4a3, etf1, fip1l1, gspt1, gspt1l, hbs1l, magoh, msi1, msi2a, msi2b, ncbp2, nxf1, nxt2, pabpc1a, pabpc1b, pabpc1l, pabpc4, pabpn1, papola, papolg, pcf11, pelo, pnn, ppp1caa, ppp1cab, ppp1cb, ppp1cbl, ppp1c…
KEGG:04510	Focal adhesion	12	4.8	0.974596	0.986481	[actn1, bcar1, capn2a, cav1, col4a2, flt1, itgav, met, myl12.1, ppp1cc, raf1a, vegfaa]	[101885790, 101910198, LOC100003514, LOC100004299, LOC100006132, LOC100006166, LOC100006208, LOC100007048, LOC100148385, LOC100151000, LOC100331333, LOC100332111, LOC100535241, LOC100535278, LOC100535718, LOC100536197, LOC100536533, LOC100537244, LOC557176, LOC557468, LOC560564, LOC561737, LOC565130, LOC566845, LOC567640, LOC571431, LOC571837, LOC793648, LOC793862, LOC796490, actb1, actb2, actn1,…
KEGG:00562	Inositol phosphate metabolism	5	7.04225	0.641857	0.986558	[cdipt, impa1, minpp1b, pikfyve, plcb3]	[LOC100000275, LOC100148744, LOC100149843, LOC100329312, LOC100330514, LOC100331310, LOC100537538, LOC555899, LOC561737, LOC563543, LOC564528, LOC566188, LOC569568, aldh6a1, cdipt, im:7150469, impa1, impad1, inpp4ab, inpp4b, inpp5d, inpp5e, inpp5jb, inppl1a, ipmkb, ippk, itpk1, itpkb, itpkca, itpkcb, minpp1a, minpp1b, miox, mtm1, ocrl, pi4k2a, pi4k2b, pi4kaa, pi4kb, pik3c2a, pik3c3, pik3cb, pik3c…
KEGG:04068	FoxO signaling pathway	11	6.47059	0.762613	0.989014	[cdk2, foxo1a, foxo3b, gadd45bb, gadd45g, ikbkb, il7r, raf1a, s1pr4, tgfb1a, zgc:158425]	[101910198, LOC100151000, LOC100329897, LOC100333252, LOC100534692, LOC557176, LOC559111, LOC559281, LOC560446, LOC561737, LOC563719, LOC563884, LOC571431, LOC793200, akt2, akt2l, akt3, akt3a, araf, atg12, atm, bcl2l11, bcl6a, bnip3, bnip4, braf, cat, ccnb1, ccnb2, ccnb3, ccnd1, ccnd2a, ccng2, cdk2, cdkn1a, cdkn1b, cdkn1bl, chuk, crebbpa, crebbpb, csnk1e, egf, egfra, ep300a, ep300b, faslg, fbxo25…
KEGG:04530	Tight junction	11	6.39535	0.775747	0.990569	[actn1, cldn1, cldn5b, cldnb, cldnc, epb41l3b, myl12.1, pard6b, ppp2r1b, ppp2r2bb, rras]	[101886267, 101910198, LOC100001136, LOC100003514, LOC100147871, LOC100150844, LOC100151000, LOC100329748, LOC100329813, LOC100330246, LOC100333863, LOC100535986, LOC100536317, LOC100537244, LOC557209, LOC558884, LOC559392, LOC561211, LOC561423, LOC565459, LOC566060, LOC567620, LOC567740, LOC792492, LOC793143, actb1, actb2, actn1, actn2, actn3a, actn3b, actn4, akt2, akt2l, akt3, akt3a, ash1l, cas…
KEGG:00190	Oxidative phosphorylation	9	6.2069	0.789927	0.993393	[atp6v0d1, atp6v1ab, atp6v1ba, atp6v1c1b, atp6v1e1b, atp6v1h, cox6a1, cox8a, zgc:86599]	[ATP6, ATP8, COX1, COX2, COX3, CYTB, LOC100000992, LOC100002384, LOC100003066, LOC100147923, LOC100330344, LOC100332034, LOC100333064, LOC100334857, LOC100535765, LOC100537689, LOC402880, LOC402883, LOC569770, LOC569793, LOC798291, ND1, ND2, ND3, ND4, ND4L, ND5, ND6, atp5a1, atp5b, atp5c1, atp5d, atp5f1, atp5g3a, atp5g3b, atp5h, atp5ia, atp5ib, atp5j, atp5l, atp5o, atp6ap1, atp6v0a1a, atp6v0a1b, …
KEGG:04150	mTOR signaling pathway	4	5.40541	0.828524	0.99663	[ikbkb, rragd, vegfaa, zgc:64114]	[101910198, LOC100003514, LOC100537489, LOC557176, LOC559281, LOC561737, LOC562242, akt1s1, akt2, akt2l, akt3, akt3a, braf, cab39, cab39l, cab39l1, eif4ba, eif4bb, eif4e1c, eif4e2, eif4e2rs1, eif4ea, hif1ab, igf1, ikbkb, ins, insb, mapk1, mapk3, mlst8, mtor, pdpk1b, pik3cb, pik3cd, pik3cg, pik3r2, pik3r3a, pik3r3b, prkaa1, prkaa2, prkca, prkcba, prkcbb, ptena, ptenb, rheb, rictor, rps6ka1, rps6ka…
KEGG:04010	MAPK signaling pathway	13	4.07524	0.997334	0.997334	[cacnb1, casp3a, dusp5, elk4, gadd45bb, gadd45g, gng12a, ikbkb, prkacab, raf1a, rras, tgfb1a, tnfrsf1a]	[101885024, 101910198, LOC100000665, LOC100003220, LOC100003329, LOC100003514, LOC100004261, LOC100004576, LOC100005446, LOC100006132, LOC100006166, LOC100006208, LOC100148385, LOC100148818, LOC100151000, LOC100151551, LOC100330384, LOC100331116, LOC100331581, LOC100333639, LOC100333948, LOC100334486, LOC100536317, LOC100537717, LOC555650, LOC556172, LOC557063, LOC559964, LOC560446, LOC560875, LO…
KEGG:00280	Valine, leucine and isoleucine degradation	3	6.12245	0.735163	1	[acat2, aldh9a1b, hmgcs1]	[LOC100000026, abat, acaa1, acaa2, acad8, acadm, acads, acat1, acat2, aldh16a1, aldh2a, aldh2b, aldh2l, aldh3a2, aldh6a1, aldh7a1, aldh9a1a, aldh9a1b, aox1, aox3, auh, bcat1, bcat2, bckdha, bckdhb, dbt, dldh, echs1, ehhadh, hadh, hadhaa, hadhab, hadhb, hibadhb, hibch, hmgcl, hmgcs1, hsd17b10, ivd, mccc1, mccc2, mcee, mut, oxct1a, oxct1b, pcca, pccb, si:ch211-198n5.11, wu:fa99f01]
KEGG:03040	Spliceosome	8	5.88235	0.827681	1	[ctnnbl1, ppih, sf3b4, sf3b5, snrpb2, snrpc, txnl4a, usp39]	[LOC100334114, LOC100334455, LOC100535720, LOC100536641, LOC797473, LOC798846, acin1a, acin1b, alyref, aqr, bat1, bcas2, bud31, c20orf14, ccdc12, cdc40, cdc5l, cherp, crnkl1, ctnnbl1, ddx23, ddx42, ddx46, ddx5, dhx15, dhx16, dhx38, dhx8, eftud2, eif4a3, hnrnpa1, hnrnpa3, hnrnpm, hnrnpu, hnrpkl, hsp70, hsp70l, hspa8, lsm4, lsm6, lsm7, lsm8, magoh, ncbp2, nhp2l1a, nhp2l1b, phf5a, plrg1, ppie, ppih,…
KEGG:04146	Peroxisome	5	5.61798	0.821724	1	[acsl4l, mpv17, mvk, prdx1, prdx5]	[LOC100329471, LOC100332733, LOC563178, LOC563199, abcd1, abcd2, abcd3a, acaa1, acot8, acox1, acox3, acsl1, acsl3a, acsl3b, acsl4a, acsl4l, acsl5, agps, agxta, agxtb, c1qtnf3, cat, crata, cratb, crot, dao.1, dao.2, dao.3, decr2, ech1, ehhadh, ephx2, gnpat, hacl1, hao1, hao2, hmgcl, hsd17b4, idh1, idh2, mlycd, mpv17, mpv17l2, mvk, nos2a, nos2b, pecr, pex1, pex10, pex11a, pex11b, pex12, pex13, pex1…
KEGG:00564	Glycerophospholipid metabolism	6	6.18557	0.762603	1	[agpat9l, cdipt, cept1b, gpd2, mboat7, pisd]	[LOC100002015, LOC100148818, LOC100149324, LOC100330001, LOC100534896, LOC559442, LOC560649, LOC560986, LOC563806, LOC565122, LOC565386, LOC567728, LOC569053, LOC793137, LOC794598, LOC798864, ache, agpat2, agpat3, agpat4, agpat9, agpat9l, agxt2l1, cdipt, cds2, cept1b, chat, chka, chkb, chpt1, cpla2, dgkb, dgkd, dgke, dgkh, dgki, dgkza, etnk1, etnk2, gnpat, gpam, gpat2, gpd1a, gpd1b, gpd1c, gpd1l,…
KEGG:00590	Arachidonic acid metabolism	3	5.88235	0.759767	1	[cyp2j20, cyp2p10, cyp2p9]	[LOC100148818, LOC100149324, LOC100330001, LOC100333757, LOC100535432, LOC100536108, LOC560649, LOC565386, LOC566746, LOC569014, LOC792566, LOC798864, alox12, alox5, cbr1, cbr1l, cpla2, cyp2j20, cyp2p10, cyp2p6, cyp2p7, cyp2p8, cyp2p9, cyp2u1, cyp4f3, ephx2, fam213b, gpx1a, gpx3, gpx7, lta4h, pla2g12b, pla2g1b, pla2g4a, pla2g6, ptgdsb, ptges, ptges3a, ptges3b, ptgesl, ptgis, ptgs1, ptgs2a, ptgs2b…

## Sheet: 6h down-regulated
KEGG ID	KEGG Terms	Nr. Genes	% Associated Genes	Term PValue	Term PValue Corrected with Benjamini-Hochberg	Associated Genes Found	All Associated Genes
KEGG:04146	Peroxisome	22	24.7191	2.53323e-08	2.07725e-06	[acaa1, acox1, acox3, acsl5, agps, cat, cratb, crot, dao.1, ehhadh, hacl1, hmgcl, hsd17b4, mlycd, pex11a, pex14, pex3, phyh, pipox, prdx2, scp2a, zgc:92030]	[LOC100329471, LOC100332733, LOC563178, LOC563199, abcd1, abcd2, abcd3a, acaa1, acot8, acox1, acox3, acsl1, acsl3a, acsl3b, acsl4a, acsl4l, acsl5, agps, agxta, agxtb, c1qtnf3, cat, crata, cratb, crot, dao.1, dao.2, dao.3, decr2, ech1, ehhadh, ephx2, gnpat, hacl1, hao1, hao2, hmgcl, hsd17b4, idh1, idh2, mlycd, mpv17, mpv17l2, mvk, nos2a, nos2b, pecr, pex1, pex10, pex11a, pex11b, pex12, pex13, pex1…
KEGG:00980	Metabolism of xenobiotics by cytochrome P450	14	33.3333	1.69578e-07	6.95268e-06	[aldh3b1, cbr1, cbr1l, cyp1a, gstal, gstm, gsto2, gstp1, mgst1, mgst2, ugt1ab, zgc:158387, zgc:162356, zgc:66350]	[LOC100002369, LOC100148803, LOC100333777, LOC557008, LOC571561, adh5, aldh1a3, aldh3b1, cbr1, cbr1l, cyp1a, cyp1b1, dhdhl, ephx1, gstal, gstm, gstm3, gsto1, gsto2, gstp1, gstp2, gstt1a, gstt1b, mgst1, mgst2, ugt1a1, ugt1ab, ugt2a1, ugt2a2, ugt5g1, zgc:101723, zgc:158387, zgc:162356, zgc:172315, zgc:173961, zgc:173962, zgc:173994, zgc:56518, zgc:66350, zgc:92357, zgc:92502, zgc:92763]
KEGG:00071	Fatty acid degradation	13	30.2326	1.68158e-06	4.59631e-05	[acaa1, acadm, acads, acat1, acox1, acox3, acsl5, aldh16a1, cpt2, eci1, ehhadh, hadh, zgc:92030]	[LOC100000026, LOC100006023, LOC558088, acaa1, acaa2, acadl, acadm, acads, acadvl, acat1, acat2, acox1, acox3, acsbg2, acsl1, acsl3a, acsl3b, acsl4a, acsl4l, acsl5, adh5, aldh16a1, aldh2a, aldh2b, aldh2l, aldh3a2, aldh7a1, aldh9a1a, aldh9a1b, cpt2, echs1, eci1, ehhadh, gcdh, gcdhl, hadh, hadhaa, hadhab, hadhb, si:ch211-236l14.3, wu:fa04h02, zgc:101071, zgc:92030]
KEGG:00982	Drug metabolism	12	30.7692	3.46041e-06	7.09383e-05	[aldh3b1, gstal, gstm, gsto2, gstp1, mao, mgst1, mgst2, ugt1ab, zgc:158387, zgc:162356, zgc:66350]	[LOC100002369, LOC100148803, LOC557008, LOC558050, LOC571561, adh5, aldh1a3, aldh3b1, aox1, aox3, fmo5, gstal, gstm, gstm3, gsto1, gsto2, gstp1, gstp2, gstt1a, gstt1b, mao, mgst1, mgst2, si:dkey-239i20.4, ugt1a1, ugt1ab, ugt2a1, ugt2a2, ugt5g1, zgc:158387, zgc:162356, zgc:172315, zgc:173961, zgc:173962, zgc:173994, zgc:56518, zgc:66350, zgc:92357, zgc:92763]
KEGG:00650	Butanoate metabolism	9	37.5	9.65101e-06	0.000131897	[acads, acat1, aldh5a1, bdh1, bdh2, ehhadh, hadh, hmgcl, l2hgdh]	[LOC100329827, aacs, abat, acads, acat1, acat2, acsm3, aldh5a1, bdh1, bdh2, dhrs13l1, echs1, ehhadh, gad1b, gad2, hadh, hadhaa, hadhab, hmgcl, hmgcs1, l2hgdh, oxct1a, oxct1b, zgc:163121]
KEGG:00280	Valine, leucine and isoleucine degradation	13	26.5306	8.46265e-06	0.000138787	[acaa1, acadm, acads, acat1, aldh16a1, auh, bcat2, ehhadh, hadh, hibch, hmgcl, mccc2, si:ch211-198n5.11]	[LOC100000026, abat, acaa1, acaa2, acad8, acadm, acads, acat1, acat2, aldh16a1, aldh2a, aldh2b, aldh2l, aldh3a2, aldh6a1, aldh7a1, aldh9a1a, aldh9a1b, aox1, aox3, auh, bcat1, bcat2, bckdha, bckdhb, dbt, dldh, echs1, ehhadh, hadh, hadhaa, hadhab, hadhb, hibadhb, hibch, hmgcl, hmgcs1, hsd17b10, ivd, mccc1, mccc2, mcee, mut, oxct1a, oxct1b, pcca, pccb, si:ch211-198n5.11, wu:fa99f01]
KEGG:00410	beta-Alanine metabolism	10	30.303	2.67828e-05	0.000313742	[acadm, aldh16a1, aldh3b1, dpys, ehhadh, hibch, mlycd, si:dkey-7o6.3, sms, upb1]	[LOC100000026, LOC100329827, LOC557008, abat, acadm, aldh16a1, aldh1a3, aldh2a, aldh2b, aldh2l, aldh3a2, aldh3b1, aldh6a1, aldh7a1, aldh9a1a, aldh9a1b, cndp2, dpydb, dpys, echs1, ehhadh, gad1b, gad2, hadhaa, hadhab, hibch, mlycd, si:dkey-7o6.3, sms, srm, upb1, zgc:113006, zgc:163121]
KEGG:00260	Glycine, serine and threonine metabolism	11	23.913	0.000118959	0.00121933	[alas2, amt, dao.1, gatm, gcat, gcshb, grhpra, mao, pipox, sardh, shmt2]	[LOC100331665, LOC558050, LOC563642, agxt2, agxta, agxtb, alas1, alas2, aldh7a1, amt, bhmt, bpgm, cbsa, cbsb, chdh, cth, dao.1, dao.2, dao.3, dldh, dmgdh, gamt, gatm, gcat, gcsha, gcshb, gldc, gnmt, grhpra, grhprb, mao, pgam1a, pgam1b, pgam2, phgdh, pipox, psat1, sardh, shmt1, shmt2, tdh, tha1, zgc:112414, zgc:113006, zgc:153346, zgc:172341]
KEGG:03320	PPAR signaling pathway	13	19.1176	0.000329433	0.0030015	[acaa1, acadm, acox1, acox3, acsl5, cpt2, cyp7a1a, ehhadh, nr1h3, pck1, rxrgb, scp2a, si:dkey-91i10.3]	[LOC100002756, LOC100006023, LOC100331214, LOC558088, LOC568883, LOC795106, acaa1, acadl, acadm, acox1, acox3, acsbg2, acsl1, acsl3a, acsl3b, acsl4a, acsl4l, acsl5, adipoql, adipoql2, angptl4, apoa1a, aqp7, cd36, cpt2, cyp27a1.4, cyp7a1a, dbi, ehhadh, fabp1a, fabp2, fabp3, fabp6, fabp7a, fabp7b, fads2, ilk, lpl, nr1h3, pck1, pck2, pdpk1b, plin1, pltp, pparab, ppardb, pparg, rxraa, rxrba, rxrga, r…
KEGG:00330	Arginine and proline metabolism	13	18.3099	0.000511512	0.00419439	[agmat, aldh16a1, aldh4a1, dao.1, gatm, glud1a, got2a, hoga1, mao, p4ha1b, si:dkey-7o6.3, sms, zgc:110655]	[LOC100000026, LOC100148378, LOC100332705, LOC100537991, LOC556879, LOC557716, LOC558050, abp1, acy1, agmat, aldh16a1, aldh18a1, aldh2a, aldh2b, aldh2l, aldh3a2, aldh4a1, aldh7a1, aldh9a1a, aldh9a1b, amd1, arg1, arg2, asl, ass1, ckbb, ckma, ckmt1, ckmt2, cndp2, cps1, dao.1, dao.2, dao.3, gamt, gatm, glsa, glsb, glud1a, glud1b, glula, glulb, got1, got2a, got2b, hoga1, lap3, mao, nos1, nos2a, nos2b…
KEGG:00072	Synthesis and degradation of ketone bodies	4	50	0.000970621	0.00568506	[acat1, bdh1, bdh2, hmgcl]	[acat1, acat2, bdh1, bdh2, hmgcl, hmgcs1, oxct1a, oxct1b]
KEGG:00830	Retinol metabolism	9	21.9512	0.000970457	0.00612135	[cyp1a, cyp26b1, dhrs3b, lratb, pnpla4, rdh10a, rdh8a, retsat, ugt1ab]	[LOC100002369, LOC100004076, LOC100148803, LOC556557, LOC563241, LOC571561, adh5, aldh1a2, aox1, aox3, bcmo1, cyp1a, cyp26a1, cyp26b1, cyp26c1, cyp3a65, dgat1a, dhrs3b, lrata, lratb, pnpla4, rdh10a, rdh12, rdh5, rdh8a, rdh8b, retsat, retsatl, sdr16c5a, sdr16c5b, si:dkey-221h15.4, ugt1a1, ugt1ab, ugt2a1, ugt2a2, ugt5g1, zgc:109982, zgc:154169, zgc:172315, zgc:63614, zgc:65987]
KEGG:00630	Glyoxylate and dicarboxylate metabolism	8	24.2424	0.000926125	0.00632852	[acat1, aco1, afmid, cat, gcshb, grhpra, hoga1, shmt2]	[LOC100536541, LOC100537894, acat1, acat2, aco1, aco2, afmid, agxta, agxtb, cat, cs, gcsha, gcshb, glula, glulb, grhpra, grhprb, hao1, hao2, hoga1, hyi, mcee, mdh1a, mdh1b, mut, pcca, pccb, pgp, shmt1, shmt2, zgc:152741, zgc:153346, zgc:64133]
KEGG:00670	One carbon pool by folate	6	31.5789	0.000915402	0.00682391	[aldh1l1, amt, atic, ftcd, mthfd1b, shmt2]	[101886265, LOC100332843, aldh1l1, aldh1l2, amt, atic, dhfr, ftcd, gart, mthfd1b, mthfd1l, mthfd2, mthfr, mtr, shmt1, shmt2, tyms, zgc:152651, zgc:153031]
KEGG:00480	Glutathione metabolism	10	19.2308	0.001521	0.00831478	[gstal, gstm, gsto2, gstp1, mgst1, mgst2, sms, zgc:158387, zgc:162356, zgc:66350]	[LOC100151110, LOC100330864, LOC100333757, LOC100535773, LOC555478, LOC566746, LOC569014, anpepb, g6pd, gclc, gclm, ggctb, gpx1a, gpx3, gpx4a, gpx4b, gpx7, gsr, gss, gstal, gstm, gstm3, gsto1, gsto2, gstp1, gstp2, gstt1a, gstt1b, idh1, idh2, lap3, mgst1, mgst2, odc1, pgd, rrm1, rrm2, si:ch73-337l15.2, sms, srm, zgc:110680, zgc:152830, zgc:158387, zgc:162356, zgc:173961, zgc:173962, zgc:173994, zg…
KEGG:00640	Propanoate metabolism	8	22.2222	0.00170259	0.0087258	[acadm, acat1, acss2, acss3, aldh16a1, ehhadh, hibch, mlycd]	[LOC100000026, LOC560020, abat, acaca, acacb, acadm, acat1, acat2, acss1, acss2, acss3, aldh16a1, aldh2a, aldh2b, aldh2l, aldh3a2, aldh6a1, aldh7a1, aldh9a1a, aldh9a1b, echs1, ehhadh, hadhaa, hadhab, hibch, ldha, ldhba, ldhbb, mcee, mlycd, mut, pcca, pccb, sucla2, suclg1, suclg2]
KEGG:00360	Phenylalanine metabolism	5	29.4118	0.00352993	0.0170267	[aldh3b1, got2a, mao, pah, tat]	[LOC557008, LOC558050, aldh1a3, aldh3b1, ddc, got1, got2a, got2b, hpda, hpdb, mao, mif, pah, prdx6, tat, wu:fa99f01, zgc:113006]
KEGG:00400	Phenylalanine, tyrosine and tryptophan biosynthesis	3	50	0.00460732	0.0209889	[got2a, pah, tat]	[got1, got2a, got2b, pah, tat, wu:fa99f01]
KEGG:00120	Primary bile acid biosynthesis	5	26.3158	0.00596074	0.0257253	[cyp7a1a, hsd17b4, hsd3b7, scp2a, si:dkey-91i10.3]	[LOC570455, LOC795106, acot8, c1qtnf3, ch25h, ch25hl1.1, cyp27a1.4, cyp39a1, cyp46a1, cyp46a2, cyp7a1a, hsd17b4, hsd3b7, scp2a, si:dkey-91i10.3, zgc:123299, zgc:136808, zgc:63602, zgc:92406]
KEGG:02010	ABC transporters	7	19.4444	0.00719981	0.0295192	[abca5, abcb11b, abcb3l1, abcc9, abcg2a, abcg5, abcg8]	[LOC100006090, LOC100331220, LOC100333043, LOC556709, LOC568482, abca12, abca1a, abca1b, abca3, abca5, abcb10, abcb11a, abcb11b, abcb3l1, abcb5, abcb6, abcb7, abcb8, abcb9, abcc1, abcc2, abcc4, abcc5, abcc8, abcc9, abcd1, abcd2, abcd3a, abcg1, abcg2a, abcg4, abcg5, abcg8, cftr, si:ch211-195i6.4, zgc:153503]
KEGG:00770	Pantothenate and CoA biosynthesis	4	30.7692	0.00765423	0.0298879	[bcat2, dpys, enpp1, upb1]	[bcat1, bcat2, coasy, dpydb, dpys, enpp1, pank1b, pank4, ppcdc, ppcs, upb1, zgc:114148, zgc:158667]
KEGG:00620	Pyruvate metabolism	8	17.3913	0.00835213	0.0311307	[acat1, acss2, acyp1, aldh16a1, grhpra, ldhd, pck1, si:dkey-180p18.9]	[LOC100000026, LOC100536873, LOC100537927, LOC560020, acaca, acacb, acat1, acat2, acss1, acss2, acyp1, aldh16a1, aldh2a, aldh2b, aldh2l, aldh3a2, aldh7a1, aldh9a1a, aldh9a1b, dlat, dldh, fh, glo1, grhpra, grhprb, hagh, ldha, ldhba, ldhbb, ldhd, mdh1a, mdh1b, me1, me2, me3, pc, pck1, pck2, pdha1a, pdha1b, pdhb, pklr, pkm2a, pkm2b, si:dkey-180p18.9, zgc:64133]
KEGG:00500	Starch and sucrose metabolism	8	17.0213	0.00951611	0.0325134	[amy2a, enpp1, gaa, gusb, gys2, pygl, ugt1ab, zgc:66313]	[LOC100002369, LOC100148803, LOC100329357, LOC100332784, LOC100535236, LOC100536353, LOC100536576, LOC555748, LOC559212, LOC562316, LOC571561, agla, amy2a, enpp1, g6pca.1, g6pca.2, g6pcb, gaa, gck, gpia, gpib, gusb, gys1, gys2, hk1, hk2, hkdc1, pgm1, pgm2, pgm2l1, pygb, pygl, pygma, treh, ugdh, ugp2b, ugt1a1, ugt1ab, ugt2a1, ugt2a2, ugt5g1, uxs1, wu:fd44a09, zgc:112375, zgc:158425, zgc:172315, zg…
KEGG:00040	Pentose and glucuronate interconversions	6	20.6897	0.00926427	0.0330291	[aldh16a1, dcxr, gusb, si:dkey-180p18.9, ugt1ab, zgc:64119]	[LOC100000026, LOC100002369, LOC100148803, LOC100535236, LOC555748, LOC562316, LOC571561, aldh16a1, aldh2a, aldh2b, aldh2l, aldh3a2, cryl1, dcxr, dhdhl, gusb, rpe, si:dkey-180p18.9, ugdh, ugp2b, ugt1a1, ugt1ab, ugt2a1, ugt2a2, ugt5g1, zgc:101723, zgc:172049, zgc:172315, zgc:64119]
KEGG:00380	Tryptophan metabolism	8	16.6667	0.0107968	0.0354134	[acat1, afmid, aldh16a1, cat, cyp1a, ehhadh, hadh, mao]	[101885014, LOC100000026, LOC100332215, LOC100537894, LOC557979, LOC558050, aanat1, aanat2, abp1, acat1, acat2, acmsd, afmid, aldh16a1, aldh2a, aldh2b, aldh2l, aldh3a2, aldh7a1, aldh9a1a, aldh9a1b, aox1, aox3, asmt, cat, ccbl2, cyp1a, cyp1b1, ddc, echs1, ehhadh, gcdh, gcdhl, haao, hadh, hadhaa, hadhab, ido1, kmo, mao, ogdha, ogdhb, ogdhl, tdo2a, tdo2b, tph1a, tph2, wu:fa99f01]
KEGG:05168	Herpes simplex infection	20	10.989	0.0128753	0.0406066	[abcb3l1, cdk1, crfb2, eif2ak2, eif2ak4, gtf2ird1, ikbke, il15, irf3, mhc2dab, ptpn11b, si:busm1-194e12.12, si:busm1-266f07.2, si:busm1-48c11.3, srpk1a, srpk1b, stat1b, taf6, tlr3, tnfb]	[LOC100004358, LOC100005446, LOC100149189, LOC100149942, LOC100150678, LOC100333043, LOC100536255, LOC100537952, LOC560816, LOC565759, LOC570238, LOC571282, LOC791704, LOC791723, LOC798119, LOC798191, abcb3l1, alyref, arntl1a, arntl1b, c3a, c3b, c3c, c5, casp3a, casp3b, casp8, casp8l2, cd74a, cdc34a, cdk1, cdk2, chuk, ck2a1, ck2a2a, ck2a2b, ck2b, clock, clock3, crebbpa, crebbpb, crfb13, crfb2, cr…
KEGG:00230	Purine metabolism	20	10.929	0.0136237	0.0413757	[adcy6a, adcy6b, adka, ak4, atic, cant1a, cant1b, enpp1, nme4, nt5c2a, ntpcr, paics, pde8a, pold3, prhoxnb, si:ch73-18j6.1, uox, urah, zgc:103559, zgc:103759]	[101884360, LOC100000978, LOC100003595, LOC100330772, LOC100330864, LOC100331277, LOC100333538, LOC100333702, LOC100534816, LOC556578, LOC556849, LOC557191, LOC560410, LOC562357, LOC563343, LOC564389, LOC566998, LOC568219, LOC570474, LOC572052, LOC799449, ada, adal, adcy1a, adcy1b, adcy2a, adcy2b, adcy3l, adcy5, adcy6a, adcy6b, adcy7, adcy8, adka, adkb, adsl, adss, adssl, adssl1, ak2, ak4, ak7b, …
KEGG:00240	Pyrimidine metabolism	13	12.381	0.0168845	0.0461509	[cant1a, cant1b, cmpk2, dpys, dtymk, dut, nme4, nt5c2a, pold3, si:ch73-18j6.1, uck1, upb1, zgc:136858]	[LOC100000978, LOC100330864, LOC100537847, LOC556849, LOC559958, LOC799449, ak3, cad, cant1a, cant1b, cda, cmpk, cmpk2, ctps1a, dck, dctd, dhodh, dpydb, dpys, dtymk, dut, entpd1, entpd3, entpd4, entpd6, entpd8, im:7139382, nme2a, nme2b.1, nme2b.2, nme3, nme4, nme5, nme6, nme7, nt5c1ba, nt5c1bb, nt5c2a, nt5c2b, nt5c3, nt5e, nudt2, pnp5a, pnp6, pnpt1, pola1, pola2, pold1, pold2, pold3, pole, pole2,…
KEGG:00531	Glycosaminoglycan degradation	5	20.8333	0.0167074	0.0472417	[gnsb, gusb, hpse, hyal6, ids]	[LOC100149853, LOC100329505, LOC100330444, LOC100535236, LOC100538007, LOC567869, galns, glb1, gnsa, gnsb, gusb, hexa, hpse, hpse2, hyal2, hyal3, hyal6, ids, idua, naglu, sgsh, si:dkey-192p21.6, zgc:112084, zgc:136804]
KEGG:03450	Non-homologous end-joining	4	25	0.0167069	0.0489274	[lig4, mre11a, rad50, xrcc4]	[LOC100331090, LOC100536337, dclre1c, dntt, fen1, lig4, mre11a, nhej1, poll, polm, rad50, wu:fa96e12, xrcc4, xrcc5, xrcc6, zgc:110269]
KEGG:00340	Histidine metabolism	5	18.5185	0.0270925	0.0716641	[aldh16a1, aldh3b1, ftcd, hal, mao]	[LOC100000026, LOC557008, LOC558050, abp1, acy3.2, aldh16a1, aldh1a3, aldh2a, aldh2b, aldh2l, aldh3a2, aldh3b1, aldh7a1, aldh9a1a, aldh9a1b, amdhd1, aspa, cndp2, ddc, ftcd, hal, hdc, hemk1, hnmt, mao, mettl6, zgc:194768]
KEGG:00561	Glycerolipid metabolism	8	13.5593	0.0343767	0.0880903	[aldh16a1, cel.1, dgat2, gla, lipin2, lpin1, mgll, si:dkey-180p18.9]	[LOC100000026, LOC100331214, LOC563806, LOC565122, LOC567728, LOC569053, LOC794598, agk, agpat2, agpat3, agpat4, agpat9, agpat9l, akr1a1a, akr1a1b, aldh16a1, aldh2a, aldh2b, aldh2l, aldh3a2, aldh7a1, aldh9a1a, aldh9a1b, cel.1, cel.2, cell, dgat1a, dgat2, dgkb, dgkd, dgke, dgkh, dgki, dgkza, gla, gpam, gpat2, lipc, lipg, lipin2, lpin1, lpl, lycat, mboat1, mboat2a, mgll, ppap2b, ppap2c, si:ch73-21k…
KEGG:00983	Drug metabolism	6	15	0.0413419	0.102728	[dpys, gusb, si:ch73-18j6.1, uck1, ugt1ab, upb1]	[LOC100002369, LOC100148803, LOC100535236, LOC100537847, LOC559958, LOC571561, LOC794381, cda, ces2, dpydb, dpys, gmps, gusb, hprt1, impdh1a, impdh1b, impdh2, si:ch211-243j20.2, si:ch211-93f2.1, si:ch73-18j6.1, tk1, tk2, uck1, uck2a, uck2b, uckl1b, ugt1a1, ugt1ab, ugt2a1, ugt2a2, ugt5g1, umps, upb1, upp1, upp2, xdh, zgc:101040, zgc:103601, zgc:109981, zgc:172315]
KEGG:00053	Ascorbate and aldarate metabolism	4	18.1818	0.0495482	0.119499	[aldh16a1, miox, rgn, ugt1ab]	[LOC100000026, LOC100002369, LOC100148803, LOC571561, aldh16a1, aldh2a, aldh2b, aldh2l, aldh3a2, aldh7a1, aldh9a1a, aldh9a1b, miox, rgn, ugdh, ugt1a1, ugt1ab, ugt2a1, ugt2a2, ugt5g1, zgc:172049, zgc:172315]
KEGG:00310	Lysine degradation	8	12.5	0.0520644	0.121979	[acat1, aldh16a1, ehhadh, ehmt1a, hadh, pipox, setd1ba, whsc1l1]	[LOC100000026, LOC100331309, LOC555271, LOC557979, aass, acat1, acat2, aldh16a1, aldh2a, aldh2b, aldh2l, aldh3a2, aldh7a1, aldh9a1a, aldh9a1b, ash1l, bbox1, dlst, dot1l, echs1, ehhadh, ehmt1a, ehmt1b, ehmt2, gcdh, gcdhl, glt25d1, glt25d2, hadh, hadhaa, hadhab, mll, mll3a, mll4a, mll4b, mll5, nsd1a, ogdha, ogdhb, ogdhl, pipox, plod1a, plod2, plod3, setd1a, setd1ba, setd1bb, setd2, setd7, setd8a, s…
KEGG:03430	Mismatch repair	4	17.3913	0.0570436	0.129933	[mlh1, msh6, pold3, rfc5]	[LOC100537314, LOC565400, exo1, mlh1, mlh3, msh2, msh6, pcna, pms2, pold1, pold2, pold3, rfc1, rfc2, rfc3, rfc4, rfc5, rpa1, rpa2, rpa3, si:dkey-28b4.7, si:dkeyp-35b8.5, ssbp1]
KEGG:00350	Tyrosine metabolism	5	14.2857	0.0718039	0.159133	[aldh3b1, got2a, hgd, mao, tat]	[LOC100331172, LOC100332609, LOC557008, LOC558050, LOC569363, adh5, aldh1a3, aldh3b1, aox1, aox3, comta, comtb, dbh, dct, ddc, fah, fahd1, got1, got2a, got2b, hemk1, hgd, hpda, hpdb, mao, mettl6, mif, tat, th, tyr, tyrp1a, tyrp1b, wu:fa99f01, zgc:113006, zgc:92869]
KEGG:00052	Galactose metabolism	5	14.2857	0.0718039	0.159133	[gaa, galk2, galm, gla, si:dkey-180p18.9]	[LOC100148828, LOC100329357, LOC100332784, LOC100536353, LOC100536576, LOC555748, LOC560944, LOC561416, LOC570106, b4galt1, g6pca.1, g6pca.2, g6pcb, gaa, gale, galk1, galk2, galm, gck, gla, glb1, hk1, hk2, hkdc1, pfkma, pfkmb, pgm1, pgm2, si:dkey-180p18.9, si:dkey-79p17.2, ugp2b, wu:fd44a09, zgc:154116, zgc:158425, zgc:158795]
KEGG:00860	Porphyrin and chlorophyll metabolism	5	13.8889	0.079191	0.170886	[alad, alas2, blvra, gusb, ugt1ab]	[LOC100002369, LOC100148803, LOC100329531, LOC100535236, LOC571561, alad, alas1, alas2, blvra, blvrb, cox10, cox15, cp, cpox, eprs, fech, fth1a, gusb, hccs, hccsa, hmbsa, hmbsb, hmox1, hmox2a, mmab, ppox, ugt1a1, ugt1ab, ugt2a1, ugt2a2, ugt5g1, urod, uros, zgc:153247, zgc:172315, zgc:92066]
KEGG:04115	p53 signaling pathway	8	10.9589	0.0966159	0.193232	[ccnb1, ccnd1, cdk1, chek2, ddb2, sesn1, sesn3, tsc2]	[LOC100004321, LOC100149048, LOC100330864, LOC100537489, LOC100538276, LOC561535, LOC563527, LOC569515, LOC796473, apaf1, atm, atr, baxa, bida, casp3a, casp3b, casp8, casp8l2, casp9, ccnb1, ccnb2, ccnb3, ccnd1, ccnd2a, ccne1, ccne2, ccng1, ccng2, cd82a, cd82b, cdk1, cdk2, cdk6, cdkn1a, chek1, chek2, cycsb, ddb2, fas, gadd45aa, gadd45ab, gadd45ba, gadd45bb, gadd45g, igf1, igfbp3, mdm2, mdm4, perp,…
KEGG:04914	Progesterone-mediated oocyte maturation	11	10	0.0964627	0.197748	[adcy6a, adcy6b, braf, ccnb1, cdc25, cdk1, mapk12a, mapk13, pik3r2, pik3r3a, pkmyt1]	[101884360, 101910198, LOC100333538, LOC100333702, LOC557176, LOC557968, LOC558402, LOC560410, LOC561737, LOC561941, LOC569473, LOC573829, LOC798352, adcy1a, adcy1b, adcy2a, adcy2b, adcy3l, adcy5, adcy6a, adcy6b, adcy7, adcy8, akt2, akt2l, akt3, akt3a, anapc11, anapc2, anapc5, araf, braf, ccna1, ccna2, ccnb1, ccnb2, ccnb3, cdc16, cdc23, cdc25, cdc26, cdc27, cdk1, cdk2, fzr1, gnai1, gnai2, gnai2l,…
KEGG:04672	Intestinal immune network for IgA production	5	13.1579	0.0951314	0.20002	[il15, mhc2dab, si:busm1-194e12.12, si:busm1-266f07.2, si:busm1-48c11.3]	[LOC100004261, LOC100331333, LOC100333914, LOC563884, LOC571282, LOC791723, LOC794616, LOC795766, aicda, ccl25b, ccr9a, ccr9b, cd40, cd40lg, cxcl12a, cxcl12b, cxcr4a, cxcr4b, il-15ra, il10, il15, il4, il6, mhc2a, mhc2dab, mhc2dcb, mhc2deb, si:busm1-194e12.12, si:busm1-194e12.8, si:busm1-266f07.1, si:busm1-266f07.2, si:busm1-48c11.3, tgfb1a, tnfsf13, tnfsf13b, zgc:113912, zgc:123077, zgc:158870]
KEGG:03410	Base excision repair	5	13.1579	0.0951314	0.20002	[apex1, apex2, hmgb1a, ogg1, pold3]	[101885601, LOC558951, LOC570901, LOC797209, apex1, apex2, fen1, hmgb1a, hmgb1b, mpg, mutyh, neil1, neil3, nthl1, ogg1, parp1, parp2, parp3, pcna, polb, pold1, pold2, pold3, pole, pole2, pole3, poll, si:dkey-174k18.1, si:dkey-202g15.9, si:dkey-28b4.7, si:dkeyp-35b8.5, tdg, ung, xrcc1, zgc:110224, zgc:110269, zgc:110337, zgc:112973]
KEGG:00592	alpha-Linolenic acid metabolism	3	16.6667	0.105968	0.206891	[acaa1, acox1, acox3]	[LOC100148818, LOC100149324, LOC100330001, LOC560649, LOC565386, LOC798864, acaa1, acox1, acox3, cpla2, fads2, pla2g12b, pla2g1b, pla2g4a, pla2g6, zgc:123275, zgc:162119, zgc:92162]
KEGG:00140	Steroid hormone biosynthesis	5	12.1951	0.121832	0.227051	[cyp1a, cyp7a1a, hsd11b2, srd5a1, ugt1ab]	[LOC100002369, LOC100148803, LOC100332819, LOC100333777, LOC402795, LOC563363, LOC570455, LOC571561, LOC793249, comta, comtb, cyp11a1, cyp11c1, cyp17a1, cyp19a1a, cyp19a1b, cyp1a, cyp1b1, cyp3a65, cyp7a1a, hsd11b2, hsd17b1, hsd17b12a, hsd17b12b, hsd17b2, hsd17b3, hsd17b7, hsd17b8, hsd3b1, si:rp71-68n21.10, srd5a1, srd5a2a, srd5a2b, srd5a3, sult2st3, ugt1a1, ugt1ab, ugt2a1, ugt2a2, ugt5g1, zgc:172…
KEGG:04620	Toll-like receptor signaling pathway	10	9.70874	0.126514	0.230536	[crfb2, ikbke, irf3, map2k6, mapk12a, mapk13, pik3r2, pik3r3a, stat1b, tlr3]	[101910198, LOC100004358, LOC100006132, LOC100006166, LOC100006208, LOC100148385, LOC100534776, LOC100537952, LOC557176, LOC561737, LOC563727, LOC570238, LOC793648, LOC793862, LOC795671, akt2, akt2l, akt3, akt3a, casp8, casp8l2, cd40, chuk, crfb2, crfb5, ctsk, cxcl11l, fadd, fos, ifnphi1, ifnphi3, ikbkb, ikbke, ikbkg, il12ba, il1b, il6, il8, irak1, irak4, irf3, irf5, irf7, jun, map2k1, map2k2a, m…
KEGG:04110	Cell cycle	13	9.21986	0.121558	0.231808	[ccnb1, ccnd1, cdc14b, cdc25, cdk1, chek2, e2f5, gsk3aa, mcm2, mycb, orc5, pkmyt1, ywhag1]	[101885420, LOC100333252, LOC100534692, LOC100535078, LOC557968, LOC558402, LOC559111, LOC563669, LOC563884, LOC564533, LOC564967, LOC568846, LOC569473, LOC569515, LOC798352, abl1, anapc11, anapc2, anapc5, atm, atr, bub3, ccna1, ccna2, ccnb1, ccnb2, ccnb3, ccnd1, ccnd2a, ccne1, ccne2, ccnh, cdc14aa, cdc14ab, cdc14b, cdc16, cdc20, cdc23, cdc25, cdc26, cdc27, cdc45, cdc7, cdk1, cdk2, cdk6, cdk7, cd…
KEGG:00270	Cysteine and methionine metabolism	5	11.3636	0.151615	0.270271	[dnmt4, got2a, mat2al, sms, tat]	[LOC554736, LOC563642, adi1, ahcy, ahcyl1, ahcyl2, amd1, apip, bhmt, cbsa, cbsb, cdo1, cth, dnmt1, dnmt3, dnmt3aa, dnmt3ab, dnmt4, dnmt7, enoph1, got1, got2a, got2b, ldha, ldhba, ldhbb, mat1a, mat2aa, mat2ab, mat2al, mdh1a, mdh1b, mri1, mtap, mtr, sms, srm, tat, wu:fa99f01, zgc:110308, zgc:158222, zgc:162544, zgc:172121, zgc:64133]
KEGG:04330	Notch signaling pathway	6	10.3448	0.169031	0.288762	[dlc, dvl1a, dvl2, jag1a, kat2a, notch3]	[101886283, LOC100149082, LOC100534909, LOC567335, adam17a, adam17b, aph1b, crebbpa, crebbpb, ctbp1, ctbp2, dla, dlb, dlc, dld, dll4, dtx1, dvl1a, dvl1b, dvl2, dvl3, ep300a, ep300b, gro2, hdac1, her12, her15.1, her6, her9, jag1a, jag1b, jag2, kat2a, kat2b, lfng, mfng, ncor2, ncstn, notch1a, notch1b, notch2, notch3, numb, numbl, psen1, psen2, psenen, rbpja, rbpjb, rbpjl, rfng, si:ch73-167c12.2, sn…
KEGG:01040	Biosynthesis of unsaturated fatty acids	3	13.6364	0.166184	0.289937	[acaa1, acox1, acox3]	[LOC553326, LOC798606, acaa1, acot7, acox1, acox3, elovl2, elovl5, elovl6, fads2, hadhaa, hadhab, hsd17b12a, hsd17b12b, pecr, ptplb, scd, scdb, si:dkey-11e23.3, si:dkey-11e23.4, tecra, tecrb]
KEGG:04150	mTOR signaling pathway	7	9.45946	0.19896	0.332953	[akt1s1, braf, pik3r2, pik3r3a, tsc2, ulk1b, vegfab]	[101910198, LOC100003514, LOC100537489, LOC557176, LOC559281, LOC561737, LOC562242, akt1s1, akt2, akt2l, akt3, akt3a, braf, cab39, cab39l, cab39l1, eif4ba, eif4bb, eif4e1c, eif4e2, eif4e2rs1, eif4ea, hif1ab, igf1, ikbkb, ins, insb, mapk1, mapk3, mlst8, mtor, pdpk1b, pik3cb, pik3cd, pik3cg, pik3r2, pik3r3a, pik3r3b, prkaa1, prkaa2, prkca, prkcba, prkcbb, ptena, ptenb, rheb, rictor, rps6ka1, rps6ka…
KEGG:04068	FoxO signaling pathway	14	8.23529	0.206886	0.339293	[bnip3, braf, cat, ccnb1, ccnd1, fbxo25, foxo3a, mapk12a, mapk13, pck1, pik3r2, pik3r3a, sgk2a, tnfsf10]	[101910198, LOC100151000, LOC100329897, LOC100333252, LOC100534692, LOC557176, LOC559111, LOC559281, LOC560446, LOC561737, LOC563719, LOC563884, LOC571431, LOC793200, akt2, akt2l, akt3, akt3a, araf, atg12, atm, bcl2l11, bcl6a, bnip3, bnip4, braf, cat, ccnb1, ccnb2, ccnb3, ccnd1, ccnd2a, ccng2, cdk2, cdkn1a, cdkn1b, cdkn1bl, chuk, crebbpa, crebbpb, csnk1e, egf, egfra, ep300a, ep300b, faslg, fbxo25…
KEGG:04514	Cell adhesion molecules (CAMs)	11	8.20895	0.246203	0.388244	[cd99l2, cldn2, cldnd, jam2a, mhc2dab, neo1, nfasca, selp, si:busm1-194e12.12, si:busm1-266f07.2, si:busm1-48c11.3]	[101886267, 101886406, LOC100001136, LOC100006534, LOC100147871, LOC100151328, LOC100330246, LOC100331333, LOC100332904, LOC100333863, LOC100537676, LOC557209, LOC559157, LOC559501, LOC560816, LOC562934, LOC566220, LOC566572, LOC567620, LOC569386, LOC571282, LOC791723, LOC792492, LOC793143, LOC793240, alcama, cadm1a, cadm1b, cadm3, cd226, cd276, cd40, cd40lg, cd8a, cd99, cd99l2, cdh1, cdh15, cdh2…
KEGG:00565	Ether lipid metabolism	4	10.2564	0.242186	0.389397	[agps, chpt1, enpp6, pld1a]	[LOC100148818, LOC100149324, LOC100330001, LOC100332039, LOC560649, LOC563806, LOC565386, LOC569053, LOC794598, LOC798864, agps, cept1b, chpt1, cpla2, enpp2, enpp6, lpcat1, lpcat2, lpcat4, pafah1b1a, pafah1b1b, pafah1b2, pafah1b3, pla2g12b, pla2g1b, pla2g4a, pla2g6, pla2g7, pld1a, pld1b, pld2, ppap2b, ppap2c, si:ch211-168k14.2, si:dkey-223n17.1, zgc:123275, zgc:158309, zgc:162119, zgc:92162]
KEGG:03030	DNA replication	4	10.2564	0.242186	0.389397	[mcm2, pold3, rfc5, rnaseh2b]	[LOC100535359, fen1, mcm2, mcm3, mcm3l, mcm4, mcm5, mcm6, mcm6l, mcm7, pcna, pola1, pola2, pold1, pold2, pold3, pole, pole2, pole3, prim1, rfc1, rfc2, rfc3, rfc4, rfc5, rnaseh1, rnaseh2a, rnaseh2b, rpa1, rpa2, rpa3, si:ch211-1n9.7, si:dkey-147f20.5, si:dkey-28b4.7, si:dkeyp-35b8.5, ssbp1, zgc:110269, zgc:110337, zgc:110727]
KEGG:00250	Alanine, aspartate and glutamate metabolism	4	10.2564	0.242186	0.389397	[aldh4a1, aldh5a1, glud1a, got2a]	[LOC100148522, LOC100329827, LOC100332733, abat, acy3.2, adsl, adss, adssl, adssl1, agxt2, agxta, agxtb, aldh4a1, aldh5a1, asl, asns, aspa, ass1, cad, cps1, gad1b, gad2, gfpt1, glsa, glsb, glud1a, glud1b, glula, glulb, got1, got2a, got2b, gpt2, gpt2l, nit2, ppat, wu:fa99f01, zgc:152741, zgc:163121]
KEGG:04512	ECM-receptor interaction	7	8.75	0.256892	0.397455	[col1a1b, gp1bb, hm:gc12, id:ibd5037, itgb5, thbs3a, vtna]	[101883740, LOC100330801, LOC100331333, LOC100535241, LOC100535278, LOC100536533, LOC562345, LOC567640, LOC568033, cd36, chad, col11a1a, col11a2, col1a1a, col1a1b, col1a2, col27a1a, col27a1b, col2a1a, col2a1b, col4a1, col4a2, col4a5, col4a6, col5a1, col5a2a, col6a1, col6a2, col6a3, col6a6, dag1, fn1, gp1bb, hm:gc12, hmmr, hspg2, id:ibd5037, im:7154332, itga1, itga10, itga11a, itga2b, itga3a, itga…
KEGG:03440	Homologous recombination	3	10.7143	0.269376	0.409053	[mre11a, pold3, rad50]	[LOC100332307, LOC553395, LOC793414, blm, brca2, eme1, mre11a, mus81, nbn, pold1, pold2, pold3, rad50, rad51, rad51b, rad51c, rad52, rad54b, rad54l, rpa1, rpa2, rpa3, shfm1, si:dkey-28b4.7, ssbp1, top3a, xrcc3, zgc:77165]
KEGG:04350	TGF-beta signaling pathway	8	8.24742	0.288115	0.429554	[bmpr1ba, bmpr2b, dcn, e2f5, inhbab, mycb, smad7, zfyve9a]	[LOC100329520, LOC100332902, LOC100333103, LOC100334210, LOC559111, LOC560446, LOC562242, LOC563884, LOC564395, LOC794689, acvr1b, acvr1l, acvr2a, acvr2b, amh, bambia, bambib, bmp2b, bmp4, bmp5, bmp6, bmp7a, bmp7b, bmp8a, bmpr1aa, bmpr1ab, bmpr1ba, bmpr1bb, bmpr2a, bmpr2b, chd, crebbpa, crebbpb, cul1a, cul1b, dcn, e2f4, e2f5, ep300a, ep300b, fsta, gdf6a, gdf7, id1, id2a, id2b, id3, id4, ifng1-2, …
KEGG:00562	Inositol phosphate metabolism	6	8.4507	0.308343	0.451503	[inpp4ab, itpkca, miox, pip5k1ba, plcd3a, plce1]	[LOC100000275, LOC100148744, LOC100149843, LOC100329312, LOC100330514, LOC100331310, LOC100537538, LOC555899, LOC561737, LOC563543, LOC564528, LOC566188, LOC569568, aldh6a1, cdipt, im:7150469, impa1, impad1, inpp4ab, inpp4b, inpp5d, inpp5e, inpp5jb, inppl1a, ipmkb, ippk, itpk1, itpkb, itpkca, itpkcb, minpp1a, minpp1b, miox, mtm1, ocrl, pi4k2a, pi4k2b, pi4kaa, pi4kb, pik3c2a, pik3c3, pik3cb, pik3c…
KEGG:03420	Nucleotide excision repair	4	8.69565	0.345564	0.497127	[ddb2, gtf2h4, pold3, rfc5]	[LOC100006257, ccnh, cdk7, cetn2, cul4a, cul4b, ddb2, ercc1, ercc2, ercc3, ercc4, ercc5, ercc6, ercc8, gtf2h1, gtf2h2, gtf2h3, gtf2h3-2, gtf2h4, gtf2h5, mnat1, pcna, pold1, pold2, pold3, pole, pole2, pole3, rad23aa, rad23b, rbx1, rfc1, rfc2, rfc3, rfc4, rfc5, rpa1, rpa2, rpa3, si:dkey-28b4.7, si:dkeyp-35b8.5, xpa, xpc, zgc:110337, zgc:123349, zgc:63840]
KEGG:04070	Phosphatidylinositol signaling system	7	7.77778	0.361794	0.511503	[inpp4ab, itpkca, pik3r2, pik3r3a, pip5k1ba, plcd3a, plce1]	[LOC100002015, LOC100003514, LOC100148744, LOC100329312, LOC100330514, LOC100537538, LOC555899, LOC557176, LOC561737, LOC563543, LOC564528, LOC565122, LOC566188, LOC567728, LOC569568, calm1a, calm1b, calm2a, calm2b, calm3a, calm3b, cdipt, cds2, dgkb, dgkd, dgke, dgkh, dgki, dgkza, im:7150469, impa1, impad1, inpp4ab, inpp4b, inpp5d, inpp5e, inpp5jb, inppl1a, ippk, itpk1, itpkb, itpkca, itpkcb, itp…
KEGG:04630	Jak-STAT signaling pathway	9	7.37705	0.389204	0.540928	[ccnd1, crfb2, il15, mycb, pik3r2, pik3r3a, pim1, ptpn11b, stat1b]	[101910198, LOC100002479, LOC100004358, LOC100331172, LOC100332888, LOC100538186, LOC556326, LOC557176, LOC558432, LOC561737, LOC562247, LOC569363, LOC570404, LOC799612, akt2, akt2l, akt3, akt3a, bcl2l1, cbl, cblb, ccnd1, ccnd2a, cish, cntfr, crebbpa, crebbpb, crfa31.2, crfb13, crfb16, crfb2, crfb4, crfb5, crfb8, crfb9, csf2rb, csf3r, ep300a, ep300b, epo, epor, gh1, ghra, grb2, ifng1-2, ifnphi1, …
KEGG:00590	Arachidonic acid metabolism	4	7.84314	0.420362	0.574495	[cbr1, cbr1l, cyp2u1, fam213b]	[LOC100148818, LOC100149324, LOC100330001, LOC100333757, LOC100535432, LOC100536108, LOC560649, LOC565386, LOC566746, LOC569014, LOC792566, LOC798864, alox12, alox5, cbr1, cbr1l, cpla2, cyp2j20, cyp2p10, cyp2p6, cyp2p7, cyp2p8, cyp2p9, cyp2u1, cyp4f3, ephx2, fam213b, gpx1a, gpx3, gpx7, lta4h, pla2g12b, pla2g1b, pla2g4a, pla2g6, ptgdsb, ptges, ptges3a, ptges3b, ptgesl, ptgis, ptgs1, ptgs2a, ptgs2b…
KEGG:03460	Fanconi anemia pathway	4	7.69231	0.435133	0.584932	[atrip, mlh1, polk, rev3l]	[LOC100001169, LOC100001845, LOC100332307, LOC100332714, LOC100538153, LOC563218, LOC793414, atr, atrip, blm, brca2, brip1, eme1, ercc1, ercc4, fan1, fanca, fancb, fancc, fancd2, fance, fancf, fancg, fanci, fancl, fancm, her6, her9, mlh1, mus81, palb2, pms2, poli, polk, poln, rad51, rad51c, rev3l, rmi1, rpa1, rpa2, rpa3, si:dkey-57a22.7, telo2, top3a, ube2t, usp1, wdr48, zgc:136881, zgc:153492, z…
KEGG:04912	GnRH signaling pathway	8	6.61157	0.525566	0.673381	[adcy6a, adcy6b, camk2d1, map2k6, mapk12a, mapk13, mmp2, pld1a]	[101884360, LOC100148818, LOC100151000, LOC100333538, LOC100333702, LOC100334486, LOC100537538, LOC559964, LOC560410, LOC561941, LOC565386, LOC571431, LOC793708, LOC798222, LOC798864, adcy1a, adcy1b, adcy2a, adcy2b, adcy3l, adcy5, adcy6a, adcy6b, adcy7, adcy8, atf4b1, cacna1c, cacna1da, cacna1sa, cacna1sb, calm1a, calm1b, calm2a, calm2b, calm3a, calm3b, camk2a, camk2d1, camk2d2, camk2g1, camk2g2,…
KEGG:04622	RIG-I-like receptor signaling pathway	4	6.77966	0.534732	0.674585	[ikbke, irf3, mapk12a, mapk13]	[101243556, LOC100004358, LOC100005446, LOC100148871, LOC100334486, LOC559568, LOC561108, LOC565759, LOC568173, atg12, atg5, casp8, casp8l2, chuk, cylda, ddx3, fadd, ifnphi1, ifnphi3, ikbkb, ikbke, ikbkg, il12ba, il8, im:6912630, irf3, irf7, map3k7, mapk10, mapk11, mapk12a, mapk12b, mapk13, mapk14a, mapk14b, mapk8a, mapk8b, mapk9, mavs, nfkbiaa, nfkbiab, nlrx1, otud5a, pin1, pl10, rela, ripk1l, t…
KEGG:03022	Basal transcription factors	3	6.81818	0.547555	0.680295	[gtf2h4, gtf2ird1, taf6]	[LOC100149942, LOC100150678, LOC100535183, ccnh, cdk7, ercc2, ercc3, gtf2a1, gtf2b, gtf2e1, gtf2e2, gtf2f1, gtf2f2a, gtf2f2b, gtf2h1, gtf2h2, gtf2h3, gtf2h3-2, gtf2h4, gtf2h5, gtf2ird1, mnat1, si:dkey-219c3.2, taf1, taf10, taf11, taf12, taf13, taf2, taf3, taf5, taf5l, taf6, taf6l, taf7, taf8, taf9, tbp, tbpl1, tbpl2, wu:fc56a05, zgc:110584, zgc:154100, zgc:86811]
KEGG:00010	Glycolysis / Gluconeogenesis	5	6.75676	0.525284	0.683704	[acss2, aldh16a1, aldh3b1, galm, pck1]	[LOC100000026, LOC100329357, LOC100536576, LOC557008, LOC560020, LOC560944, LOC561416, LOC570106, acss1, acss2, adh5, adpgk, adpgk2, akr1a1a, akr1a1b, aldh16a1, aldh1a3, aldh2a, aldh2b, aldh2l, aldh3a2, aldh3b1, aldh7a1, aldh9a1a, aldh9a1b, aldoaa, aldoab, aldob, aldoca, aldocb, bpgm, dlat, dldh, eno1a, eno1b, eno2, eno3, fbp1a, fbp1b, fbp2, g6pca.1, g6pca.2, g6pcb, galm, gapdh, gapdhs, gck, gpia…
KEGG:00520	Amino sugar and nucleotide sugar metabolism	4	6.89655	0.521006	0.689072	[cyb5r2, cyb5r3, galk2, pgm3]	[101886093, LOC100007686, LOC100150934, LOC100329357, LOC100535292, LOC100536576, LOC555748, LOC556291, chia.2, chia.3, chia.4, cmah, cmasa, cyb5r1, cyb5r2, cyb5r3, fpgt, gale, galk1, galk2, gck, gfpt1, gmds, gmppaa, gmppab, gmppb, gne, gnpda1, gnpnat1, gpia, gpib, hexa, hk1, hk2, hkdc1, mpi, nanp, nans, npl, pgm1, pgm2, pgm3, pmm2, renbp, si:ch211-219a15.4, si:zfos-1762d12.1, tsta3, uap1, uap1l1…
KEGG:00564	Glycerophospholipid metabolism	6	6.18557	0.603654	0.717386	[agxt2l1, chpt1, lipin2, lpin1, pld1a, pmt]	[LOC100002015, LOC100148818, LOC100149324, LOC100330001, LOC100534896, LOC559442, LOC560649, LOC560986, LOC563806, LOC565122, LOC565386, LOC567728, LOC569053, LOC793137, LOC794598, LOC798864, ache, agpat2, agpat3, agpat4, agpat9, agpat9l, agxt2l1, cdipt, cds2, cept1b, chat, chka, chkb, chpt1, cpla2, dgkb, dgkd, dgke, dgkh, dgki, dgkza, etnk1, etnk2, gnpat, gpam, gpat2, gpd1a, gpd1b, gpd1c, gpd1l,…
KEGG:03018	RNA degradation	5	6.25	0.59596	0.718658	[cnot7, lsm7, pabpc1b, tob1b, zgc:103759]	[LOC100007655, LOC100332172, LOC100534816, LOC100534849, LOC100535720, LOC100538016, LOC556271, LOC569055, LOC792831, btg1, btg2, btg3, btg4, c1d, cnot1, cnot10, cnot3a, cnot3b, cnot6, cnot6l, cnot7, cnot8, dcp1a, dcp1b, dcp2, dcps, ddx6, dis3, dis3l, edc3, edc4, eno1a, eno1b, eno2, eno3, exosc1, exosc10, exosc2, exosc3, exosc4, exosc5, exosc6, exosc7, exosc8, exosc9, hspa9, hspd1, lsm1, lsm4, ls…
KEGG:04910	Insulin signaling pathway	11	6.25	0.590401	0.72258	[braf, gsk3aa, gys2, pck1, pik3r2, pik3r3a, ppp1r3b, ppp1r3ca, ppp1r3da, pygl, tsc2]	[101883751, 101910198, LOC100001260, LOC100002756, LOC100151000, LOC100329357, LOC100329897, LOC100331387, LOC100332111, LOC100535524, LOC100536576, LOC100537489, LOC556199, LOC557176, LOC559001, LOC559281, LOC561737, LOC561941, LOC562242, LOC567375, LOC569706, LOC571155, acaca, acacb, akt2, akt2l, akt3, akt3a, araf, badb, braf, calm1a, calm1b, calm2a, calm2b, calm3a, calm3b, cbl, cblb, crk, crkl…
KEGG:04145	Phagosome	10	6.09756	0.622135	0.728787	[abcb3l1, colec11, itgb5, mhc2dab, si:busm1-194e12.12, si:busm1-266f07.2, si:busm1-48c11.3, stx7l, thbs3a, tuba4l]	[LOC100005026, LOC100006132, LOC100006166, LOC100006208, LOC100147923, LOC100148385, LOC100332402, LOC100333015, LOC100333043, LOC100333136, LOC100535241, LOC100536533, LOC100537272, LOC558552, LOC562943, LOC563328, LOC566971, LOC569124, LOC571282, LOC571584, LOC791723, LOC793648, LOC793862, LOC795671, LOC798868, abcb3l1, actb1, actb2, atp6ap1, atp6v0a1a, atp6v0a1b, atp6v0a2, atp6v0b, atp6v0ca, a…
KEGG:04370	VEGF signaling pathway	5	5.81395	0.660399	0.762714	[mapk12a, mapk13, pik3r2, pik3r3a, vegfab]	[101910198, LOC100003514, LOC100006132, LOC100006166, LOC100006208, LOC100148385, LOC100148818, LOC100150090, LOC100151000, LOC100331840, LOC100333254, LOC557176, LOC561737, LOC565130, LOC565386, LOC793648, LOC793862, LOC798864, akt2, akt2l, akt3, akt3a, badb, casp9, cdc42, cdc42l, cdc42l2, cpla2, hrasa, hrasb, hspb1, kdr, kras, map2k1, map2k2a, map2k2b, mapk1, mapk11, mapk12a, mapk12b, mapk13, m…
KEGG:04114	Oocyte meiosis	8	5.7971	0.67593	0.769809	[adcy6a, adcy6b, camk2d1, ccnb1, cdk1, fbxo5, pkmyt1, ywhag1]	[101884360, LOC100333538, LOC100333702, LOC100535078, LOC557968, LOC558402, LOC560410, LOC561941, LOC562282, LOC569473, LOC573829, LOC798222, LOC798352, adcy1a, adcy1b, adcy2a, adcy2b, adcy3l, adcy5, adcy6a, adcy6b, adcy7, adcy8, anapc11, anapc2, anapc5, ar, aurka, calm1a, calm1b, calm2a, calm2b, calm3a, calm3b, camk2a, camk2d1, camk2d2, camk2g1, camk2g2, ccnb1, ccnb2, ccne1, ccne2, cdc16, cdc20,…
KEGG:04012	ErbB signaling pathway	6	5.60748	0.698203	0.784283	[braf, camk2d1, gsk3aa, mycb, pik3r2, pik3r3a]	[101882495, 101910198, LOC100003514, LOC100149258, LOC100151000, LOC100332111, LOC100334953, LOC100535494, LOC100536197, LOC557176, LOC561737, LOC562242, LOC571431, LOC798222, abl1, abl2, akt2, akt2l, akt3, akt3a, araf, badb, braf, btc, camk2a, camk2d1, camk2d2, camk2g1, camk2g2, cbl, cblb, cdkn1a, crk, crkl, egf, egfra, elk1, erbb2, erbb3a, erbb3b, erbb4a, gab1, grb2, gsk3aa, gsk3b, hbegfa, hras…
KEGG:04060	Cytokine-cytokine receptor interaction	9	5.59006	0.721777	0.799807	[bmpr1ba, bmpr2b, crfb2, csf1ra, il15, pdgfaa, tnfb, tnfsf10, vegfab]	[LOC100002479, LOC100004358, LOC100004625, LOC100004988, LOC100005081, LOC100151629, LOC100329796, LOC100331172, LOC100332888, LOC100333798, LOC100333821, LOC100333914, LOC100535003, LOC100536255, LOC100537421, LOC556326, LOC560446, LOC561494, LOC562247, LOC563884, LOC566708, LOC568405, LOC569363, LOC570404, LOC571431, LOC791704, LOC793148, LOC793479, LOC794616, LOC796490, LOC796724, LOC798119, L…
KEGG:04340	Hedgehog signaling pathway	3	4.91803	0.764042	0.835353	[csnk1g1, gas1b, gsk3aa]	[LOC100332722, LOC100334765, LOC561831, LOC561941, bmp2b, bmp4, csnk1a1, csnk1da, csnk1db, csnk1e, csnk1g1, csnk1g2a, csnk1g2b, dhh, fbxw11a, fbxw11b, gas1a, gas1b, gli1, gli2a, gli2b, gli3, gsk3aa, gsk3b, hhip, ihha, ihhb, lrp2a, prkacaa, prkacab, prkacb, prkacba, prkacbb, ptch1, ptch2, rab23, shha, shhb, smo, stk36, sufu, wnt1, wnt10a, wnt10b, wnt11, wnt11r, wnt16, wnt2ba, wnt2bb, wnt3, wnt3a, …
KEGG:04920	Adipocytokine signaling pathway	4	4.7619	0.801032	0.84211	[acsl5, pck1, ptpn11b, rxrgb]	[101910198, LOC100005446, LOC100006023, LOC100329897, LOC100334818, LOC558088, LOC559281, acsbg2, acsl1, acsl3a, acsl3b, acsl4a, acsl4l, acsl5, adipoql, adipoql2, adipor1b, adipor2, agrp, akt2, akt2l, akt3, akt3a, camkk1, cd36, chuk, g6pca.1, g6pca.2, g6pcb, ikbkb, ikbkg, irs2, jak2a, jak2b, lepa, lepr, mapk10, mapk8a, mapk8b, mapk9, mtor, nfkbiaa, nfkbiab, nfkbie, npy, pck1, pck2, pomca, pparab,…
KEGG:04310	Wnt signaling pathway	9	5.20231	0.795922	0.847605	[camk2d1, ccnd1, dvl1a, dvl2, gbp, gsk3aa, mycb, sfrp1a, wif1]	[LOC100000500, LOC100003514, LOC100006132, LOC100006166, LOC100006208, LOC100006275, LOC100006754, LOC100148385, LOC100148644, LOC100149082, LOC100332722, LOC100333254, LOC100334765, LOC100537538, LOC559111, LOC561831, LOC561941, LOC566869, LOC571865, LOC793648, LOC793862, LOC798222, apc, apc2, axin1, axin2, bambia, bambib, cacybp, camk2a, camk2d1, camk2d2, camk2g1, camk2g2, ccnd1, ccnd2a, chd8, …
KEGG:04916	Melanogenesis	7	5.10949	0.791231	0.853696	[adcy6a, adcy6b, camk2d1, creb3l2, dvl1a, dvl2, gsk3aa]	[101884360, LOC100003514, LOC100149082, LOC100151000, LOC100332722, LOC100333318, LOC100333538, LOC100333702, LOC100537538, LOC560410, LOC561831, LOC561941, LOC798222, LOC798574, adcy1a, adcy1b, adcy2a, adcy2b, adcy3l, adcy5, adcy6a, adcy6b, adcy7, adcy8, calm1a, calm1b, calm2a, calm2b, calm3a, calm3b, camk2a, camk2d1, camk2d2, camk2g1, camk2g2, creb1a, creb3l1, creb3l2, creb3l3, creb3l3l, crebbp…
KEGG:04261	Adrenergic signaling in cardiomyocytes	10	5.07614	0.828527	0.85999	[adcy6a, adcy6b, atp2b1a, camk2d1, creb3l2, mapk12a, mapk13, pik3r2, pik3r3a, tpm2]	[101882621, 101884360, 101885761, 101886094, 101910198, LOC100003220, LOC100003329, LOC100007048, LOC100149100, LOC100329748, LOC100329813, LOC100331116, LOC100333318, LOC100333455, LOC100333538, LOC100333639, LOC100333702, LOC100537244, LOC100537538, LOC100538277, LOC100538297, LOC555548, LOC557176, LOC557259, LOC558884, LOC559392, LOC559964, LOC560410, LOC561737, LOC561941, LOC562282, LOC564883…
KEGG:04210	Apoptosis	4	4.21053	0.871135	0.892913	[capn1a, pik3r2, pik3r3a, tnfsf10]	[101910198, LOC100004261, LOC100004321, LOC100005446, LOC100007048, LOC100331387, LOC557176, LOC561737, LOC561941, LOC795766, LOC798445, akt2, akt2l, akt3, akt3a, apaf1, atm, badb, baxa, bcl2, bcl2l1, bida, birc2, birc7, capn1a, capn2a, capn2l, casp3a, casp3b, casp6, casp7, casp8, casp8l2, casp9, cflar, chuk, csf2rb, cycsb, dffa, dffb, endog, fadd, fas, faslg, hdr, ikbkb, ikbkg, il1b, im:7154842,…
KEGG:04510	Focal adhesion	12	4.8	0.893409	0.904439	[braf, ccnd1, col1a1b, dock1, gsk3aa, itgb5, pdgfaa, pik3r2, pik3r3a, thbs3a, vegfab, vtna]	[101885790, 101910198, LOC100003514, LOC100004299, LOC100006132, LOC100006166, LOC100006208, LOC100007048, LOC100148385, LOC100151000, LOC100331333, LOC100332111, LOC100535241, LOC100535278, LOC100535718, LOC100536197, LOC100536533, LOC100537244, LOC557176, LOC557468, LOC560564, LOC561737, LOC565130, LOC566845, LOC567640, LOC571431, LOC571837, LOC793648, LOC793862, LOC796490, actb1, actb2, actn1,…
KEGG:04142	Lysosome	6	4.16667	0.91158	0.91158	[gaa, gla, gnsb, gusb, ids, sort1b]	[LOC100005129, LOC100005175, LOC100005220, LOC100005266, LOC100005356, LOC100006090, LOC100147923, LOC100150238, LOC100329505, LOC100329682, LOC100329879, LOC100331766, LOC100332784, LOC100334661, LOC100335010, LOC100535236, LOC100536792, LOC100538007, LOC556700, LOC559072, LOC562996, LOC563328, LOC564731, LOC569153, LOC792966, LOC795916, abcb9, aga, ap1b1, ap1g1, ap1m1, ap1m2, ap1m3, ap1s1, ap1s…

## Sheet: 24h down-regulated
KEGG ID	KEGG Terms	Nr. Genes	% Associated Genes	Term PValue	Term PValue Corrected with Benjamini-Hochberg	Associated Genes Found	All Associated Genes
KEGG:03008	Ribosome biogenesis in eukaryotes	37	46.8354	5.80141e-23	4.119e-21	[bms1l, cirh1a, dkc1, eif6, fbl, gnl2, gnl3, gtpbp4, mdn1, mphosph10, nat10, nhp2l1a, nhp2l1b, nmd3, nol6, nola1, nop10, nop56, nop58, nvl, nxf1, pop5, rbm28, rcl1, riok2, rpp30, rpp40, rrp7a, tbl3, utp18, utp6, wdr3, wdr36, wdr43, wdr75, zgc:136360, zgc:76988]	[101883990, LOC100151449, LOC100332622, LOC100536859, LOC799016, bms1l, cirh1a, ck2a1, ck2a2a, ck2a2b, ck2b, dkc1, eftud1, eif6, fbl, fcf1, gnl2, gnl3, gnl3l, gtpbp4, heatr1, imp3, imp4, mdn1, mphosph10, nat10, nhp2, nhp2l1a, nhp2l1b, nmd3, nol6, nola1, nop10, nop56, nop58, nvl, nxf1, nxt2, pop4, pop5, pop7, pwp2h, ran, rbm28, rcl1, rexo1, riok1, riok2, rnasen, rnr1, rnr2, rpp25, rpp25l, rpp30, r…
KEGG:00260	Glycine, serine and threonine metabolism	13	28.2609	7.96825e-06	0.000282873	[agxt2, agxta, agxtb, alas2, aldh7a1, cbsa, dao.1, gamt, gcat, mao, pipox, sardh, shmt2]	[LOC100331665, LOC558050, LOC563642, agxt2, agxta, agxtb, alas1, alas2, aldh7a1, amt, bhmt, bpgm, cbsa, cbsb, chdh, cth, dao.1, dao.2, dao.3, dldh, dmgdh, gamt, gatm, gcat, gcsha, gcshb, gldc, gnmt, grhpra, grhprb, mao, pgam1a, pgam1b, pgam2, phgdh, pipox, psat1, sardh, shmt1, shmt2, tdh, tha1, zgc:112414, zgc:113006, zgc:153346, zgc:172341]
KEGG:03018	RNA degradation	15	18.75	0.000295977	0.00420288	[cnot6l, cnot7, ddx6, exosc10, exosc4, exosc5, exosc7, exosc8, hspd1, pabpc1a, pabpc1b, skiv2l2, tob1b, zcchc7, zgc:103759]	[LOC100007655, LOC100332172, LOC100534816, LOC100534849, LOC100535720, LOC100538016, LOC556271, LOC569055, LOC792831, btg1, btg2, btg3, btg4, c1d, cnot1, cnot10, cnot3a, cnot3b, cnot6, cnot6l, cnot7, cnot8, dcp1a, dcp1b, dcp2, dcps, ddx6, dis3, dis3l, edc3, edc4, eno1a, eno1b, eno2, eno3, exosc1, exosc10, exosc2, exosc3, exosc4, exosc5, exosc6, exosc7, exosc8, exosc9, hspa9, hspd1, lsm1, lsm4, ls…
KEGG:00630	Glyoxylate and dicarboxylate metabolism	9	27.2727	0.000275473	0.00488965	[acat1, aco1, agxta, agxtb, cat, hoga1, hyi, mdh1a, shmt2]	[LOC100536541, LOC100537894, acat1, acat2, aco1, aco2, afmid, agxta, agxtb, cat, cs, gcsha, gcshb, glula, glulb, grhpra, grhprb, hao1, hao2, hoga1, hyi, mcee, mdh1a, mdh1b, mut, pcca, pccb, pgp, shmt1, shmt2, zgc:152741, zgc:153346, zgc:64133]
KEGG:00980	Metabolism of xenobiotics by cytochrome P450	10	23.8095	0.000424248	0.00502027	[adh5, cbr1l, gstal, gsto2, mgst1, mgst2, zgc:158387, zgc:162356, zgc:173961, zgc:66350]	[LOC100002369, LOC100148803, LOC100333777, LOC557008, LOC571561, adh5, aldh1a3, aldh3b1, cbr1, cbr1l, cyp1a, cyp1b1, dhdhl, ephx1, gstal, gstm, gstm3, gsto1, gsto2, gstp1, gstp2, gstt1a, gstt1b, mgst1, mgst2, ugt1a1, ugt1ab, ugt2a1, ugt2a2, ugt5g1, zgc:101723, zgc:158387, zgc:162356, zgc:172315, zgc:173961, zgc:173962, zgc:173994, zgc:56518, zgc:66350, zgc:92357, zgc:92502, zgc:92763]
KEGG:00982	Drug metabolism	10	25.641	0.000220803	0.00522566	[adh5, gstal, gsto2, mao, mgst1, mgst2, zgc:158387, zgc:162356, zgc:173961, zgc:66350]	[LOC100002369, LOC100148803, LOC557008, LOC558050, LOC571561, adh5, aldh1a3, aldh3b1, aox1, aox3, fmo5, gstal, gstm, gstm3, gsto1, gsto2, gstp1, gstp2, gstt1a, gstt1b, mao, mgst1, mgst2, si:dkey-239i20.4, ugt1a1, ugt1ab, ugt2a1, ugt2a2, ugt5g1, zgc:158387, zgc:162356, zgc:172315, zgc:173961, zgc:173962, zgc:173994, zgc:56518, zgc:66350, zgc:92357, zgc:92763]
KEGG:00640	Propanoate metabolism	9	25	0.000559081	0.00567068	[abat, acacb, acadm, acat1, acss3, aldh6a1, aldh7a1, hadhaa, ldhbb]	[LOC100000026, LOC560020, abat, acaca, acacb, acadm, acat1, acat2, acss1, acss2, acss3, aldh16a1, aldh2a, aldh2b, aldh2l, aldh3a2, aldh6a1, aldh7a1, aldh9a1a, aldh9a1b, echs1, ehhadh, hadhaa, hadhab, hibch, ldha, ldhba, ldhbb, mcee, mlycd, mut, pcca, pccb, sucla2, suclg1, suclg2]
KEGG:00250	Alanine, aspartate and glutamate metabolism	9	23.0769	0.00104675	0.0092899	[abat, agxt2, agxta, agxtb, cad, glud1a, glud1b, got1, ppat]	[LOC100148522, LOC100329827, LOC100332733, abat, acy3.2, adsl, adss, adssl, adssl1, agxt2, agxta, agxtb, aldh4a1, aldh5a1, asl, asns, aspa, ass1, cad, cps1, gad1b, gad2, gfpt1, glsa, glsb, glud1a, glud1b, glula, glulb, got1, got2a, got2b, gpt2, gpt2l, nit2, ppat, wu:fa99f01, zgc:152741, zgc:163121]
KEGG:00280	Valine, leucine and isoleucine degradation	10	20.4082	0.00153662	0.0121222	[abat, acad8, acadm, acat1, aldh6a1, aldh7a1, auh, bcat2, hadhaa, ivd]	[LOC100000026, abat, acaa1, acaa2, acad8, acadm, acads, acat1, acat2, aldh16a1, aldh2a, aldh2b, aldh2l, aldh3a2, aldh6a1, aldh7a1, aldh9a1a, aldh9a1b, aox1, aox3, auh, bcat1, bcat2, bckdha, bckdhb, dbt, dldh, echs1, ehhadh, hadh, hadhaa, hadhab, hadhb, hibadhb, hibch, hmgcl, hmgcs1, hsd17b10, ivd, mccc1, mccc2, mcee, mut, oxct1a, oxct1b, pcca, pccb, si:ch211-198n5.11, wu:fa99f01]
KEGG:00330	Arginine and proline metabolism	12	16.9014	0.00297181	0.0175832	[agmat, aldh7a1, arg2, dao.1, gamt, glud1a, glud1b, got1, hoga1, mao, p4ha3, pycrl]	[LOC100000026, LOC100148378, LOC100332705, LOC100537991, LOC556879, LOC557716, LOC558050, abp1, acy1, agmat, aldh16a1, aldh18a1, aldh2a, aldh2b, aldh2l, aldh3a2, aldh4a1, aldh7a1, aldh9a1a, aldh9a1b, amd1, arg1, arg2, asl, ass1, ckbb, ckma, ckmt1, ckmt2, cndp2, cps1, dao.1, dao.2, dao.3, gamt, gatm, glsa, glsb, glud1a, glud1b, glula, glulb, got1, got2a, got2b, hoga1, lap3, mao, nos1, nos2a, nos2b…
KEGG:00270	Cysteine and methionine metabolism	9	20.4545	0.00257837	0.0183064	[ahcy, cbsa, dnmt1, dnmt3ab, dnmt4, got1, ldhbb, mdh1a, tat]	[LOC554736, LOC563642, adi1, ahcy, ahcyl1, ahcyl2, amd1, apip, bhmt, cbsa, cbsb, cdo1, cth, dnmt1, dnmt3, dnmt3aa, dnmt3ab, dnmt4, dnmt7, enoph1, got1, got2a, got2b, ldha, ldhba, ldhbb, mat1a, mat2aa, mat2ab, mat2al, mdh1a, mdh1b, mri1, mtap, mtr, sms, srm, tat, wu:fa99f01, zgc:110308, zgc:158222, zgc:162544, zgc:172121, zgc:64133]
KEGG:03020	RNA polymerase	7	24.1379	0.00287094	0.0185306	[polr1a, polr1b, polr1c, polr1d, polr3b, polr3e, twistnb]	[LOC100000978, im:7139382, polr1a, polr1b, polr1c, polr1d, polr1e, polr2a, polr2b, polr2c, polr2d, polr2eb, polr2f, polr2gl, polr2i, polr2j, polr3b, polr3c, polr3e, polr3f, polr3glb, polr3h, polr3k, twistnb, zgc:110289, zgc:112305, zgc:171795, zgc:56407, znrd1]
KEGG:00360	Phenylalanine metabolism	5	29.4118	0.00466247	0.0254642	[got1, hpda, mao, pah, tat]	[LOC557008, LOC558050, aldh1a3, aldh3b1, ddc, got1, got2a, got2b, hpda, hpdb, mao, mif, pah, prdx6, tat, wu:fa99f01, zgc:113006]
KEGG:00910	Nitrogen metabolism	5	29.4118	0.00466247	0.0254642	[ca2, ca5, cahz, glud1a, glud1b]	[LOC100006448, LOC100537787, ca14, ca2, ca4a, ca4b, ca5, ca7, ca8, ca9, cahz, cps1, glud1a, glud1b, glula, glulb, zgc:152741]
KEGG:00240	Pyrimidine metabolism	15	14.2857	0.00511806	0.0259559	[cad, ctps1a, dtymk, polr1a, polr1b, polr1c, polr1d, polr3b, polr3e, si:ch211-243j20.2, twistnb, uck1, umps, upb1, uprt]	[LOC100000978, LOC100330864, LOC100537847, LOC556849, LOC559958, LOC799449, ak3, cad, cant1a, cant1b, cda, cmpk, cmpk2, ctps1a, dck, dctd, dhodh, dpydb, dpys, dtymk, dut, entpd1, entpd3, entpd4, entpd6, entpd8, im:7139382, nme2a, nme2b.1, nme2b.2, nme3, nme4, nme5, nme6, nme7, nt5c1ba, nt5c1bb, nt5c2a, nt5c2b, nt5c3, nt5e, nudt2, pnp5a, pnp6, pnpt1, pola1, pola2, pold1, pold2, pold3, pole, pole2,…
KEGG:00400	Phenylalanine, tyrosine and tryptophan biosynthesis	3	50	0.0055326	0.0261876	[got1, pah, tat]	[got1, got2a, got2b, pah, tat, wu:fa99f01]
KEGG:00561	Glycerolipid metabolism	10	16.9492	0.00635049	0.0265226	[agpat2, aldh7a1, cel.1, dgat1a, dgat2, lipin2, lpin1, lpl, mgll, ppap2b]	[LOC100000026, LOC100331214, LOC563806, LOC565122, LOC567728, LOC569053, LOC794598, agk, agpat2, agpat3, agpat4, agpat9, agpat9l, akr1a1a, akr1a1b, aldh16a1, aldh2a, aldh2b, aldh2l, aldh3a2, aldh7a1, aldh9a1a, aldh9a1b, cel.1, cel.2, cell, dgat1a, dgat2, dgkb, dgkd, dgke, dgkh, dgki, dgkza, gla, gpam, gpat2, lipc, lipg, lipin2, lpin1, lpl, lycat, mboat1, mboat2a, mgll, ppap2b, ppap2c, si:ch73-21k…
KEGG:00830	Retinol metabolism	8	19.5122	0.00597791	0.026527	[adh5, cyp26b1, dgat1a, dhrs3b, lrata, pnpla4, rdh10a, retsatl]	[LOC100002369, LOC100004076, LOC100148803, LOC556557, LOC563241, LOC571561, adh5, aldh1a2, aox1, aox3, bcmo1, cyp1a, cyp26a1, cyp26b1, cyp26c1, cyp3a65, dgat1a, dhrs3b, lrata, lratb, pnpla4, rdh10a, rdh12, rdh5, rdh8a, rdh8b, retsat, retsatl, sdr16c5a, sdr16c5b, si:dkey-221h15.4, ugt1a1, ugt1ab, ugt2a1, ugt2a2, ugt5g1, zgc:109982, zgc:154169, zgc:172315, zgc:63614, zgc:65987]
KEGG:00350	Tyrosine metabolism	7	20	0.00865671	0.0341459	[adh5, got1, hemk1, hgd, hpda, mao, tat]	[LOC100331172, LOC100332609, LOC557008, LOC558050, LOC569363, adh5, aldh1a3, aldh3b1, aox1, aox3, comta, comtb, dbh, dct, ddc, fah, fahd1, got1, got2a, got2b, hemk1, hgd, hpda, hpdb, mao, mettl6, mif, tat, th, tyr, tyrp1a, tyrp1b, wu:fa99f01, zgc:113006, zgc:92869]
KEGG:04146	Peroxisome	12	13.4831	0.018059	0.0674836	[acsl5, agxta, agxtb, cat, dao.1, mpv17l2, pex11a, pex14, phyh, pipox, prdx2, scp2a]	[LOC100329471, LOC100332733, LOC563178, LOC563199, abcd1, abcd2, abcd3a, acaa1, acot8, acox1, acox3, acsl1, acsl3a, acsl3b, acsl4a, acsl4l, acsl5, agps, agxta, agxtb, c1qtnf3, cat, crata, cratb, crot, dao.1, dao.2, dao.3, decr2, ech1, ehhadh, ephx2, gnpat, hacl1, hao1, hao2, hmgcl, hsd17b4, idh1, idh2, mlycd, mpv17, mpv17l2, mvk, nos2a, nos2b, pecr, pex1, pex10, pex11a, pex11b, pex12, pex13, pex1…
KEGG:00410	beta-Alanine metabolism	6	18.1818	0.0231571	0.0822078	[abat, acadm, aldh6a1, aldh7a1, hadhaa, upb1]	[LOC100000026, LOC100329827, LOC557008, abat, acadm, aldh16a1, aldh1a3, aldh2a, aldh2b, aldh2l, aldh3a2, aldh3b1, aldh6a1, aldh7a1, aldh9a1a, aldh9a1b, cndp2, dpydb, dpys, echs1, ehhadh, gad1b, gad2, hadhaa, hadhab, hibch, mlycd, si:dkey-7o6.3, sms, srm, upb1, zgc:113006, zgc:163121]
KEGG:00480	Glutathione metabolism	8	15.3846	0.0243756	0.0824128	[gstal, gsto2, mgst1, mgst2, zgc:158387, zgc:162356, zgc:173961, zgc:66350]	[LOC100151110, LOC100330864, LOC100333757, LOC100535773, LOC555478, LOC566746, LOC569014, anpepb, g6pd, gclc, gclm, ggctb, gpx1a, gpx3, gpx4a, gpx4b, gpx7, gsr, gss, gstal, gstm, gstm3, gsto1, gsto2, gstp1, gstp2, gstt1a, gstt1b, idh1, idh2, lap3, mgst1, mgst2, odc1, pgd, rrm1, rrm2, si:ch73-337l15.2, sms, srm, zgc:110680, zgc:152830, zgc:158387, zgc:162356, zgc:173961, zgc:173962, zgc:173994, zg…
KEGG:00071	Fatty acid degradation	7	16.2791	0.0258857	0.0835401	[acadm, acat1, acsl5, adh5, aldh7a1, gcdh, hadhaa]	[LOC100000026, LOC100006023, LOC558088, acaa1, acaa2, acadl, acadm, acads, acadvl, acat1, acat2, acox1, acox3, acsbg2, acsl1, acsl3a, acsl3b, acsl4a, acsl4l, acsl5, adh5, aldh16a1, aldh2a, aldh2b, aldh2l, aldh3a2, aldh7a1, aldh9a1a, aldh9a1b, cpt2, echs1, eci1, ehhadh, gcdh, gcdhl, hadh, hadhaa, hadhab, hadhb, si:ch211-236l14.3, wu:fa04h02, zgc:101071, zgc:92030]
KEGG:04110	Cell cycle	16	11.3475	0.0318967	0.0984638	[ccna1, ccnb2, ccnd1, ccnh, cdc14ab, cdc20, cdc23, chek2, e2f4, gadd45aa, mcm2, mycb, orc5, smad3a, tfdp1a, ywhag1]	[101885420, LOC100333252, LOC100534692, LOC100535078, LOC557968, LOC558402, LOC559111, LOC563669, LOC563884, LOC564533, LOC564967, LOC568846, LOC569473, LOC569515, LOC798352, abl1, anapc11, anapc2, anapc5, atm, atr, bub3, ccna1, ccna2, ccnb1, ccnb2, ccnb3, ccnd1, ccnd2a, ccne1, ccne2, ccnh, cdc14aa, cdc14ab, cdc14b, cdc16, cdc20, cdc23, cdc25, cdc26, cdc27, cdc45, cdc7, cdk1, cdk2, cdk6, cdk7, cd…
KEGG:03013	RNA transport	17	10.9677	0.0366416	0.10006	[acin1a, eif3ba, eif3c, eif3g, eif4a1b, eif4a2, eif4bb, fxr2, nmd3, nup214, nxf1, pabpc1a, pabpc1b, pop5, rpp30, rpp40, zgc:77724]	[101883990, LOC100002528, LOC100151592, LOC100537552, LOC557270, LOC798703, LOC799016, aaas, acin1a, acin1b, alyref, bat1, casc3, cyfip1, cyfip2, ddx20, eef1a1a, eef1a1b, eef1a1l1, eef1a1l2, eif1axb, eif1b, eif2b1, eif2b2, eif2b3, eif2b4, eif2b5, eif2s1, eif2s2, eif2s3, eif3ba, eif3c, eif3d, eif3ea, eif3eb, eif3g, eif3ha, eif3hb, eif3ja, eif3jb, eif3s10, eif3s2, eif4a1a, eif4a1b, eif4a2, eif4a3, …
KEGG:00340	Histidine metabolism	5	18.5185	0.034542	0.102187	[aldh7a1, ftcd, hal, hemk1, mao]	[LOC100000026, LOC557008, LOC558050, abp1, acy3.2, aldh16a1, aldh1a3, aldh2a, aldh2b, aldh2l, aldh3a2, aldh3b1, aldh7a1, aldh9a1a, aldh9a1b, amdhd1, aspa, cndp2, ddc, ftcd, hal, hdc, hemk1, hnmt, mao, mettl6, zgc:194768]
KEGG:00620	Pyruvate metabolism	7	15.2174	0.0360753	0.102454	[acacb, acat1, aldh7a1, ldhbb, mdh1a, me1, pck1]	[LOC100000026, LOC100536873, LOC100537927, LOC560020, acaca, acacb, acat1, acat2, acss1, acss2, acyp1, aldh16a1, aldh2a, aldh2b, aldh2l, aldh3a2, aldh7a1, aldh9a1a, aldh9a1b, dlat, dldh, fh, glo1, grhpra, grhprb, hagh, ldha, ldhba, ldhbb, ldhd, mdh1a, mdh1b, me1, me2, me3, pc, pck1, pck2, pdha1a, pdha1b, pdhb, pklr, pkm2a, pkm2b, si:dkey-180p18.9, zgc:64133]
KEGG:03320	PPAR signaling pathway	9	13.2353	0.0420093	0.110469	[acadm, acsl5, cyp7a1a, fabp2, lpl, nr1h3, pck1, rxrgb, scp2a]	[LOC100002756, LOC100006023, LOC100331214, LOC558088, LOC568883, LOC795106, acaa1, acadl, acadm, acox1, acox3, acsbg2, acsl1, acsl3a, acsl3b, acsl4a, acsl4l, acsl5, adipoql, adipoql2, angptl4, apoa1a, aqp7, cd36, cpt2, cyp27a1.4, cyp7a1a, dbi, ehhadh, fabp1a, fabp2, fabp3, fabp6, fabp7a, fabp7b, fads2, ilk, lpl, nr1h3, pck1, pck2, pdpk1b, plin1, pltp, pparab, ppardb, pparg, rxraa, rxrba, rxrga, r…
KEGG:00380	Tryptophan metabolism	7	14.5833	0.0441648	0.111989	[acat1, aldh7a1, cat, gcdh, hadhaa, mao, tdo2b]	[101885014, LOC100000026, LOC100332215, LOC100537894, LOC557979, LOC558050, aanat1, aanat2, abp1, acat1, acat2, acmsd, afmid, aldh16a1, aldh2a, aldh2b, aldh2l, aldh3a2, aldh7a1, aldh9a1a, aldh9a1b, aox1, aox3, asmt, cat, ccbl2, cyp1a, cyp1b1, ddc, echs1, ehhadh, gcdh, gcdhl, haao, hadh, hadhaa, hadhab, ido1, kmo, mao, ogdha, ogdhb, ogdhl, tdo2a, tdo2b, tph1a, tph2, wu:fa99f01]
KEGG:00770	Pantothenate and CoA biosynthesis	3	23.0769	0.0551939	0.13513	[bcat2, enpp1, upb1]	[bcat1, bcat2, coasy, dpydb, dpys, enpp1, pank1b, pank4, ppcdc, ppcs, upb1, zgc:114148, zgc:158667]
KEGG:04350	TGF-beta signaling pathway	11	11.3402	0.0681825	0.161365	[bambia, e2f4, id2a, id2b, inhbab, mycb, ppp2ca, smad3a, smad9, tfdp1a, tgfbr1a]	[LOC100329520, LOC100332902, LOC100333103, LOC100334210, LOC559111, LOC560446, LOC562242, LOC563884, LOC564395, LOC794689, acvr1b, acvr1l, acvr2a, acvr2b, amh, bambia, bambib, bmp2b, bmp4, bmp5, bmp6, bmp7a, bmp7b, bmp8a, bmpr1aa, bmpr1ab, bmpr1ba, bmpr1bb, bmpr2a, bmpr2b, chd, crebbpa, crebbpb, cul1a, cul1b, dcn, e2f4, e2f5, ep300a, ep300b, fsta, gdf6a, gdf7, id1, id2a, id2b, id3, id4, ifng1-2, …
KEGG:00650	Butanoate metabolism	4	16.6667	0.078664	0.174536	[abat, acat1, hadhaa, l2hgdh]	[LOC100329827, aacs, abat, acads, acat1, acat2, acsm3, aldh5a1, bdh1, bdh2, dhrs13l1, echs1, ehhadh, gad1b, gad2, hadh, hadhaa, hadhab, hmgcl, hmgcs1, l2hgdh, oxct1a, oxct1b, zgc:163121]
KEGG:00230	Purine metabolism	18	9.83606	0.0776515	0.177847	[adka, ak4, enpp1, gart, guk1a, paics, polr1a, polr1b, polr1c, polr1d, polr3b, polr3e, ppat, prps1a, twistnb, uox, zgc:103559, zgc:103759]	[101884360, LOC100000978, LOC100003595, LOC100330772, LOC100330864, LOC100331277, LOC100333538, LOC100333702, LOC100534816, LOC556578, LOC556849, LOC557191, LOC560410, LOC562357, LOC563343, LOC564389, LOC566998, LOC568219, LOC570474, LOC572052, LOC799449, ada, adal, adcy1a, adcy1b, adcy2a, adcy2b, adcy3l, adcy5, adcy6a, adcy6b, adcy7, adcy8, adka, adkb, adsl, adss, adssl, adssl1, ak2, ak4, ak7b, …
KEGG:00601	Glycosphingolipid biosynthesis	4	14.2857	0.122686	0.263962	[b3galt2, b3gnt2b, b3gnt5b, st3gal4]	[101669768, 101883349, LOC100002020, LOC100003996, LOC100005704, LOC100148828, LOC100331460, LOC100333524, LOC100333727, LOC100333872, LOC559521, LOC561756, LOC565422, LOC571003, LOC796410, LOC798349, b3galt2, b3gnt2b, b3gnt5a, b3gnt5b, b4galt1, b4galt4, si:dkey-199f5.8, st3gal3b, st3gal4, st8sia1, zgc:154116, zgc:171538]
KEGG:00120	Primary bile acid biosynthesis	3	15.7895	0.138458	0.280872	[cyp7a1a, hsd3b7, scp2a]	[LOC570455, LOC795106, acot8, c1qtnf3, ch25h, ch25hl1.1, cyp27a1.4, cyp39a1, cyp46a1, cyp46a2, cyp7a1a, hsd17b4, hsd3b7, scp2a, si:dkey-91i10.3, zgc:123299, zgc:136808, zgc:63602, zgc:92406]
KEGG:00670	One carbon pool by folate	3	15.7895	0.138458	0.280872	[ftcd, gart, shmt2]	[101886265, LOC100332843, aldh1l1, aldh1l2, amt, atic, dhfr, ftcd, gart, mthfd1b, mthfd1l, mthfd2, mthfr, mtr, shmt1, shmt2, tyms, zgc:152651, zgc:153031]
KEGG:00790	Folate biosynthesis	3	15.7895	0.138458	0.280872	[gch1, qdpra, qdprb1]	[LOC100003554, LOC100330410, alp, alpi, dhfr, fpgs, gch1, gch2, ggh, mocs1, pts, qdpra, qdprb1, qdprb2, spra, zgc:110409, zgc:153031, zgc:171517, zgc:171566]
KEGG:03460	Fanconi anemia pathway	6	11.5385	0.145016	0.286005	[atrip, ercc1, mlh1, palb2, polk, rev3l]	[LOC100001169, LOC100001845, LOC100332307, LOC100332714, LOC100538153, LOC563218, LOC793414, atr, atrip, blm, brca2, brip1, eme1, ercc1, ercc4, fan1, fanca, fancb, fancc, fancd2, fance, fancf, fancg, fanci, fancl, fancm, her6, her9, mlh1, mus81, palb2, pms2, poli, polk, poln, rad51, rad51c, rev3l, rmi1, rpa1, rpa2, rpa3, si:dkey-57a22.7, telo2, top3a, ube2t, usp1, wdr48, zgc:136881, zgc:153492, z…
KEGG:00983	Drug metabolism	5	12.5	0.137458	0.287044	[si:ch211-243j20.2, si:ch211-93f2.1, uck1, umps, upb1]	[LOC100002369, LOC100148803, LOC100535236, LOC100537847, LOC559958, LOC571561, LOC794381, cda, ces2, dpydb, dpys, gmps, gusb, hprt1, impdh1a, impdh1b, impdh2, si:ch211-243j20.2, si:ch211-93f2.1, si:ch73-18j6.1, tk1, tk2, uck1, uck2a, uck2b, uckl1b, ugt1a1, ugt1ab, ugt2a1, ugt2a2, ugt5g1, umps, upb1, upp1, upp2, xdh, zgc:101040, zgc:103601, zgc:109981, zgc:172315]
KEGG:04068	FoxO signaling pathway	15	8.82353	0.19127	0.367032	[bnip3, braf, cat, ccnb2, ccnd1, fbxo25, gadd45aa, mapk12b, mapk9, pck1, pik3r2, plk2b, smad3a, tgfbr1a, tnfsf10]	[101910198, LOC100151000, LOC100329897, LOC100333252, LOC100534692, LOC557176, LOC559111, LOC559281, LOC560446, LOC561737, LOC563719, LOC563884, LOC571431, LOC793200, akt2, akt2l, akt3, akt3a, araf, atg12, atm, bcl2l11, bcl6a, bnip3, bnip4, braf, cat, ccnb1, ccnb2, ccnb3, ccnd1, ccnd2a, ccng2, cdk2, cdkn1a, cdkn1b, cdkn1bl, chuk, crebbpa, crebbpb, csnk1e, egf, egfra, ep300a, ep300b, faslg, fbxo25…
KEGG:00531	Glycosaminoglycan degradation	3	12.5	0.226498	0.412343	[hpse, ids, si:dkey-192p21.6]	[LOC100149853, LOC100329505, LOC100330444, LOC100535236, LOC100538007, LOC567869, galns, glb1, gnsa, gnsb, gusb, hexa, hpse, hpse2, hyal2, hyal3, hyal6, ids, idua, naglu, sgsh, si:dkey-192p21.6, zgc:112084, zgc:136804]
KEGG:00564	Glycerophospholipid metabolism	9	9.27835	0.222327	0.415401	[agpat2, chka, chkb, etnk1, lipin2, lpin1, pcyt1bb, pcyt2, ppap2b]	[LOC100002015, LOC100148818, LOC100149324, LOC100330001, LOC100534896, LOC559442, LOC560649, LOC560986, LOC563806, LOC565122, LOC565386, LOC567728, LOC569053, LOC793137, LOC794598, LOC798864, ache, agpat2, agpat3, agpat4, agpat9, agpat9l, agxt2l1, cdipt, cds2, cept1b, chat, chka, chkb, chpt1, cpla2, dgkb, dgkd, dgke, dgkh, dgki, dgkza, etnk1, etnk2, gnpat, gpam, gpat2, gpd1a, gpd1b, gpd1c, gpd1l,…
KEGG:04623	Cytosolic DNA-sensing pathway	4	10.2564	0.279584	0.484157	[polr1c, polr1d, polr3b, polr3e]	[101243556, LOC100000978, LOC557043, adar, caspa, chuk, ifnphi1, ifnphi3, ikbkb, ikbke, ikbkg, il1b, il6, im:7139382, irf3, irf7, mavs, nfkbiaa, nfkbiab, polr1c, polr1d, polr2eb, polr2f, polr3b, polr3c, polr3e, polr3f, polr3glb, polr3h, polr3k, pycard, rela, ripk1l, ripk3l, tbk1, zgc:110289, zgc:112305, zgc:171795, zgc:56407]
KEGG:00310	Lysine degradation	6	9.375	0.276614	0.49099	[acat1, aldh7a1, gcdh, hadhaa, mll4a, pipox]	[LOC100000026, LOC100331309, LOC555271, LOC557979, aass, acat1, acat2, aldh16a1, aldh2a, aldh2b, aldh2l, aldh3a2, aldh7a1, aldh9a1a, aldh9a1b, ash1l, bbox1, dlst, dot1l, echs1, ehhadh, ehmt1a, ehmt1b, ehmt2, gcdh, gcdhl, glt25d1, glt25d2, hadh, hadhaa, hadhab, mll, mll3a, mll4a, mll4b, mll5, nsd1a, ogdha, ogdhb, ogdhl, pipox, plod1a, plod2, plod3, setd1a, setd1ba, setd1bb, setd2, setd7, setd8a, s…
KEGG:00030	Pentose phosphate pathway	3	9.67742	0.360784	0.609896	[dera, prps1a, rpia]	[LOC557518, LOC560944, LOC561416, LOC569348, LOC570106, aldoaa, aldoab, aldob, aldoca, aldocb, dera, fbp1a, fbp1b, fbp2, g6pd, gpia, gpib, pfkma, pfkmb, pgd, pgls, pgm1, pgm2, prps1a, prps1b, rbks, rgn, rpe, rpia, taldo1, tkt]
KEGG:03420	Nucleotide excision repair	4	8.69565	0.391372	0.631533	[ccnh, ddb2, ercc1, xpa]	[LOC100006257, ccnh, cdk7, cetn2, cul4a, cul4b, ddb2, ercc1, ercc2, ercc3, ercc4, ercc5, ercc6, ercc8, gtf2h1, gtf2h2, gtf2h3, gtf2h3-2, gtf2h4, gtf2h5, mnat1, pcna, pold1, pold2, pold3, pole, pole2, pole3, rad23aa, rad23b, rbx1, rfc1, rfc2, rfc3, rfc4, rfc5, rpa1, rpa2, rpa3, si:dkey-28b4.7, si:dkeyp-35b8.5, xpa, xpc, zgc:110337, zgc:123349, zgc:63840]
KEGG:00010	Glycolysis / Gluconeogenesis	6	8.10811	0.401075	0.632807	[adh5, aldh7a1, gapdh, ldhbb, pck1, tpi1b]	[LOC100000026, LOC100329357, LOC100536576, LOC557008, LOC560020, LOC560944, LOC561416, LOC570106, acss1, acss2, adh5, adpgk, adpgk2, akr1a1a, akr1a1b, aldh16a1, aldh1a3, aldh2a, aldh2b, aldh2l, aldh3a2, aldh3b1, aldh7a1, aldh9a1a, aldh9a1b, aldoaa, aldoab, aldob, aldoca, aldocb, bpgm, dlat, dldh, eno1a, eno1b, eno2, eno3, fbp1a, fbp1b, fbp2, g6pca.1, g6pca.2, g6pcb, galm, gapdh, gapdhs, gck, gpia…
KEGG:04115	p53 signaling pathway	6	8.21918	0.388475	0.641436	[ccnb2, ccnd1, chek2, ddb2, gadd45aa, sesn1]	[LOC100004321, LOC100149048, LOC100330864, LOC100537489, LOC100538276, LOC561535, LOC563527, LOC569515, LOC796473, apaf1, atm, atr, baxa, bida, casp3a, casp3b, casp8, casp8l2, casp9, ccnb1, ccnb2, ccnb3, ccnd1, ccnd2a, ccne1, ccne2, ccng1, ccng2, cd82a, cd82b, cdk1, cdk2, cdk6, cdkn1a, chek1, chek2, cycsb, ddb2, fas, gadd45aa, gadd45ab, gadd45ba, gadd45bb, gadd45g, igf1, igfbp3, mdm2, mdm4, perp,…
KEGG:03015	mRNA surveillance pathway	7	7.77778	0.426286	0.643965	[acin1a, nxf1, pabpc1a, pabpc1b, pcf11, ppp2ca, wdr82]	[LOC100334020, LOC100534697, LOC558884, LOC559392, LOC562282, LOC565621, LOC565849, acin1a, acin1b, alyref, bat1, casc3, cpsf1, cpsf2, cpsf3, cpsf4, cpsf5, cpsf6, cstf1, cstf2, cstf3, dazap1, eif4a3, etf1, fip1l1, gspt1, gspt1l, hbs1l, magoh, msi1, msi2a, msi2b, ncbp2, nxf1, nxt2, pabpc1a, pabpc1b, pabpc1l, pabpc4, pabpn1, papola, papolg, pcf11, pelo, pnn, ppp1caa, ppp1cab, ppp1cb, ppp1cbl, ppp1c…
KEGG:00020	Citrate cycle (TCA cycle)	3	8.82353	0.418057	0.645262	[aco1, mdh1a, pck1]	[LOC100536541, aclya, aco1, aco2, cs, dlat, dldh, dlst, fh, idh1, idh2, idh3a, idh3b, mdh1a, mdh1b, ogdha, ogdhb, ogdhl, pc, pck1, pck2, pdha1a, pdha1b, pdhb, sdha, sdhb, sdhc, sdhda, sdhdb, sucla2, suclg1, suclg2, zgc:113076, zgc:64133]
KEGG:04012	ErbB signaling pathway	8	7.47664	0.457944	0.663552	[abl2, braf, hbegfa, mapk9, mycb, pik3r2, ptk2.1, stat5.1]	[101882495, 101910198, LOC100003514, LOC100149258, LOC100151000, LOC100332111, LOC100334953, LOC100535494, LOC100536197, LOC557176, LOC561737, LOC562242, LOC571431, LOC798222, abl1, abl2, akt2, akt2l, akt3, akt3a, araf, badb, braf, btc, camk2a, camk2d1, camk2d2, camk2g1, camk2g2, cbl, cblb, cdkn1a, crk, crkl, egf, egfra, elk1, erbb2, erbb3a, erbb3b, erbb4a, gab1, grb2, gsk3aa, gsk3b, hbegfa, hras…
KEGG:00590	Arachidonic acid metabolism	4	7.84314	0.470053	0.667476	[cbr1l, cyp2u1, ptgdsb, tbxas1]	[LOC100148818, LOC100149324, LOC100330001, LOC100333757, LOC100535432, LOC100536108, LOC560649, LOC565386, LOC566746, LOC569014, LOC792566, LOC798864, alox12, alox5, cbr1, cbr1l, cpla2, cyp2j20, cyp2p10, cyp2p6, cyp2p7, cyp2p8, cyp2p9, cyp2u1, cyp4f3, ephx2, fam213b, gpx1a, gpx3, gpx7, lta4h, pla2g12b, pla2g1b, pla2g4a, pla2g6, ptgdsb, ptges, ptges3a, ptges3b, ptgesl, ptgis, ptgs1, ptgs2a, ptgs2b…
KEGG:00860	Porphyrin and chlorophyll metabolism	3	8.33333	0.455307	0.673475	[alas2, fech, hmox1]	[LOC100002369, LOC100148803, LOC100329531, LOC100535236, LOC571561, alad, alas1, alas2, blvra, blvrb, cox10, cox15, cp, cpox, eprs, fech, fth1a, gusb, hccs, hccsa, hmbsa, hmbsb, hmox1, hmox2a, mmab, ppox, ugt1a1, ugt1ab, ugt2a1, ugt2a2, ugt5g1, urod, uros, zgc:153247, zgc:172315, zgc:92066]
KEGG:05168	Herpes simplex infection	13	7.14286	0.487283	0.678375	[cd74a, eef1da, eef1db, eif2ak2, mapk9, mhc2dab, nxf1, per1b, si:busm1-266f07.2, srsf2a, srsf5a, srsf6b, traf3]	[LOC100004358, LOC100005446, LOC100149189, LOC100149942, LOC100150678, LOC100333043, LOC100536255, LOC100537952, LOC560816, LOC565759, LOC570238, LOC571282, LOC791704, LOC791723, LOC798119, LOC798191, abcb3l1, alyref, arntl1a, arntl1b, c3a, c3b, c3c, c5, casp3a, casp3b, casp8, casp8l2, cd74a, cdc34a, cdk1, cdk2, chuk, ck2a1, ck2a2a, ck2a2b, ck2b, clock, clock3, crebbpa, crebbpb, crfb13, crfb2, cr…
KEGG:00562	Inositol phosphate metabolism	5	7.04225	0.546243	0.745832	[aldh6a1, inpp4ab, miox, plcd3a, tpi1b]	[LOC100000275, LOC100148744, LOC100149843, LOC100329312, LOC100330514, LOC100331310, LOC100537538, LOC555899, LOC561737, LOC563543, LOC564528, LOC566188, LOC569568, aldh6a1, cdipt, im:7150469, impa1, impad1, inpp4ab, inpp4b, inpp5d, inpp5e, inpp5jb, inppl1a, ipmkb, ippk, itpk1, itpkb, itpkca, itpkcb, minpp1a, minpp1b, miox, mtm1, ocrl, pi4k2a, pi4k2b, pi4kaa, pi4kb, pik3c2a, pik3c3, pik3cb, pik3c…
KEGG:03040	Spliceosome	9	6.61765	0.599287	0.75981	[acin1a, hspa8, nhp2l1a, nhp2l1b, srsf2a, srsf5a, srsf6b, tra2b, u2surp]	[LOC100334114, LOC100334455, LOC100535720, LOC100536641, LOC797473, LOC798846, acin1a, acin1b, alyref, aqr, bat1, bcas2, bud31, c20orf14, ccdc12, cdc40, cdc5l, cherp, crnkl1, ctnnbl1, ddx23, ddx42, ddx46, ddx5, dhx15, dhx16, dhx38, dhx8, eftud2, eif4a3, hnrnpa1, hnrnpa3, hnrnpm, hnrnpu, hnrpkl, hsp70, hsp70l, hspa8, lsm4, lsm6, lsm7, lsm8, magoh, ncbp2, nhp2l1a, nhp2l1b, phf5a, plrg1, ppie, ppih,…
KEGG:04340	Hedgehog signaling pathway	4	6.55738	0.613604	0.764313	[csnk1g1, gas1a, gas1b, stk36]	[LOC100332722, LOC100334765, LOC561831, LOC561941, bmp2b, bmp4, csnk1a1, csnk1da, csnk1db, csnk1e, csnk1g1, csnk1g2a, csnk1g2b, dhh, fbxw11a, fbxw11b, gas1a, gas1b, gli1, gli2a, gli2b, gli3, gsk3aa, gsk3b, hhip, ihha, ihhb, lrp2a, prkacaa, prkacab, prkacb, prkacba, prkacbb, ptch1, ptch2, rab23, shha, shhb, smo, stk36, sufu, wnt1, wnt10a, wnt10b, wnt11, wnt11r, wnt16, wnt2ba, wnt2bb, wnt3, wnt3a, …
KEGG:00051	Fructose and mannose metabolism	3	6.81818	0.592303	0.76461	[khk, pfkfb1, tpi1b]	[LOC100007686, LOC100150934, LOC100329357, LOC100330415, LOC100536576, LOC560944, LOC561416, LOC564852, LOC570106, LOC570613, aldoaa, aldoab, aldob, aldoca, aldocb, dhrs13l1, fbp1a, fbp1b, fbp2, fpgt, gmds, gmppaa, gmppab, gmppb, hk1, hk2, hkdc1, khk, mpi, pfkfb1, pfkfb2a, pfkfb3, pfkfb4, pfkfb4l, pfkma, pfkmb, phpt1, pmm2, si:dkey-180p18.9, tigara, tigarb, tpi1a, tpi1b, tsta3]
KEGG:00970	Aminoacyl-tRNA biosynthesis	4	6.45161	0.626584	0.767025	[iars2, pars2, qrsl1, sars2]	[LOC100534736, LOC566565, aars, aars2, cars, cars2, dars, dars2, eprs, fars2, farsa, farsb, gars, hars, iars, iars2, kars, lars2, larsb, mars, nars, pars2, qars, qrsl1, rars, rars2, sars, sars2, sepsecs, si:ch211-150a22.1, si:rp71-1c23.3, tars, trnA, trnC, trnD, trnE, trnF, trnG, trnH, trnI, trnK, trnL1, trnL2, trnM, trnN, trnP, trnQ, trnR, trnS1, trnT, trnV, trnW, trnY, vars, vars2, wars, wars2,…
KEGG:04150	mTOR signaling pathway	5	6.75676	0.583841	0.767643	[braf, eif4bb, pik3r2, ulk1b, vegfab]	[101910198, LOC100003514, LOC100537489, LOC557176, LOC559281, LOC561737, LOC562242, akt1s1, akt2, akt2l, akt3, akt3a, braf, cab39, cab39l, cab39l1, eif4ba, eif4bb, eif4e1c, eif4e2, eif4e2rs1, eif4ea, hif1ab, igf1, ikbkb, ins, insb, mapk1, mapk3, mlst8, mtor, pdpk1b, pik3cb, pik3cd, pik3cg, pik3r2, pik3r3a, pik3r3b, prkaa1, prkaa2, prkca, prkcba, prkcbb, ptena, ptenb, rheb, rictor, rps6ka1, rps6ka…
KEGG:04330	Notch signaling pathway	4	6.89655	0.573041	0.767658	[ctbp2, dlc, dll4, notch3]	[101886283, LOC100149082, LOC100534909, LOC567335, adam17a, adam17b, aph1b, crebbpa, crebbpb, ctbp1, ctbp2, dla, dlb, dlc, dld, dll4, dtx1, dvl1a, dvl1b, dvl2, dvl3, ep300a, ep300b, gro2, hdac1, her12, her15.1, her6, her9, jag1a, jag1b, jag2, kat2a, kat2b, lfng, mfng, ncor2, ncstn, notch1a, notch1b, notch2, notch3, numb, numbl, psen1, psen2, psenen, rbpja, rbpjb, rbpjl, rfng, si:ch73-167c12.2, sn…
KEGG:04914	Progesterone-mediated oocyte maturation	7	6.36364	0.641383	0.771834	[braf, ccna1, ccnb2, cdc23, mapk12b, mapk9, pik3r2]	[101884360, 101910198, LOC100333538, LOC100333702, LOC557176, LOC557968, LOC558402, LOC560410, LOC561737, LOC561941, LOC569473, LOC573829, LOC798352, adcy1a, adcy1b, adcy2a, adcy2b, adcy3l, adcy5, adcy6a, adcy6b, adcy7, adcy8, akt2, akt2l, akt3, akt3a, anapc11, anapc2, anapc5, araf, braf, ccna1, ccna2, ccnb1, ccnb2, ccnb3, cdc16, cdc23, cdc25, cdc26, cdc27, cdk1, cdk2, fzr1, gnai1, gnai2, gnai2l,…
KEGG:04910	Insulin signaling pathway	11	6.25	0.676156	0.800118	[acacb, braf, gys2, mapk9, mknk2a, pck1, pik3r2, ppargc1a, ppp1r3b, ppp1r3ca, socs2]	[101883751, 101910198, LOC100001260, LOC100002756, LOC100151000, LOC100329357, LOC100329897, LOC100331387, LOC100332111, LOC100535524, LOC100536576, LOC100537489, LOC556199, LOC557176, LOC559001, LOC559281, LOC561737, LOC561941, LOC562242, LOC567375, LOC569706, LOC571155, acaca, acacb, akt2, akt2l, akt3, akt3a, araf, badb, braf, calm1a, calm1b, calm2a, calm2b, calm3a, calm3b, cbl, cblb, crk, crkl…
KEGG:04920	Adipocytokine signaling pathway	5	5.95238	0.695879	0.809957	[acsl5, mapk9, pck1, ppargc1a, rxrgb]	[101910198, LOC100005446, LOC100006023, LOC100329897, LOC100334818, LOC558088, LOC559281, acsbg2, acsl1, acsl3a, acsl3b, acsl4a, acsl4l, acsl5, adipoql, adipoql2, adipor1b, adipor2, agrp, akt2, akt2l, akt3, akt3a, camkk1, cd36, chuk, g6pca.1, g6pca.2, g6pcb, ikbkb, ikbkg, irs2, jak2a, jak2b, lepa, lepr, mapk10, mapk8a, mapk8b, mapk9, mtor, nfkbiaa, nfkbiab, nfkbie, npy, pck1, pck2, pomca, pparab,…
KEGG:04370	VEGF signaling pathway	5	5.81395	0.715609	0.819488	[kdr, mapk12b, pik3r2, ptk2.1, vegfab]	[101910198, LOC100003514, LOC100006132, LOC100006166, LOC100006208, LOC100148385, LOC100148818, LOC100150090, LOC100151000, LOC100331840, LOC100333254, LOC557176, LOC561737, LOC565130, LOC565386, LOC793648, LOC793862, LOC798864, akt2, akt2l, akt3, akt3a, badb, casp9, cdc42, cdc42l, cdc42l2, cpla2, hrasa, hrasb, hspb1, kdr, kras, map2k1, map2k2a, map2k2b, mapk1, mapk11, mapk12a, mapk12b, mapk13, m…
KEGG:04630	Jak-STAT signaling pathway	7	5.7377	0.745191	0.826696	[ccnd1, cish, mycb, pik3r2, socs2, socs8, stat5.1]	[101910198, LOC100002479, LOC100004358, LOC100331172, LOC100332888, LOC100538186, LOC556326, LOC557176, LOC558432, LOC561737, LOC562247, LOC569363, LOC570404, LOC799612, akt2, akt2l, akt3, akt3a, bcl2l1, cbl, cblb, ccnd1, ccnd2a, cish, cntfr, crebbpa, crebbpb, crfa31.2, crfb13, crfb16, crfb2, crfb4, crfb5, crfb8, crfb9, csf2rb, csf3r, ep300a, ep300b, epo, epor, gh1, ghra, grb2, ifng1-2, ifnphi1, …
KEGG:04310	Wnt signaling pathway	10	5.78035	0.763055	0.833491	[bambia, ccnd1, ctbp2, fzd8a, mapk9, mycb, prickle1a, sfrp1a, sfrp5, tcf7l1a]	[LOC100000500, LOC100003514, LOC100006132, LOC100006166, LOC100006208, LOC100006275, LOC100006754, LOC100148385, LOC100148644, LOC100149082, LOC100332722, LOC100333254, LOC100334765, LOC100537538, LOC559111, LOC561831, LOC561941, LOC566869, LOC571865, LOC793648, LOC793862, LOC798222, apc, apc2, axin1, axin2, bambia, bambib, cacybp, camk2a, camk2d1, camk2d2, camk2g1, camk2g2, ccnd1, ccnd2a, chd8, …
KEGG:04114	Oocyte meiosis	8	5.7971	0.743892	0.838355	[aurka, ccnb2, cdc20, cdc23, fbxo5, mapk12b, ppp2ca, ywhag1]	[101884360, LOC100333538, LOC100333702, LOC100535078, LOC557968, LOC558402, LOC560410, LOC561941, LOC562282, LOC569473, LOC573829, LOC798222, LOC798352, adcy1a, adcy1b, adcy2a, adcy2b, adcy3l, adcy5, adcy6a, adcy6b, adcy7, adcy8, anapc11, anapc2, anapc5, ar, aurka, calm1a, calm1b, calm2a, calm2b, calm3a, calm3b, camk2a, camk2d1, camk2d2, camk2g1, camk2g2, ccnb1, ccnb2, ccne1, ccne2, cdc16, cdc20,…
KEGG:04622	RIG-I-like receptor signaling pathway	3	5.08475	0.782712	0.842008	[mapk12b, mapk9, traf3]	[101243556, LOC100004358, LOC100005446, LOC100148871, LOC100334486, LOC559568, LOC561108, LOC565759, LOC568173, atg12, atg5, casp8, casp8l2, chuk, cylda, ddx3, fadd, ifnphi1, ifnphi3, ikbkb, ikbke, ikbkg, il12ba, il8, im:6912630, irf3, irf7, map3k7, mapk10, mapk11, mapk12a, mapk12b, mapk13, mapk14a, mapk14b, mapk8a, mapk8b, mapk9, mavs, nfkbiaa, nfkbiab, nlrx1, otud5a, pin1, pl10, rela, ripk1l, t…
KEGG:03010	Ribosome	7	5.18518	0.831607	0.855711	[rpl34, rpl5b, rpl7, rps11, rps20, rps9, rsl24d1]	[LOC100536515, LOC100537619, faua, im:6908224, mrpl10, mrpl11, mrpl12, mrpl13, mrpl14, mrpl15, mrpl16, mrpl17, mrpl19, mrpl20, mrpl22, mrpl23, mrpl24, mrpl27, mrpl28, mrpl3, mrpl35, mrpl36, mrpl9, mrps11, mrps14, mrps15, mrps18a, mrps18c, mrps5, mrps6, mrps7, rnr1, rnr2, rpl10, rpl10a, rpl11, rpl12, rpl13, rpl13a, rpl14, rpl15, rpl17, rpl18, rpl18a, rpl19, rpl21, rpl22l1, rpl23, rpl23a, rpl24, rp…
KEGG:00600	Sphingolipid metabolism	3	4.83871	0.81045	0.858835	[degs2, neu3.1, ppap2b]	[LOC100150090, LOC100330155, LOC100330698, LOC100331179, LOC100331840, LOC100334149, LOC555411, LOC556700, LOC557756, LOC559072, LOC563806, LOC564867, LOC569053, LOC794598, LOC797914, acer1, arsa, asah1a, asah1b, asah2, b4galt6, cerk, cers2a, cers5, degs1, degs2, enpp7, gal3st1, galca, galcb, gba2, gla, glb1, kdsr, neu1, neu3.1, neu3.2, neu3.3, neu3.4, neu3.5, neu4, ppap2b, ppap2c, sgms1, sgms2, …
KEGG:04514	Cell adhesion molecules (CAMs)	7	5.22388	0.825893	0.86233	[cd99l2, cldn7b, cldnd, mhc2dab, nfasca, si:busm1-266f07.2, vcam1]	[101886267, 101886406, LOC100001136, LOC100006534, LOC100147871, LOC100151328, LOC100330246, LOC100331333, LOC100332904, LOC100333863, LOC100537676, LOC557209, LOC559157, LOC559501, LOC560816, LOC562934, LOC566220, LOC566572, LOC567620, LOC569386, LOC571282, LOC791723, LOC792492, LOC793143, LOC793240, alcama, cadm1a, cadm1b, cadm3, cd226, cd276, cd40, cd40lg, cd8a, cd99, cd99l2, cdh1, cdh15, cdh2…
KEGG:04145	Phagosome	8	4.87805	0.886987	0.899658	[atp6v0cb, atp6v1b2, ctssb.1, mhc2dab, si:busm1-266f07.2, thbs3a, tuba2, tuba4l]	[LOC100005026, LOC100006132, LOC100006166, LOC100006208, LOC100147923, LOC100148385, LOC100332402, LOC100333015, LOC100333043, LOC100333136, LOC100535241, LOC100536533, LOC100537272, LOC558552, LOC562943, LOC563328, LOC566971, LOC569124, LOC571282, LOC571584, LOC791723, LOC793648, LOC793862, LOC795671, LOC798868, abcb3l1, actb1, actb2, atp6ap1, atp6v0a1a, atp6v0a1b, atp6v0a2, atp6v0b, atp6v0ca, a…
KEGG:04260	Cardiac muscle contraction	4	4.21053	0.901206	0.901206	[atp1b1a, cox4i2, cox6a2, tpm2]	[101885761, COX1, COX2, COX3, CYTB, LOC100002384, LOC100003220, LOC100003329, LOC100329748, LOC100329813, LOC100331116, LOC100333064, LOC100333639, LOC100334857, LOC100537244, LOC100537689, LOC100538277, LOC402880, LOC559964, LOC564883, LOC567438, LOC568759, LOC569770, LOC571193, LOC793708, LOC794222, LOC797409, atp1a1, atp1a1b, atp1a2a, atp1a3a, atp1a3b, atp1b1a, atp1b1b, atp1b2a, atp1b2b, atp1b…
