# Supplementary material for: Transcriptomic characterization of the dorsal lobes after hepatectomy of the ventral lobe in zebrafish
Source: BMC Genomics. 2015 Nov 19;16:979. doi: 10.1186/s12864-015-2145-5 (PMC4653908; doi:10.1186/s12864-015-2145-5)
Supplement: Additional file 6: — Genes differentially expressed during early stages of liver compensatory growth in both mice and female zebrafish. Livers of hepatectomized old or young fish vs. age-matched controls were analyzed at indicated time points. Data are expressed as Fold Difference (FD) vs. untreated young or adult (control) livers, respectively. Differentially expressed genes were selected with DiffScore cutoff ≥20 or ≤ −20, a q-value of 0.01 and fold-differences cutoff ±2. NS: gene expression with DiffScore cutoff ≥ −20 or ≤20. (XLSX 94 kb) [file 12864_2015_2145_MOESM6_ESM.xlsx]

## Sheet: Sheet1
Genes differentially expressed during early stages of liver compensatory growth both in mice and female zebrafish
gene symbol	Fold difference (FD) of genes differentially expressed in old and young mice vs age-matched controls for at least one of the time points after PH										log2 fold changes of genes differentially expressed in female zebrafish after PH
	old 3h vs 0h	old 6h vs 0h	old 12h vs 0h	old 24h vs 0h	old 36h vs 0h	young 3h vs 0h	young 6h vs 0h	young 12h vs 0h	young 24h vs 0h	young 36h vs 0h	6h vs sham	24h vs sham
rsad2	1.64088	NS	NS	NS	NS	NS	NS	0.536451	1.46548	0.400864	-5.71311	-0.415268
a1cf	NS	NS	0.492295	0.41954	0.684271	NS	0.621456	0.437966	0.728666	0.556234	-1.28172	-0.0980382
aacs	0.709967	NS	0.542088	0.352623	0.479947	0.629146	0.322166	0.398601	0.325319	0.72106	4.30079	2.68008
aadat	NS	NS	0.37468	0.302909	0.372134	NS	0.761373	0.453072	0.524722	0.458227	-1.02966	-0.701863
aass	2.2028	2.57356	2.69622	1.22309	0.472804	2.29056	2.34044	1.95453	0.796136	0.837035	1.32795	-0.0131076
abat	NS	NS	0.225741	0.212204	0.186098	NS	NS	0.388167	0.39554	0.371712	-0.694621	-1.1377
abcf1	NS	1.18147	NS	1.32997	NS	1.32553	1.54479	2.00944	1.52284	1.45278	1.51785	0.719653
abcg5	1.60519	NS	0.644688	0.473413	NS	NS	NS	0.757098	0.844187	NS	-1.94743	-0.383139
abcg8	NS	0.611375	0.197512	0.242744	0.309179	0.67845	0.416313	0.318211	0.288865	0.418597	-2.60768	-0.704349
abhd3	1.29138	1.59259	0.809345	0.576137	0.610648	0.69474	NS	0.488544	0.622062	0.474713	-1.46186	-0.142849
acad9	0.763618	0.638274	0.591104	0.418029	0.581132	0.529699	0.372719	0.41931	NS	0.371372	1.04174	0.351716
acadsb	NS	NS	0.485988	0.477133	0.356708	NS	NS	NS	0.486778	NS	-1.1274	0.296883
acat1	0.68001	0.597795	NS	2.20602	2.20898	1.22436	1.35262	2.40419	1.47525	1.89079	-2.88612	-1.50303
acat2	1.6197	0.81634	0.512	0.43616	1.32787	NS	0.401779	0.423276	0.559419	1.66159	2.3744	3.72018
acox1	1.36408	2.52711	1.65854	NS	NS	NS	NS	0.658866	0.524609	0.398858	-2.35931	-0.56164
acpl2	NS	0.323403	0.496692	0.512878	NS	0.756926	0.622916	0.61272	NS	NS	1.32977	0.914876
acss2	1.68709	NS	0.137831	0.0700133	0.119494	NS	0.244633	0.0918003	0.110349	0.244134	-2.23172	-0.684453
acta2	NS	1.75953	2.30366	NS	1.9278	NS	1.48941	2.87251	2.34544	2.97078	-3.75017	-1.91192
acvr2b	0.42048	0.458269	0.309124	0.400163	0.431778	0.749617	0.48232	0.478146	0.386981	0.52568	0.139945	2.4378
adck4	1.95627	3.82347	7.62189	5.41908	2.54151	2.21685	3.12613	7.11473	1.48782	2.85845	1.28862	0.130189
afmid	NS	1.33595	0.407167	0.371169	0.319236	0.728957	NS	0.257893	0.17893	0.260277	-1.11153	0.410567
agt	1.64135	3.21302	2.03928	3.51061	1.42411	1.68428	1.88257	2.39673	NS	NS	1.82756	0.88239
agxt2l1	2.13944	1.75719	0.681164	0.302896	0.348961	NS	NS	0.376488	0.671965	NS	-1.05181	-0.842485
ahnak	0.797936	0.343505	0.437845	0.369569	NS	0.801669	0.459523	0.648456	NS	0.633928	1.5026	0.998243
aldh4a1	NS	NS	0.367605	0.506022	0.438456	NS	NS	0.536368	NS	NS	-1.27036	-0.22426
aldh6a1	NS	NS	0.533013	0.391651	0.371566	NS	NS	0.656576	0.672804	0.536674	-0.782675	-1.97129
alkbh2	NS	NS	1.96193	2.01948	1.48084	NS	1.61037	2.03228	1.74001	1.64925	-0.784961	1.70155
alkbh7	0.717811	0.48731	0.427798	0.483291	0.512493	NS	0.50619	0.623351	0.548891	0.610413	-1.49179	-0.215608
amdhd1	0.576407	0.478553	0.186986	0.210425	0.294305	0.712269	0.628685	0.393216	0.473751	0.440923	-1.82602	0.021729
amigo3	NS	NS	1.76632	2.17757	NS	NS	NS	1.50196	1.60572	NS	1.72971	1.6574
angptl3	NS	1.57931	NS	NS	0.599997	0.78933	0.746051	0.467707	0.440621	0.422353	-2.36067	-1.91216
angptl4	1.83743	2.60164	2.77993	2.89293	2.82984	1.49868	2.08899	1.88763	NS	1.40257	1.23907	0.237294
angptl6	NS	NS	0.452477	0.459136	0.429218	NS	0.709615	0.426647	0.635751	0.425511	-4.34048	-1.23404
ankzf1	0.474189	0.564001	0.652058	0.693806	0.530399	0.686297	0.814075	0.748296	0.669194	0.672386	1.07048	-0.338921
anp32a	0.69273	0.408006	0.304782	0.312056	0.431098	0.575548	0.378312	0.34136	0.408176	0.355768	-1.07852	-0.185108
apcs	NS	NS	NS	1.77832	NS	NS	1.80235	2.82347	NS	2.35368	0.914656	1.82707
aph1a	NS	NS	0.37031	0.367735	0.435903	0.554325	0.67927	0.272105	0.478093	0.429912	1.57239	1.03739
apoc2	NS	NS	1.52748	2.31925	2.39786	NS	1.30844	NS	2.06301	3.42726	-0.169002	-1.12192
arf2	NS	NS	1.72543	2.02398	1.88145	1.6142	1.28601	1.84832	1.75157	1.9002	1.12503	0.820644
arfgap1	NS	NS	1.73127	2.3011	1.59886	NS	1.75832	2.82557	1.60813	1.61631	0.894479	1.21061
arfgef2	NS	NS	1.70871	2.37774	1.72382	NS	NS	1.56591	1.629	NS	1.23627	-0.270591
arhgap1	NS	1.54161	1.84589	2.15019	NS	NS	1.49045	1.50454	NS	NS	-1.39796	-0.937657
arpc1b	NS	NS	1.9355	2.36023	2.02287	NS	1.35416	1.64089	1.3503	1.87082	0.366422	1.43644
arpc4	NS	NS	1.76497	2.1974	1.53443	NS	NS	1.79663	NS	NS	0.921386	1.37771
asl	1.71973	2.70385	NS	1.33436	0.421009	NS	1.89366	1.70358	0.423533	0.61316	0.907649	1.05104
atg10	NS	0.718659	0.532657	0.365569	0.634455	NS	0.664685	0.453656	0.653968	0.640153	-1.5122	0.0862197
atg12	1.45218	2.13905	1.81651	1.6564	1.22388	NS	1.39429	NS	NS	NS	1.18961	0.082655
atp5sl	NS	0.619884	0.398399	0.491167	0.499394	NS	0.648182	0.57823	0.525006	0.53186	2.08251	0.848879
aurka	NS	NS	NS	NS	2.24104	NS	NS	NS	NS	3.27957	0.33119	-1.74964
b3gnt1	0.694147	0.536103	0.311795	0.384351	0.614168	NS	0.543086	0.507697	0.710046	0.791821	-0.845314	-1.38243
bach1	NS	NS	0.736115	0.497672	0.636157	1.89507	NS	0.45108	0.491068	0.511892	1.6892	-0.249876
bag3	1.83762	2.20529	2.09105	1.73861	1.48951	2.16291	2.87418	2.42743	2.6288	1.57955	-0.465779	-1.10895
bcas3	NS	0.626025	0.376035	0.437485	0.590788	NS	0.843379	0.602216	0.690931	0.715431	1.14404	0.769254
bcl10	1.56193	1.59313	1.96532	2.4797	2.16736	NS	1.24664	1.37433	NS	1.621	1.51736	0.894153
bcl2l1	2.36464	4.5995	3.84574	4.34538	2.25855	2.35411	2.68329	2.03696	1.43542	NS	1.7233	0.128842
bcl3	2.46125	4.35743	2.36635	1.73846	2.17152	2.1853	3.05189	2.39656	2.15572	2.28168	5.74897	3.8408
bcl7a	0.537651	0.52349	0.523936	0.460936	0.576953	0.645321	0.749367	0.733424	0.781089	NS	-0.64137	-1.16517
bdh1	0.703397	0.669806	0.494949	0.690491	NS	NS	NS	1.25151	NS	1.40907	-1.75843	1.19609
bdh2	1.99629	2.66431	0.726739	NS	0.280724	7.66387	3.77365	2.79273	NS	1.9564	-2.94137	-0.888253
blnk	NS	NS	0.511143	0.595288	NS	NS	0.541097	0.40364	0.441426	0.473032	0.538921	1.47045
bola2	0.75246	0.751172	1.53607	2.27856	1.88896	NS	1.37824	2.14056	2.33119	2.34205	-0.391942	1.07087
bxdc2	1.51065	2.70757	2.29559	2.14734	1.3631	NS	2.16664	1.32162	1.30213	NS	0.264683	-1.64001
c1qbp	1.58485	1.59836	NS	0.602523	NS	0.68907	0.629849	0.606223	0.774153	0.348182	0.0547078	-1.10977
c9	NS	0.60955	0.504223	0.372357	NS	0.752723	NS	0.61303	NS	NS	0.755874	2.09194
capn10	NS	0.629048	NS	NS	NS	0.581376	0.335861	0.813429	0.665166	0.564611	-1.61889	-1.40738
casp8	1.52043	3.75379	2.07288	1.97923	1.90134	NS	1.74031	1.32105	1.29776	NS	1.04215	0.341279
casp9	0.563154	0.542267	0.549927	0.56986	0.703632	0.579378	0.635337	0.471002	0.672858	0.630344	2.10942	1.10706
cat	NS	NS	0.588674	0.466634	0.58733	NS	0.606793	0.468171	0.560346	0.48301	-2.04912	-1.50326
cbr1	1.50335	2.20534	1.58333	1.47995	NS	NS	1.96956	1.19637	1.34485	NS	-1.77288	-0.71252
ccdc86	1.43725	2.6282	2.56242	2.23894	1.71894	1.88098	3.58754	2.47487	2.15747	1.90103	-0.280273	-2.87957
ccnd1	0.589581	0.434039	0.710277	0.56895	1.92555	NS	NS	2.20567	2.6835	2.66443	-1.20644	-2.13786
ccs	NS	0.84481	0.395413	0.410506	0.563458	NS	0.820832	0.665715	0.612791	0.670751	-0.0486313	1.53047
cd276	0.667016	NS	1.44076	2.28469	2.41696	NS	0.609059	1.24907	NS	NS	5.05596	4.62279
cd63	NS	NS	4.28815	6.45211	6.60119	NS	1.77612	6.6249	4.28217	5.86911	3.99766	3.96486
cd68	NS	NS	1.42844	1.71682	1.82915	NS	1.54046	2.24761	NS	NS	-1.25118	0.115295
cdc14b	0.475653	0.314782	0.376841	0.328629	0.517734	0.568898	0.392512	0.523447	0.522775	0.441235	-1.03909	-0.428409
cdc20	NS	NS	NS	NS	2.17774	NS	NS	0.687741	NS	2.84624	-0.880895	-1.94107
cdk2	NS	0.542774	NS	1.39896	2.03174	NS	0.519959	NS	NS	1.88814	-0.21159	1.56853
cdk2ap2	NS	NS	2.29522	3.85554	1.47989	NS	NS	1.88056	2.03307	1.77258	1.19039	1.45697
cdt1	0.709662	0.596665	NS	0.756497	2.8128	NS	0.587261	NS	NS	2.57879	1.80512	1.28772
cdv3	NS	1.26381	1.73649	2.01916	NS	NS	NS	1.48559	NS	NS	1.78679	0.280811
cgnl1	0.734603	0.568728	0.392383	0.360494	0.743072	NS	0.642345	NS	NS	NS	-1.62614	0.0159561
chac1	1.47231	4.83304	6.44524	2.64593	1.9453	1.36011	3.81098	1.6681	NS	0.71057	1.8216	0.662602
chaf1a	NS	NS	NS	NS	3.21526	NS	NS	NS	NS	3.24086	0.111479	1.21679
chka	NS	1.58187	2.40254	2.31427	2.21691	NS	1.66722	NS	1.97898	NS	0.126488	-1.78578
chmp4b	NS	1.4447	2.88724	2.32	1.93774	NS	NS	1.55263	1.49532	NS	1.39435	0.413596
cidec	4.78553	9.35926	8.52399	14.7267	7.82229	1.90531	5.44034	8.36974	2.25524	3.83866	3.48504	1.20027
cirh1a	1.32764	1.9463	1.64807	1.72291	1.33617	1.48373	2.12024	1.63608	1.50219	1.38323	-0.438272	-2.05335
cldn1	0.638686	0.337983	0.698043	0.500346	NS	0.509374	0.302496	0.832958	1.37802	NS	2.07786	1.44602
cldn2	NS	NS	1.51482	1.48326	1.85254	NS	NS	1.93503	1.92668	2.16724	-1.26393	-0.150654
clic4	1.30958	1.99303	2.05387	1.94996	1.58018	1.59831	1.61234	1.37115	1.4415	1.57563	1.05159	1.71269
clmn	NS	0.814356	0.400867	0.56596	0.720819	NS	0.687209	0.754259	0.610882	0.77245	1.67311	1.92824
clptm1l	0.678531	NS	1.59918	2.01559	1.53234	NS	1.17987	1.78439	2.58136	2.35429	0.58096	1.07121
clpx	NS	1.55985	NS	0.757017	0.631129	1.31667	1.71776	NS	2.0316	NS	3.32193	2.49718
cnpy2	NS	NS	0.455573	0.477237	0.547398	NS	NS	0.623223	NS	NS	-2.49497	0.00418717
cog3	NS	1.79866	2.34442	2.17491	1.6709	NS	1.72133	1.3544	1.65715	NS	1.18527	0.210133
col4a2	NS	NS	2.44211	1.31249	2.00336	1.25639	1.73406	2.47519	2.79882	2.81198	0.46279	1.65258
colec11	1.4734	1.72748	0.546579	0.591329	0.538827	NS	NS	0.4906	0.440766	0.418333	-2.78752	-0.804856
coq10b	3.37764	2.94263	1.88302	1.56764	NS	1.78711	1.64685	NS	0.725426	NS	0.482137	-1.21687
cpn2	NS	NS	0.171011	0.294886	0.592662	NS	NS	0.744717	0.62238	NS	0.727748	1.15251
creld2	0.286505	0.59811	2.17177	4.76047	NS	NS	1.6302	5.1262	13.3281	4.79132	3.10689	3.68426
crip2	0.575168	0.805944	1.73434	1.5526	2.11305	1.41478	2.59562	3.44148	3.45312	3.33221	1.45758	1.43545
cryl1	NS	NS	0.463954	0.384119	0.527656	0.715223	NS	0.300508	0.61431	0.434652	-0.13093	1.05636
csad	1.8899	NS	NS	0.407532	0.366579	NS	1.21865	0.38869	0.513517	0.457882	-0.898978	-1.39373
cth	1.65997	2.72058	NS	NS	0.357378	NS	1.57728	0.455873	NS	0.460968	1.63289	-0.320667
ctnnbip1	NS	0.627638	0.40762	0.552773	0.575945	NS	0.658923	0.76518	0.726548	NS	0.700936	1.30806
ctnnbl1	NS	NS	NS	2.02731	NS	NS	NS	NS	NS	1.75866	0.600172	1.15843
cyb5b	0.828335	0.526621	0.2451	0.245776	0.509736	0.823569	0.433951	0.416944	0.568226	0.611739	2.86807	1.5447
cyb5r3	NS	NS	NS	0.662753	NS	0.424516	0.466524	0.280763	0.395696	0.287152	-2.53166	0.839558
cyhr1	0.8261	0.644095	0.337287	0.447662	0.607989	NS	0.624682	0.506583	NS	NS	1.10019	0.90338
cyp26b1	0.408921	NS	NS	NS	1.449	0.627474	1.42155	1.52703	1.20582	2.34156	-1.42272	-3.60804
cyp46a1	0.593569	NS	0.270855	0.790854	0.225503	0.527767	0.636223	0.607465	0.271242	0.256734	1.69038	2.39932
cyp51	1.61557	NS	0.835121	0.61536	1.71918	0.643378	0.456053	0.495948	NS	1.78055	1.16166	4.66438
dad1	0.671942	0.780193	1.42314	1.5865	1.82058	NS	1.18834	1.63261	2.31928	1.92283	0.487921	1.66935
dcn	1.60321	2.6115	1.58921	NS	NS	NS	NS	0.6648	0.610985	0.646427	-1.74115	-0.802478
dcxr	NS	1.39826	0.531255	0.59417	0.258918	0.834587	NS	0.532971	0.237003	0.335322	-1.73783	-0.729528
ddah1	NS	0.784236	0.387196	0.255832	0.516101	0.780368	0.472688	0.269773	0.531841	0.611106	-2.12198	-1.34573
ddit3	NS	NS	1.84604	5.5114	1.56608	NS	1.59615	2.07479	2.43885	NS	-0.275789	-2.05814
ddit4	2.65368	3.07172	NS	NS	NS	1.52232	1.97847	NS	NS	NS	5.25179	6.17378
ddost	0.679775	NS	NS	1.39217	1.58968	NS	NS	1.42142	2.57589	1.94129	0.195353	1.66089
ddx11	0.546419	0.364567	0.628683	0.593772	NS	0.764261	0.538799	0.744614	NS	1.42569	-2.27346	-1.21514
ddx21	1.70704	2.98574	1.8355	2.29196	NS	1.82466	2.81691	2.00526	1.72844	NS	-0.421777	-1.78685
ddx6	0.466865	0.418935	0.602392	0.579844	0.499124	1.2187	0.75898	NS	0.630179	NS	-0.380534	-1.16561
decr1	0.80606	NS	0.685456	0.445984	0.760151	NS	NS	NS	0.630344	NS	-1.3811	-1.61505
derl3	0.352739	0.359764	0.362831	1.51162	1.71767	NS	NS	NS	4.6942	3.37983	1.3841	2.34115
dgat2	NS	0.780026	0.311054	0.446915	0.469552	NS	0.443146	0.3514	0.399818	0.427119	-1.06308	-1.04025
dhcr24	1.73011	NS	0.446678	0.252834	0.629767	NS	0.430645	0.745265	0.608945	NS	1.00394	3.3506
dhcr7	1.82197	NS	0.510449	0.462876	NS	NS	0.491234	0.427448	0.54232	0.715964	0.739451	2.66036
dio1	0.554356	0.365456	0.239881	0.278071	0.442857	NS	NS	NS	0.541074	0.179859	-1.6728	-1.76088
dnajb11	0.378168	0.436461	NS	1.55981	NS	NS	NS	1.95619	3.69775	2.5284	2.20649	3.73215
dnajc12	NS	1.27441	NS	NS	1.384	NS	NS	2.9726	1.63798	2.9841	0.810155	1.58825
dnmt1	NS	NS	NS	NS	2.31799	NS	NS	NS	NS	2.10027	-0.550706	-1.29546
dom3z	0.800883	NS	2.35864	2.12693	1.72759	1.28552	1.50394	2.00198	2.4648	2.11606	-0.197025	-2.68751
dpagt1	0.647247	0.685451	1.27928	1.62758	NS	NS	1.26541	1.73416	2.14253	1.86588	1.11433	0.667577
dpp9	NS	2.6098	2.13261	2.0027	1.41084	1.31745	1.97426	2.6665	NS	1.56204	1.37829	0.99234
dusp1	5.8877	4.13625	2.74008	1.97148	NS	3.30273	2.23636	2.12025	NS	NS	-1.14155	-0.824145
dusp11	NS	NS	2.15724	1.91152	1.65147	NS	1.21628	1.85896	1.46509	1.3007	1.93194	1.04018
e2f3	NS	NS	2.19186	1.82613	1.59416	NS	1.32165	NS	1.68024	NS	-1.89111	0.192954
ebna1bp2	NS	1.53518	2.67325	2.58905	1.77564	NS	1.68177	2.31815	1.33787	NS	0.772807	-1.60245
ebpl	1.518	1.33177	0.651117	0.460785	0.449038	NS	NS	0.649429	0.496689	0.514467	-0.319275	1.37727
edem2	0.534403	0.525938	1.55566	2.09292	1.39014	NS	NS	2.00774	3.09464	3.03873	1.32467	1.37177
egln3	0.567869	NS	0.679623	0.514831	NS	NS	1.5216	2.60342	2.33638	3.3246	-0.0642745	1.40866
ehd4	NS	NS	2.28813	2.66464	2.13587	NS	2.13436	2.63335	2.55229	2.56483	1.4798	0.758802
ehhadh	2.00946	NS	1.36848	0.5127	NS	NS	NS	0.516371	0.502052	0.355617	-2.02927	-0.828435
eif4a2	NS	NS	0.734813	0.328955	0.529305	0.480626	0.516922	0.2878	0.347995	0.208794	-0.882408	-1.41394
eif4ebp1	NS	1.98557	2.45954	2.65852	2.33798	NS	NS	1.46119	1.71837	1.60131	0.630287	-1.43157
eif4ebp3	1.38004	2.74523	NS	NS	NS	2.29893	2.94388	4.00416	0.735266	NS	-0.0579868	-3.42118
eif5	NS	1.45806	2.39399	1.26592	1.44406	NS	NS	1.16388	NS	NS	1.13703	0.0984561
eif6	NS	1.93819	3.783	4.26828	2.87504	NS	1.62662	2.29961	1.36447	1.69032	1.24982	-1.02729
ell3	NS	0.650873	0.386225	0.389102	0.408864	0.646008	0.437274	0.36404	0.361752	0.438085	1.25161	0.608585
elovl5	1.56912	NS	0.858454	0.476956	0.763007	NS	0.817619	0.750289	0.692106	0.694759	1.6117	1.02635
elovl6	3.28395	NS	0.471097	0.192801	0.494611	0.56677	0.25966	0.132875	0.20631	0.293128	2.63241	1.46913
eltd1	NS	0.690011	0.648467	0.482175	NS	NS	NS	0.726296	NS	NS	-1.32131	-2.02801
emd	1.57921	2.13587	1.83085	1.5322	NS	NS	1.42444	NS	NS	NS	-0.00206153	1.22567
enc1	1.81731	3.47938	6.06552	6.02949	3.19555	NS	2.74771	3.20601	2.63009	4.02732	0.768252	1.07515
ercc1	NS	NS	2.61596	3.17563	2.52265	NS	1.31187	2.48778	1.89129	2.69587	-0.775299	-1.48268
ero1lb	0.568838	0.597525	0.720458	NS	0.637975	NS	1.40395	NS	3.2884	1.75236	0.731403	1.28597
esr1	NS	NS	0.284474	0.369164	0.628783	1.36461	NS	0.538344	0.58558	0.604326	-3.18365	-1.43919
etf1	NS	1.4371	1.89667	2.33002	2.00396	1.40797	1.68502	1.96568	1.64776	1.75362	1.39349	0.0436452
ethe1	0.710552	NS	0.480905	0.495641	0.569627	0.578592	0.724671	0.375715	0.514118	0.490898	0.160733	1.34298
faah	0.7191	NS	0.360075	0.450243	0.647049	NS	NS	0.520116	0.537137	0.583324	-1.09375	-0.5159
fam107b	2.83455	2.17459	0.664647	0.626564	NS	1.96143	1.79841	0.625238	NS	0.721324	2.12918	1.16005
fam120a	1.3955	NS	NS	0.647516	NS	NS	0.731149	0.461192	NS	0.644165	-1.022	-1.66164
fbxo21	0.433119	0.302819	0.371358	0.540068	0.36735	0.411299	0.456885	NS	NS	0.350936	-0.916527	-1.77249
fbxo4	NS	2.11111	2.01807	2.55302	1.5137	1.40536	1.50505	1.80661	1.55415	1.65249	1.23343	1.3498
fdps	1.37028	NS	0.42555	0.462354	0.797151	0.718949	0.36488	0.312851	0.637592	NS	2.03759	4.52105
fen1	NS	NS	NS	2.6291	3.63229	NS	NS	NS	2.03178	4.73914	0.670852	2.58399
fgg	NS	NS	2.26249	NS	NS	NS	2.25509	2.65714	2.68965	NS	1.96303	1.81825
fkbp11	0.216105	0.20908	1.41423	2.08632	1.38355	NS	1.18199	3.82363	9.53463	6.69886	-0.552754	1.01329
flcn	0.724277	NS	NS	0.754438	0.67858	0.714891	NS	0.639797	0.514218	0.370186	1.38579	0.0569455
flna	NS	NS	1.70227	1.31314	1.45846	1.51107	1.90356	2.84108	1.78255	2.10141	1.31541	1.22012
fosl2	5.32776	3.71283	3.23201	2.59324	2.40318	3.02149	2.92709	1.97688	1.50768	2.25234	2.50257	1.23698
foxk2	NS	NS	1.87796	2.06537	1.70072	NS	NS	1.64979	1.68985	1.52177	-0.56571	-1.3788
g3bp2	1.21205	2.10739	1.97282	1.96747	1.33744	1.31433	1.86931	1.42823	1.22798	1.41936	0.273029	2.82592
gadd45g	5.56237	9.05001	2.85697	2.00388	NS	3.46307	4.21231	3.57404	1.9376	2.70147	1.19327	1.42821
gale	0.676715	0.686724	2.12958	3.94805	1.44673	NS	NS	3.49161	2.82983	2.6709	2.46661	2.86857
galm	NS	1.29641	0.463496	0.367344	0.596396	0.760955	0.65224	0.322538	0.39011	0.356496	-1.02512	0.481502
gamt	1.28011	1.30666	0.598782	0.482244	0.333747	NS	0.631256	0.380927	0.156874	0.24054	-0.773272	-1.91712
gbp1	0.509834	0.196168	0.189043	0.181787	0.253619	0.694372	0.481264	0.293341	0.403978	0.486509	-1.01581	0.800035
gch1	NS	NS	0.508259	0.358764	0.455577	0.647245	0.625319	0.254899	0.281424	0.298751	-1.50246	-3.24619
gchfr	NS	NS	NS	0.69584	0.49891	NS	0.741428	0.603184	0.45523	0.551995	-2.50125	-2.21802
gck	2.28465	NS	0.300069	0.159404	0.251568	NS	0.370238	0.131774	0.174776	0.0937638	8.53713	5.51576
glb1	0.757683	0.64149	0.476118	0.58022	0.726341	NS	0.614887	0.607586	0.752455	NS	0.54544	1.10314
gmppb	NS	NS	NS	2.74754	NS	NS	NS	2.607	3.17145	2.08696	1.77042	1.71421
gnl3	NS	2.75031	2.27349	2.12724	NS	1.90296	2.97266	2.26952	1.71112	1.65952	0.496078	-1.7432
golt1a	NS	0.632141	0.488312	NS	0.718401	NS	0.727825	NS	NS	NS	1.08825	0.87236
gorasp2	0.785464	NS	1.58784	2.38024	1.50691	NS	1.28195	1.41252	1.54031	1.32955	1.0354	1.00568
gpr182	0.612872	0.485262	0.575034	0.363284	NS	NS	0.855058	NS	0.684647	0.746023	1.72597	-0.164037
grwd1	NS	2.39476	NS	2.39534	NS	NS	2.18444	2.04706	NS	NS	1.14125	-0.8258
gss	0.70657	0.681011	NS	1.27855	1.61751	NS	1.35136	1.62982	1.67621	2.0261	0.846266	2.20247
gstp1	NS	0.74155	1.3122	1.28803	1.75273	NS	1.25047	0.847204	1.90335	2.03364	-2.58652	-0.850302
gtpbp4	1.55646	2.5005	1.38802	1.62655	1.39757	1.40928	1.99266	1.56349	1.37971	1.25408	-0.589892	-1.95098
gypc	NS	0.708997	0.625558	0.692852	0.651035	0.721148	0.587645	0.495539	0.497997	0.532402	-0.895199	-2.40445
h6pd	0.712807	1.29691	1.82857	1.76807	1.68068	NS	1.63717	2.14703	1.80075	1.90315	1.21333	1.51982
hacl1	NS	1.45006	0.564266	0.572849	NS	0.546892	0.753986	0.472405	0.554082	0.432725	-1.7926	0.325213
hdac5	NS	0.620479	0.57491	0.57966	0.651102	0.673931	0.605096	0.468142	0.505328	0.522319	0.242273	1.02866
hemk1	NS	0.640896	0.417362	0.50786	0.683389	NS	0.563825	0.638052	0.622529	0.714128	-0.595756	-2.8146
herpud1	1.61346	2.22014	2.29152	3.07812	NS	NS	1.25231	0.630222	NS	0.493576	2.20411	2.58125
hes6	NS	0.481874	0.249876	0.324174	0.368564	NS	0.255506	0.321224	0.438249	0.318485	-0.841243	-1.54049
hfe2	0.808792	0.266433	0.606931	0.339426	0.678796	0.641621	0.421092	0.677275	NS	NS	-1.00786	0.365972
hgd	NS	NS	0.380529	0.407896	0.393341	1.22657	1.21999	0.785383	0.5648	NS	-1.33738	-3.0569
hirip3	NS	NS	NS	NS	1.65845	NS	0.758957	NS	NS	2.21676	-0.927378	-2.56713
hmox1	3.75775	4.14422	5.25601	2.36036	1.97782	5.6125	6.23818	2.68289	2.20638	2.60131	5.10778	-2.11131
homer2	NS	0.739451	0.499824	0.470302	0.632485	NS	0.542194	0.607651	0.521614	0.54792	-1.88032	0.302472
hrsp12	NS	1.52631	NS	0.760547	0.491068	0.726782	1.26989	0.742322	0.532692	0.365354	-1.21788	-1.36688
hsd3b7	0.611974	0.4502	0.429443	0.428599	0.575132	0.76981	0.527798	0.684322	NS	0.628968	-3.98437	-2.28469
hspa5	NS	NS	1.5951	3.51731	NS	NS	NS	1.85559	5.45092	2.07418	3.31726	3.69581
hspb8	1.40327	2.27349	0.72901	0.762921	0.816656	1.80207	2.41051	1.4105	1.22986	NS	1.53121	0.578182
hspd1	1.39793	1.59386	1.4909	NS	NS	0.723828	NS	0.483432	0.666835	0.401028	1.44434	-1.49382
hyi	NS	0.782859	0.466384	0.42783	0.336893	NS	0.704835	0.51766	0.313502	0.293408	-0.774372	-2.21663
hyou1	0.501563	0.563749	NS	1.62097	NS	NS	NS	2.06965	3.39898	2.18358	2.71996	3.81514
ift20	0.739952	0.636924	NS	NS	0.790855	NS	0.807767	NS	2.06656	NS	0.580587	-1.25086
ikbke	NS	NS	1.27954	1.85827	1.59002	1.31822	1.57883	1.73757	1.48468	2.21976	-1.69565	-0.201337
il13ra1	1.73292	2.35944	2.07391	1.92422	1.39094	NS	1.44457	0.811559	NS	NS	1.6202	0.0145456
il15	NS	0.516213	0.456385	0.531349	NS	NS	0.455075	0.410088	0.567274	0.54979	-1.36736	0.577199
ing2	0.636353	0.414877	0.588992	0.50728	NS	0.726872	0.576415	NS	NS	NS	-1.0633	-1.09932
inhbe	0.221428	0.654838	0.809715	0.580315	0.721282	NS	1.45007	2.08364	1.47299	NS	0.669407	1.59282
insig1	1.42431	1.41382	0.688904	0.583905	0.705445	0.598985	0.427039	0.333787	0.367761	0.458062	0.14606	2.33205
insig2	1.29339	1.64142	2.44432	NS	1.27971	2.61651	2.88871	2.68006	3.01206	1.92381	0.373964	-1.33691
ivd	NS	0.800251	0.25754	0.281092	0.345634	NS	0.796837	0.471042	0.424874	0.523651	-0.153435	-1.5922
iyd	1.36505	NS	0.530211	0.346473	0.504703	NS	0.664454	0.390062	0.692578	0.474372	-1.87191	-1.3463
kank1	0.586395	0.476305	0.50237	0.582274	0.647479	0.502214	0.428386	0.479234	0.768728	0.604166	-3.43274	-1.03261
kdelr3	NS	NS	2.13567	3.32574	1.62874	NS	NS	1.75438	2.51847	1.96703	1.98836	2.64393
khk	1.52077	1.57424	NS	NS	0.495787	NS	1.38338	NS	0.434592	0.293339	-1.40856	-1.30732
kif22	NS	2.22848	2.81445	3.45252	2.90697	NS	NS	NS	NS	3.22524	1.35677	0.399983
klf15	NS	0.746952	0.403908	0.619401	0.469792	NS	0.662744	0.57243	0.508455	0.469047	-0.98858	-1.29317
klhl22	0.618549	0.450358	0.746916	0.596379	0.660477	0.759953	0.640829	NS	NS	NS	-0.571727	-1.40551
kras	NS	1.3289	2.07572	1.71465	NS	NS	1.67501	1.47606	1.63525	1.4397	1.24731	0.519952
krt18	1.55555	2.56366	7.18466	6.55928	5.50892	1.98713	4.82664	7.77432	3.86972	4.16952	2.61291	1.3858
krt8	2.29864	3.07563	5.25945	5.33681	4.2795	2.4356	4.81584	5.99812	4.05655	3.49099	1.84353	1.23489
krtcap2	0.663725	0.565687	NS	1.21085	1.53024	NS	NS	1.39602	2.02983	1.82771	0.165313	1.7296
lbr	1.36886	NS	1.18061	1.22165	1.90392	1.37146	NS	1.16721	NS	2.20252	-1.89726	-0.326407
ldha	NS	NS	1.44692	1.25033	1.63217	1.35858	1.69976	2.85206	2.34124	2.59573	3.48079	2.64724
leng9	NS	1.75108	2.43341	3.19198	1.81597	1.6749	1.84341	2.6643	1.98903	1.76083	3.70642	1.50743
lig1	NS	0.594507	0.612692	0.704521	3.99838	NS	0.523859	0.578519	NS	3.81029	1.83438	1.72575
lig1	NS	NS	NS	NS	1.59114	NS	NS	NS	NS	2.09812	1.83438	1.72575
litaf	1.95146	3.29415	2.65059	2.13832	2.46137	2.50128	4.61692	3.27725	2.34912	3.78177	1.8712	1.28902
lmna	0.741043	NS	2.52024	2.83367	2.37438	1.33802	1.79223	2.78768	2.60462	2.74065	1.7116	1.03009
lmo2	NS	0.489173	0.590603	0.456518	0.666718	NS	0.689762	0.607341	NS	0.711009	0.0302994	-1.25985
lpl	1.60726	NS	NS	NS	NS	NS	0.611264	0.468373	1.49704	NS	-0.605077	-1.23581
lrg1	0.796393	NS	NS	NS	NS	3.25036	3.89123	3.39887	3.37826	3.28211	1.67173	1.24484
lrrc59	0.651351	1.47382	3.06483	4.08544	2.1334	NS	2.0818	4.42527	3.31795	2.946	2.06982	0.71508
lss	1.95015	0.656359	0.783257	0.686435	1.38161	0.649578	0.224976	0.445161	0.802509	1.5013	-0.633819	4.99155
macrod1	NS	NS	0.587793	0.537643	0.211382	NS	0.777176	0.685116	0.289233	0.27978	-1.14138	-0.897633
maff	3.54452	2.12698	1.80951	1.57745	1.60225	1.80132	1.78837	NS	NS	NS	1.73457	0.340623
manbal	0.698673	NS	0.612834	0.481065	NS	2.02835	1.74352	1.71933	NS	1.39306	1.18243	0.18099
mapk6	1.73805	2.33932	3.15562	3.45638	1.79081	1.30213	1.44938	1.36054	NS	1.33613	2.16201	0.68422
marco	NS	NS	1.51828	1.34471	NS	NS	1.55919	1.68059	2.6406	6.20926	0.541322	1.43715
mast2	NS	1.44365	2.61321	3.24595	2.11828	1.22444	2.42714	2.75678	2.50966	2.59969	-0.572995	-1.5043
mcm2	NS	0.545635	NS	NS	3.8378	NS	0.67856	NS	NS	3.33885	-2.00348	-2.07831
mcm4	NS	0.612741	0.745271	0.510218	5.53056	NS	0.520834	0.576444	NS	3.00962	0.145914	1.45626
mcm5	0.756925	0.230557	0.299001	0.35826	5.3368	NS	0.381016	0.394296	NS	5.34707	1.20516	-0.172352
mettl1	0.720517	NS	NS	1.67014	NS	NS	NS	2.48294	1.64708	1.60989	-0.666751	-1.35469
mfn2	NS	0.647762	0.493985	0.434744	0.617432	NS	0.673228	0.760723	0.650723	0.689545	0.548442	1.69291
mgmt	1.38676	1.63711	NS	0.408953	0.381599	NS	NS	NS	0.440864	NS	-1.73417	-0.495895
mgst3	1.25839	NS	0.716642	0.698832	0.847213	NS	0.701182	0.516689	0.428405	0.69472	-1.24024	-1.65453
miox	NS	NS	NS	2.31757	NS	NS	NS	1.50218	2.06265	1.87905	-2.61902	-1.39387
mki67ip	NS	2.49134	NS	1.88522	NS	NS	2.45394	1.62011	NS	1.38917	0.567197	-1.68098
mmd	NS	NS	0.425513	0.243527	0.667931	NS	0.590694	0.614325	0.750776	0.580217	2.82222	1.15353
mt2	3.33963	4.47946	5.52518	4.93285	3.65617	6.38821	9.98119	8.13138	5.17303	5.04417	-0.709132	-2.06976
mterfd2	0.472432	0.439699	NS	0.66671	0.691861	0.69297	0.628351	NS	NS	NS	-0.584062	-2.2129
mthfd2	NS	NS	6.483	3.29569	2.87876	NS	2.83459	2.68722	3.91167	4.44633	1.4511	2.0454
mvp	NS	1.37108	3.05874	3.052	2.93876	NS	2.14009	3.19996	2.78866	3.46006	3.02397	3.68567
nans	0.523437	0.533785	1.97741	2.65825	1.66366	NS	NS	1.73314	3.81685	1.97825	1.21934	1.65503
naprt1	0.67702	0.569418	0.329907	0.291464	0.600573	NS	0.740207	0.743287	0.797508	NS	-0.108917	-1.18107
ncdn	1.43741	2.00161	1.62521	2.18085	1.53959	1.62434	2.20154	2.11275	1.56715	1.47968	2.05707	1.23842
ncf2	1.75458	NS	NS	1.48962	1.6418	NS	0.449959	NS	NS	NS	0.602608	2.37456
nfkbiz	2.43057	NS	NS	NS	1.39758	3.53833	1.96445	1.84186	1.75902	3.34413	-1.07038	-0.186815
ngdn	1.48464	1.76953	2.30575	1.69073	1.47275	1.53993	1.82157	1.90489	1.51751	NS	1.52694	-1.18335
nip7	1.77132	3.71282	2.94264	3.44457	2.05482	1.39307	3.14599	1.99875	1.81112	1.42337	0.562568	-2.13787
noc4l	NS	2.10556	1.8948	2.3024	1.61942	NS	1.74852	1.96969	NS	1.47382	0.75138	-1.87634
nr1h3	0.624951	0.496116	NS	0.227594	1.43185	1.53991	0.736694	NS	NS	NS	-1.86588	-3.02399
nrbp1	NS	NS	NS	2.21905	1.30625	NS	NS	1.54109	NS	NS	1.4104	0.589898
nrbp2	NS	NS	NS	2.55332	NS	1.59065	2.16281	2.54634	2.16185	2.32138	-1.22948	0.964213
nsdhl	1.30509	0.720716	0.454702	0.319965	NS	NS	0.375124	0.46403	0.783278	1.62557	-0.775727	1.33061
nt5c3	NS	NS	1.64145	2.25115	1.53986	NS	NS	0.811342	NS	NS	1.98845	0.0975707
nuak2	0.554385	0.347195	0.495167	0.449157	0.667346	NS	0.719754	1.61788	1.35816	1.57704	-0.756979	1.45998
nupr1	NS	1.58591	NS	2.29908	1.4939	NS	1.46805	NS	2.5752	1.73188	-1.45179	-0.0521639
nus1	NS	NS	2.00088	1.9395	2.23096	NS	NS	1.58174	2.50316	2.52468	1.6243	1.64843
nxt2	1.4085	NS	NS	0.602244	NS	NS	0.64459	0.374282	0.645332	0.534599	1.19152	0.538306
osgep	NS	NS	NS	0.516905	NS	NS	NS	0.497352	NS	NS	-1.34371	-0.394628
pah	1.99791	NS	0.374603	0.259909	0.332308	NS	NS	0.278468	0.567006	0.465314	-2.00155	-1.24033
pawr	1.72662	2.1397	2.16111	1.7452	2.10746	1.58855	1.87216	1.47856	1.81056	1.68991	1.10974	0.408695
pbld	0.526481	0.402659	0.142862	0.152205	0.217942	0.378715	0.177971	0.276752	0.370474	0.184665	-1.76926	-0.24475
pcbd1	NS	NS	0.622003	0.484391	0.839992	NS	0.737691	0.453556	0.628997	0.54942	-1.2989	-0.571459
pck1	2.11556	NS	NS	NS	NS	NS	NS	1.71316	NS	NS	-2.20342	-3.09914
pcmtd1	NS	NS	0.599868	0.436086	0.535746	0.728186	0.530681	0.326933	0.556876	0.444139	-1.51894	-0.782783
pcyt2	0.799336	0.732901	0.483794	0.598792	0.650896	0.758681	0.624731	NS	0.525539	0.795436	-0.476021	-1.69625
pdia4	0.470138	0.491343	0.549298	1.8569	1.19985	NS	NS	NS	3.46252	2.79484	3.04876	4.86627
pdk1	1.47931	NS	0.371761	0.555309	0.462779	0.730991	0.409395	0.229299	0.284041	0.251072	1.12807	2.79235
pdk2	NS	NS	0.424652	0.444629	0.459984	NS	0.624342	0.531926	0.553086	0.456057	-0.928523	-2.04973
pdlim1	1.55557	1.71077	2.39449	2.58193	1.99412	NS	NS	NS	NS	1.50717	1.15718	-0.0152924
pdrg1	0.385548	0.525615	0.487635	NS	NS	0.503446	0.612579	0.680352	NS	0.722886	-0.996527	-1.25459
pelo	NS	1.7082	2.22893	2.44743	1.53744	NS	1.8384	2.32209	1.88646	1.67563	1.78295	1.31372
pex11a	1.3303	1.92324	2.247	1.16422	NS	1.48499	2.04611	2.03761	NS	1.25194	-1.25742	-3.37767
pfkfb3	2.38842	2.98216	NS	1.36414	NS	2.06316	1.58703	1.57674	NS	NS	3.65852	2.38617
pfn1	NS	NS	2.10942	1.86156	1.98534	0.746817	NS	1.30273	1.39127	NS	0.613689	1.61012
pgp	0.728245	0.49064	NS	NS	1.8959	NS	0.783422	1.50117	2.12758	2.21614	2.40642	1.33014
phf10	NS	NS	2.09619	2.1012	1.46213	NS	1.28846	1.52141	1.55832	1.50704	1.19513	-0.29492
phf17	0.543482	0.324491	0.360241	0.351958	0.424976	0.499901	0.380776	0.434778	0.74919	0.533811	-1.26811	-0.4459
phka2	NS	0.576253	0.441291	0.559251	0.648041	NS	0.702798	0.676069	NS	0.763241	1.8204	0.819706
phyhd1	NS	NS	0.33773	0.406809	0.449144	0.800334	0.709533	0.430164	0.627884	0.490271	-0.528626	-1.75179
piga	1.84159	2.22479	2.07572	2.51251	1.827	1.82477	1.66888	1.60195	3.01715	1.81334	-1.86653	0.947276
pigh	NS	NS	2.82589	2.77255	2.29616	NS	NS	1.54919	1.66563	NS	-0.898925	-1.99411
pigr	0.691684	0.67564	0.693402	0.512363	0.278372	NS	NS	NS	0.485897	0.383106	-1.88002	-0.118833
pik3ap1	NS	2.22476	NS	NS	NS	NS	1.59887	NS	NS	NS	1.11615	1.81498
pim3	4.48347	6.55412	2.32922	2.85524	1.45616	2.09222	2.3961	NS	0.456051	0.712269	-0.67038	-1.20557
pipox	NS	NS	0.465859	0.407793	0.331932	NS	0.846598	0.512838	0.353863	0.43756	-1.72673	-1.09858
pla2g12a	NS	1.47379	NS	1.45353	0.746665	1.414	2.02194	NS	1.3545	NS	1.53215	0.114992
pla2g15	0.629612	0.429972	0.450837	0.34776	NS	0.676617	0.513523	0.514186	0.620752	NS	1.12441	0.127082
plekhm2	1.356	1.78237	1.73999	2.19444	1.58603	1.25183	1.88308	1.7649	1.4325	1.42244	0.433802	-1.58613
pno1	1.39727	NS	2.02066	1.35811	1.41175	NS	NS	NS	1.55537	NS	-0.293584	-1.84433
pnpla2	NS	2.80806	2.42191	2.61909	1.90469	NS	3.16013	1.85573	NS	1.80466	1.33247	1.21711
pnpla3	5.38668	3.57932	0.499597	0.20032	0.427058	NS	0.321069	0.14577	0.0978098	0.115337	-0.249191	-1.26415
pold1	0.661953	0.600354	0.731648	NS	1.89708	NS	0.59859	NS	NS	2.48315	1.34329	-0.957428
pold4	NS	NS	2.24077	2.74143	2.44998	NS	NS	1.69109	1.75626	1.95925	-3.30813	0.799601
polg2	NS	0.558426	0.420695	0.482143	0.514427	NS	0.582054	0.532762	NS	0.538695	-0.703734	-2.74468
pon1	NS	NS	NS	0.524462	0.365709	NS	NS	0.66637	0.67747	0.449287	-2.47642	0.396094
ppan	NS	2.40448	1.92921	2.71625	NS	2.7152	4.72768	3.96352	2.71604	2.53735	1.07444	-1.66869
ppap2b	0.63958	0.569002	0.44671	0.401512	0.50479	NS	0.755603	0.757074	0.518133	0.64452	-0.477511	-1.33659
ppp1r3b	NS	NS	0.417422	0.368795	0.421707	NS	0.657185	0.548269	0.537016	0.303277	-3.40529	-1.06983
pprc1	1.76944	3.15774	2.98761	2.91407	2.35551	2.31053	3.34023	3.07716	2.30361	2.28439	0.911973	-2.17784
pqlc2	0.715596	0.733169	2.00087	2.23256	1.73425	NS	1.35253	2.15976	1.53681	1.87945	1.91145	-0.698996
preb	0.745143	NS	1.89973	2.01018	1.56736	1.33916	1.79138	2.71745	2.41347	2.20719	1.28642	1.12403
prepl	NS	NS	0.571752	0.633142	0.263948	NS	1.66133	1.14322	0.696703	0.718417	0.706173	1.24005
prkra	NS	0.682157	0.530382	0.487729	0.713532	NS	0.527241	0.58262	NS	0.608018	0.46362	1.21316
prmt1	NS	NS	1.98295	2.87266	2.03853	1.36431	1.67422	2.59519	1.46995	1.83418	1.09661	-0.508939
prodh2	NS	0.818687	0.46857	0.403443	0.275707	NS	0.707645	0.751527	0.425098	0.373121	-3.86912	-2.68384
prrc1	0.785816	NS	1.98928	2.37334	1.56201	NS	1.37399	2.11518	2.42631	2.07865	1.7014	1.27707
psat1	NS	NS	5.00006	5.29499	4.50899	NS	1.92225	2.72741	8.75431	6.15283	0.170258	5.27803
psen2	NS	0.615937	0.349922	0.447548	0.436833	NS	0.491177	0.539824	NS	NS	0.393369	2.10851
psmb10	NS	NS	0.476159	0.462997	NS	NS	0.843755	0.528214	0.597436	NS	0.249287	1.18186
psmb5	NS	NS	NS	2.18136	1.9286	NS	1.50093	1.88278	1.60497	1.50268	1.51904	1.36953
psmc4	0.710427	NS	1.51773	1.43789	1.48183	NS	1.37176	2.01379	1.4913	1.71567	1.23509	1.67362
psmd13	0.728982	NS	1.22213	1.4731	1.62453	NS	1.37237	2.09481	NS	1.70026	0.882478	1.35256
psmd8	NS	NS	2.46702	2.88249	2.5119	NS	1.85621	2.51163	2.16834	2.25942	0.550435	1.32145
psme3	NS	NS	1.71404	2.12433	1.42977	NS	1.4379	1.84626	1.31091	1.40222	1.0893	-0.00479945
pter	0.706016	0.384604	0.315582	0.26628	0.621295	0.717652	0.41029	0.52974	NS	0.639668	-1.64936	0.290821
ptprb	NS	0.517802	0.506418	0.288321	0.484418	NS	NS	NS	0.777082	0.638623	-1.06983	-0.56326
ptrh1	NS	NS	2.30832	2.48189	2.58825	NS	NS	2.14663	1.9762	1.59195	2.97988	0.691854
pxmp2	NS	NS	0.398575	0.413045	0.33577	NS	0.701452	0.409666	0.274119	0.406261	-1.41845	-2.26444
pycrl	0.608697	0.387574	0.470829	0.423152	0.741697	0.749875	0.470516	NS	NS	NS	-0.892257	-1.40125
pygl	NS	1.2034	0.460708	0.277817	0.364108	0.76413	0.840142	0.289596	0.442362	0.274367	-1.70563	-0.209117
rab31	1.42647	1.65901	2.45555	3.52504	2.82457	NS	1.88074	1.97968	1.25228	1.43333	1.11749	0.934604
rab4a	NS	0.635664	NS	2.09062	1.44893	NS	NS	1.79985	2.20175	1.43453	2.69345	2.30841
rabac1	0.757757	0.746073	1.51808	2.01624	1.3794	NS	NS	1.32623	1.61073	NS	2.59353	1.51734
rabggtb	1.21412	1.66132	2.06559	2.04593	1.45741	NS	1.26815	1.30277	NS	NS	-0.549388	1.31022
ranbp1	NS	1.35152	2.83589	2.47437	2.32669	NS	1.20682	1.71028	1.40637	2.09635	0.0356468	-1.45462
rbm28	NS	1.20584	2.13326	1.8451	1.38572	1.27166	1.40467	1.53428	1.55033	1.45307	0.462568	-1.50794
rbm47	NS	NS	0.373985	0.389945	0.540378	NS	0.639805	0.462586	0.851786	0.51154	2.13707	2.20205
rell1	1.9031	2.03866	1.71203	2.10497	1.39392	1.95101	1.78828	1.30731	NS	1.48158	1.79769	0.620233
rfc4	NS	0.663096	0.600558	0.761143	2.31756	NS	0.505609	0.696716	NS	2.84007	1.73478	0.854036
rgn	NS	NS	0.495464	0.403352	0.334177	NS	0.529117	0.391812	0.504211	0.304467	-3.03116	-0.858003
rgs16	1.25551	1.94756	0.375765	0.30249	0.465744	0.667746	0.534671	0.389311	0.0506948	0.0871567	-0.886276	-2.99323
rhbdd2	NS	NS	NS	2.30715	NS	1.37517	1.68713	2.29569	NS	1.46864	-1.43827	-1.27363
rhot2	0.6077	0.480728	0.701341	NS	0.803334	0.809069	0.706481	1.27014	NS	NS	0.215425	-1.95932
riok3	NS	1.67354	2.76248	3.23048	2.28676	NS	1.62224	2.22225	2.12564	2.05562	2.29991	0.744407
rnf181	0.762508	0.454914	0.663381	NS	1.30762	0.799709	0.457169	0.682745	1.21513	NS	2.26698	1.52895
rnps1	NS	2.40233	1.84748	2.02231	NS	NS	2.48229	NS	NS	1.50821	1.00435	0.939153
robo4	1.36862	NS	0.773779	0.378757	0.608454	NS	NS	0.59267	0.47443	0.502755	0.594883	1.57726
rpa1	NS	0.53894	0.515791	0.498358	1.73782	NS	0.49455	0.54308	0.828671	1.6576	2.27405	0.797553
rpa2	NS	NS	NS	1.66326	2.37943	NS	NS	NS	NS	2.2356	-0.314589	1.98794
rpa3	1.8849	NS	NS	0.721526	1.36551	NS	0.620415	0.421378	0.815523	0.769354	0.119587	1.79397
rpusd4	0.438594	0.540233	NS	NS	0.5441	0.454364	0.38258	0.498124	NS	0.459241	0.528938	-1.23575
rras	NS	NS	1.97557	2.18626	3.17414	NS	NS	NS	1.42157	1.7973	0.737699	1.27297
rrp12	2.05648	3.72668	2.7394	2.44478	2.00471	2.9319	4.60576	2.82991	2.47083	2.01785	0.675946	-2.15583
rrp15	1.34425	2.27949	2.33094	2.42747	1.58881	NS	1.94671	1.66836	1.29747	NS	0.319682	-2.07436
rsl1d1	1.50464	2.44276	2.11387	2.19546	1.49714	NS	1.688	1.25122	NS	NS	-0.494816	-2.83258
sar1b	1.68832	1.7364	NS	0.602232	0.724564	NS	NS	0.379565	0.496427	0.379376	0.866674	1.14573
sardh	NS	NS	0.349653	0.485015	0.241278	NS	NS	0.474559	0.259487	0.334154	-2.60245	-2.05887
scap	NS	NS	0.669266	NS	0.721916	NS	0.653886	0.574984	0.437119	0.630898	-0.140815	1.13263
sdad1	NS	2.16379	2.01002	2.15237	NS	1.58114	2.10708	1.67668	NS	NS	-0.252585	-2.53223
sdf2l1	0.383339	0.397624	NS	2.5354	NS	NS	NS	1.40771	5.04152	3.06246	3.27945	4.10718
sdhb	1.38522	1.32367	0.791428	0.754121	0.51112	NS	NS	0.649584	0.494492	0.408049	1.16868	0.430294
sdsl	1.76864	3.17323	4.5266	6.23394	4.27236	2.00829	3.60035	5.95723	1.68206	2.74201	1.31636	1.19139
sec11a	NS	NS	2.17239	2.52844	NS	NS	NS	1.55752	2.0344	1.59783	0.488181	1.99972
sec13	NS	NS	1.70627	2.03424	1.50567	NS	1.35475	2.3867	2.35443	2.11794	1.05279	0.907677
sec24c	0.684814	0.709107	NS	1.26997	NS	NS	NS	2.00123	NS	1.28096	1.20458	0.0853897
sec24d	NS	2.657	2.04599	2.53	NS	NS	2.79747	1.83555	2.11986	2.10492	1.61099	0.990662
sec61b	NS	NS	1.43273	NS	NS	NS	NS	1.21826	2.41274	1.67749	1.05253	0.953884
sel1l	0.639385	0.593864	0.462203	1.27485	NS	NS	0.834415	0.783976	2.13486	1.6261	1.63663	1.50301
selk	NS	1.32875	1.43216	2.1543	NS	NS	NS	NS	1.45327	NS	1.71207	1.43365
serpina7	1.54613	1.8124	4.50807	2.88592	3.97886	5.61572	4.04223	5.18525	13.376	7.08965	1.14469	1.71859
sesn1	NS	0.605952	0.487941	0.68968	0.551531	0.692518	0.568378	0.453797	0.494161	0.613627	-1.83199	-1.88839
sf3b4	1.26044	1.98979	2.61127	2.18866	1.91117	NS	1.61754	1.64853	1.53487	1.58	1.6255	1.47027
sh3yl1	NS	0.544619	NS	0.477248	NS	NS	0.667787	NS	NS	NS	1.11526	1.23257
shmt2	NS	NS	0.459786	0.450101	0.516602	NS	0.774447	0.552302	0.686907	0.648196	-1.43784	-1.26594
sirt7	0.673132	0.435331	0.507257	0.475489	0.572661	0.749419	0.513172	0.802862	NS	0.662678	-0.754304	-1.71588
slc12a4	NS	NS	2.03466	1.80315	1.6887	NS	NS	1.51911	1.46851	1.45997	-2.00359	-1.25225
slc19a2	NS	0.615456	0.346286	0.510464	0.559841	0.693017	0.396926	0.354066	0.727545	0.621691	1.59497	0.207321
slc25a22	NS	1.38544	2.61085	2.45714	NS	1.56281	2.11108	3.56617	2.68918	2.99325	1.17387	-0.708037
slc25a33	1.95249	1.85734	1.24585	1.37388	1.60379	1.54071	2.54726	1.59509	1.39339	NS	-2.11138	-1.31482
slc2a2	NS	1.37582	0.715793	0.691541	NS	0.666139	NS	0.518541	0.693215	0.41909	-1.08543	-0.36415
slc30a5	NS	1.33463	1.97349	1.72873	1.64937	NS	1.64981	1.47821	2.1399	1.73916	1.5317	1.12926
slc30a7	NS	NS	2.38934	2.5307	1.74761	NS	1.43097	2.0034	2.43222	2.0233	1.48358	0.354447
slc35b2	0.583077	0.528457	0.480183	0.737224	0.773958	NS	0.735447	NS	NS	NS	2.1787	1.26782
slc35b3	1.29498	1.99255	1.89933	2.08549	1.50814	1.26568	1.46329	1.23565	NS	NS	1.11732	0.747264
slc35e1	NS	NS	1.55859	2.06078	1.27795	NS	1.34945	1.79592	1.97491	1.66212	1.79059	0.365134
slc37a1	NS	1.90589	NS	1.6456	NS	NS	2.05498	1.75122	NS	NS	2.20407	0.963306
slc39a7	NS	NS	1.73109	2.09726	NS	NS	1.69832	2.29874	1.74411	1.5944	0.600669	2.02432
slc40a1	0.792919	0.301655	0.321497	0.215984	0.444305	0.684467	0.40673	0.337814	NS	0.553107	1.42313	2.01015
socs2	NS	1.40524	0.385531	0.728066	0.659784	NS	0.367326	0.258278	0.701991	0.322483	-0.0617572	-1.72808
sord	NS	0.754563	0.141144	0.188272	0.403445	NS	0.537156	0.239326	0.444216	0.383974	-2.75436	-1.06392
sphk2	0.389897	0.235332	0.396715	0.618163	0.49868	0.484336	0.482617	NS	0.545814	0.663565	-0.959453	-1.05867
spsb1	2.80863	2.42981	2.53914	1.55606	1.80686	1.81995	1.77552	2.30729	NS	1.41617	-0.318949	-1.02217
sqle	1.67292	0.796333	NS	NS	2.07865	0.734369	0.379134	0.649359	1.2336	1.5961	3.70014	7.55486
sqstm1	NS	1.58525	2.23313	1.97975	NS	NS	2.04083	NS	NS	NS	1.05518	-0.763327
sra1	1.68213	2.2781	NS	NS	NS	NS	1.20038	NS	NS	NS	1.6655	1.68776
srd5a1	NS	NS	0.498754	0.434568	NS	NS	NS	0.3627	NS	NS	-1.00982	-0.367647
srm	NS	1.59727	3.56068	3.45183	1.71823	1.30664	2.79147	2.39946	3.0882	1.60581	1.4481	0.409712
ssr4	0.653998	0.66745	NS	NS	1.54681	NS	NS	1.45143	2.31379	2.57538	0.324407	1.02383
st5	2.19219	5.07623	2.72555	4.17904	1.30745	2.80154	4.22373	1.26496	1.91058	1.55393	-1.24446	-0.352516
steap4	3.78523	8.8833	4.78311	2.63925	2.31878	2.85687	4.88494	1.75189	1.49402	3.32674	1.84037	1.21207
stt3b	NS	0.632347	NS	NS	NS	NS	1.17009	1.55129	2.24175	1.94417	0.482765	1.2096
surf4	0.628616	NS	1.35268	2.05407	NS	NS	1.45054	1.98355	2.19427	2.11382	-1.41554	-0.113254
syvn1	0.808944	NS	2.94633	4.59427	1.50414	NS	1.46695	2.24078	4.10402	1.69609	1.75095	1.67468
tagln2	1.31067	2.08607	2.63099	2.7168	4.56075	1.78519	2.77521	2.80184	2.32303	3.74584	2.27459	0.519455
tax1bp3	NS	NS	2.51533	3.05983	2.42387	NS	1.52032	2.34362	2.04631	2.09625	2.42921	3.0093
tbc1d13	0.572647	0.429681	NS	0.825158	0.798034	0.74709	0.619243	NS	NS	NS	-0.24532	-1.01784
tbc1d20	0.663188	NS	NS	0.538441	0.78906	NS	0.607198	0.488475	NS	0.663008	2.44699	1.84252
tbcb	0.667824	0.584058	NS	1.79331	NS	NS	NS	1.27391	2.01766	1.52748	2.50309	1.01937
tbl2	NS	1.81507	1.64717	1.71738	1.4066	1.47971	2.52313	2.13078	2.15933	2.72431	1.57753	1.16775
tbrg4	NS	1.52259	1.88171	1.74253	1.68874	1.60103	1.80305	2.69302	1.51763	1.60979	1.19099	-0.407292
tcea3	0.812058	0.657726	0.22721	0.189533	0.33483	NS	0.539963	0.275365	0.476622	0.303757	-1.05137	-0.710626
tcf7l2	0.770799	0.583158	0.529411	0.460376	0.708184	0.715158	0.63495	0.752885	0.825798	0.680483	1.09671	-0.723405
tcta	0.416096	0.39528	0.686494	NS	0.657092	0.604911	0.592201	NS	NS	NS	1.5117	1.44787
tha1	NS	0.707495	0.516225	0.409735	0.602498	NS	NS	1.47085	NS	0.594702	1.28706	0.593878
thnsl2	NS	NS	0.358657	0.509693	0.542195	0.769252	NS	0.58276	0.638979	0.625642	-2.32476	-0.713422
thrsp	2.24995	2.71411	0.467842	0.375818	0.100424	NS	NS	0.159903	0.046186	0.0893656	-0.884044	-1.0334
tjp3	0.541205	0.347589	0.523505	0.560063	NS	0.615991	0.452803	NS	1.45146	NS	-1.60335	-1.65057
tm7sf2	NS	1.51862	NS	NS	0.544884	NS	NS	0.505225	0.483571	0.530795	-1.66212	1.38558
tmed2	NS	NS	2.17502	1.50897	1.76302	NS	NS	NS	2.09005	1.31344	1.06326	1.09343
tmed4	0.722973	NS	1.55661	1.45339	1.74146	NS	1.35211	2.02	2.72801	1.91282	1.8314	2.09492
tmem120a	NS	NS	1.46778	1.97081	1.47682	NS	NS	2.91978	NS	2.16307	1.09546	3.16206
tmem2	1.58649	1.47955	2.31156	1.32542	1.61989	1.827	2.17844	2.1046	1.46782	1.70276	-0.0283627	1.62256
tmem205	NS	NS	0.581569	0.591472	0.476246	NS	NS	0.644815	0.684817	0.644032	-0.0382152	1.21047
tmem214	0.494646	0.68956	1.45737	1.81588	NS	1.21065	1.50038	2.58925	2.50715	2.1303	1.67137	1.45368
tmem39a	NS	2.29985	2.65141	2.57012	1.60534	NS	2.19829	2.00431	1.86488	1.64559	1.08603	0.494168
tmem53	NS	NS	0.450143	0.490258	0.688357	NS	0.686313	0.492516	0.584401	NS	1.70317	0.0176
tmprss2	1.85919	2.42405	1.44824	2.02663	1.63643	2.00432	2.08905	2.64309	1.93025	2.032	1.0646	-0.42891
tnfrsf1a	NS	2.04797	1.65965	1.56773	1.42409	NS	1.67386	1.32309	NS	1.34258	1.87105	1.15259
tpm1	NS	NS	1.91406	1.71556	1.98547	NS	1.62761	2.56856	2.56276	2.54765	0.44814	1.21071
tpm3	NS	1.4409	2.43055	2.17225	2.06108	NS	1.42031	1.50061	1.7049	1.3682	2.20783	2.13136
trabd	0.626056	NS	2.34639	2.27553	1.40272	NS	1.50587	2.42938	2.59079	1.8499	2.21413	0.915505
traf3	NS	0.645161	1.39858	1.56171	1.55146	NS	NS	1.50767	2.02068	1.85878	-0.970188	-1.67863
trappc4	NS	NS	2.33979	2.37447	1.70521	NS	NS	1.3878	NS	1.32709	1.28472	0.515249
treh	1.38915	NS	NS	1.91147	NS	NS	2.15343	2.26576	1.9299	2.06358	0.844199	1.18383
trib3	0.610911	0.655296	1.5938	3.61684	NS	0.517627	1.59792	0.670032	1.66635	0.611861	1.77686	0.321479
tshz1	0.812767	0.464832	0.465039	0.500656	0.512187	NS	0.652583	0.717047	NS	NS	-0.953947	-1.45608
ttc36	NS	0.669783	0.269033	0.313712	0.33739	NS	0.697171	0.461156	0.472693	0.60084	-0.91819	-1.6042
ttpal	1.60077	3.10831	4.07937	3.34941	2.72777	1.85252	3.43179	3.25931	2.28344	2.31139	-1.17923	0.501467
tut1	NS	1.93964	1.96376	2.0298	1.25534	1.28701	2.15185	1.83695	1.48535	NS	-2.46154	-0.239309
txnl4b	0.478998	0.402067	0.682992	NS	0.665487	0.711624	0.478301	NS	NS	0.673662	-1.89086	-0.519097
uap1	1.86253	2.49165	NS	1.57316	NS	1.69942	1.59605	1.41578	NS	NS	1.14434	1.0369
uba5	0.656445	NS	1.94383	2.10014	1.40463	NS	1.44116	1.95624	3.14807	2.17506	1.68726	1.81756
ube2f	1.74925	2.02708	1.93983	1.61536	1.50825	1.34617	1.57738	1.34592	1.56817	NS	1.06002	1.08354
ugt2b1	NS	NS	0.493819	0.367727	0.288812	NS	NS	0.364542	0.454226	0.345259	-1.61611	-2.10692
unc119b	NS	NS	1.73419	2.27126	NS	NS	NS	1.6893	1.50247	1.56454	-2.39635	-1.53599
unc45a	NS	NS	NS	2.11995	NS	1.71613	1.34171	1.85357	1.62611	1.843	1.47443	1.49632
uox	NS	NS	0.426881	0.35494	0.459793	NS	0.706135	0.357163	0.35615	0.462801	-1.57396	-1.86223
upb1	NS	NS	0.517229	0.356982	0.357349	0.63285	0.54199	0.322122	0.478163	0.30778	-1.26473	-1.47305
utp11l	NS	1.78589	2.05129	1.60642	1.33221	NS	1.40693	1.39786	NS	NS	0.251306	-2.49044
vcam1	4.42638	2.74701	1.82136	NS	2.03162	3.24988	2.11395	NS	1.68378	1.89504	-0.482998	-1.36719
vkorc1	0.732616	0.736183	0.478617	0.514156	0.727534	0.774823	0.719171	0.675874	NS	0.831589	0.408055	1.62269
vldlr	1.36059	2.25324	3.49714	2.24665	0.577884	0.673471	NS	1.80741	NS	0.830122	1.01843	0.595617
vps37c	NS	NS	1.95635	2.10871	NS	NS	1.65061	1.732	NS	NS	1.36994	0.997474
wars	NS	NS	1.8001	2.46544	1.61019	NS	1.55512	2.18129	2.1868	1.9046	1.54008	2.54426
wdr1	NS	NS	2.15896	2.15885	2.12359	NS	NS	1.76498	1.52673	1.54489	0.0437047	1.20066
wdr74	NS	1.47925	1.87021	2.00402	NS	NS	1.76526	2.16386	1.40481	1.34593	-0.390913	-1.28398
wrb	NS	NS	2.35501	2.20546	1.33646	NS	NS	1.61492	1.50119	1.41136	-1.07681	0.870357
wrn	NS	0.669642	0.489987	0.580496	0.630125	NS	0.702601	0.652589	0.684927	0.741309	0.514635	1.05325
xbp1	NS	2.2241	2.30466	2.09576	1.94209	1.38558	2.21664	1.8654	1.34848	NS	1.53277	0.248738
yap1	NS	1.66695	1.90564	2.13847	NS	NS	1.39736	1.47189	1.25597	NS	1.74456	0.546127
yipf2	0.442143	0.462718	NS	1.18897	NS	NS	NS	1.70338	2.14506	1.4393	1.16383	0.876191
yod1	2.32033	1.94051	1.37778	NS	NS	1.43605	1.23126	NS	1.31954	NS	-0.0304105	-1.12108
zmat1	0.572045	0.508909	0.473389	0.302312	0.403868	NS	0.444839	0.447491	0.583358	0.493256	1.28499	-0.622665
zyx	NS	1.46863	2.09073	2.04639	1.49528	1.39464	1.63307	1.43355	NS	NS	1.19686	0.432821
