# Supplementary material for: Transcriptomic characterization of the dorsal lobes after hepatectomy of the ventral lobe in zebrafish
Source: BMC Genomics. 2015 Nov 19;16:979. doi: 10.1186/s12864-015-2145-5 (PMC4653908; doi:10.1186/s12864-015-2145-5)
Supplement: Additional file 7: — Enriched GO terms for genes differentially expressed during early stages of liver compensatory growth both in mice and female zebrafish. (XLSX 15 kb) [file 12864_2015_2145_MOESM7_ESM.xlsx]

## Sheet: Sheet1
GO ID	GO Terms	P-value	correct P-value	cluster freq	total freq	genes
8152	metabolic process	2.3532e-13	3.0427e-10	188/335 56.1%	5506/14994 36.7%	EIF6 THA1 LDHA NRBP1 EHHADH EIF5 AURKA ACSS2 ERO1LB PGP NANS INSIG2 DNAJB11 DDX11 ELOVL5 MIOX INSIG1 RGN RRAS PDRG1 ELOVL6 DDOST GNL3 ALDH6A1 RPUSD4 PCBD1 PIM3 HES6 PNPLA3 EBPL RFC4 MAPK6 RIOK3 PCMTD1 ABAT PELO SLC40A1 NRBP2 ACADSB TSHZ1 SYVN1 LITAF PFKFB3 APOC2 UBA5 PAH DUSP11 ACAT2 ASL ACAT1 RABGGTB PSMB5 GMPPB GALM KRAS PPP1R3B IVD CSAD METTL1 PRKRA B3GNT1 ALDH4A1 GALE NR1H3 TRAF3 LPL UAP1 OSG…
55114	oxidation reduction	6.0261e-12	3.8959e-09	43/335 12.8%	587/14994 3.9%	CYP51 TM7SF2 CYB5R3 PYCRL PHYHD1 ACOX1 ACADSB LDHA SORD HSD3B7 EHHADH EGLN3 AASS UBA5 PAH PIPOX MTHFD2 CRYL1 ERO1LB IVD DHCR7 CYP26B1 MIOX ALDH4A1 BDH2 SRD5A1 CCS CAT ACAD9 SARDH LBR AHNAK NSDHL DHCR24 ALDH6A1 CYP46A1 HGD MGST3 SDHB UOX H6PD DIO1 ALKBH2
44281	small molecule metabolic process	7.6861e-10	3.3127e-07	53/335 15.8%	960/14994 6.4%	ACOX1 THA1 LDHA EHHADH PDIA4 AFMID GSS MTHFD2 WARS CRYL1 PRMT1 ELOVL5 INSIG2 INSIG1 MIOX RRAS RGN ELOVL6 YOD1 SARDH HEMK1 NAPRT1 GNL3 MFN2 EBPL DGAT2 H6PD ABAT CYP51 PYCRL PFKFB3 PAH ASL GCH1 GALM PPP1R3B KRAS CSAD METTL1 DHCR7 CYP26B1 ALDH4A1 GALE SHMT2 OSGEP HGD PCK1 GCK UOX DNMT1 GAMT PSAT1 AACS
19752	carboxylic acid metabolic process	5.9109e-09	1.2738e-06	24/335 7.1%	264/14994 1.7%	PYCRL ACOX1 SHMT2 THA1 EHHADH HGD PAH ASL GCH1 AFMID PCK1 WARS MTHFD2 CRYL1 ELOVL5 CSAD CYP26B1 ALDH4A1 RGN YOD1 ELOVL6 AACS PSAT1 SARDH
43436	oxoacid metabolic process	5.9109e-09	1.2738e-06	24/335 7.1%	264/14994 1.7%	PYCRL ACOX1 SHMT2 THA1 EHHADH HGD PAH ASL GCH1 AFMID PCK1 WARS MTHFD2 CRYL1 ELOVL5 CSAD CYP26B1 ALDH4A1 RGN YOD1 ELOVL6 AACS PSAT1 SARDH
6082	organic acid metabolic process	5.9109e-09	1.2738e-06	24/335 7.1%	264/14994 1.7%	PYCRL ACOX1 SHMT2 THA1 EHHADH HGD PAH ASL GCH1 AFMID PCK1 WARS MTHFD2 CRYL1 ELOVL5 CSAD CYP26B1 ALDH4A1 RGN YOD1 ELOVL6 AACS PSAT1 SARDH
42180	cellular ketone metabolic process	1.1422e-08	2.1099e-06	24/335 7.1%	273/14994 1.8%	PYCRL ACOX1 SHMT2 THA1 EHHADH HGD PAH ASL GCH1 AFMID PCK1 WARS MTHFD2 CRYL1 ELOVL5 CSAD CYP26B1 ALDH4A1 RGN YOD1 ELOVL6 AACS PSAT1 SARDH
6629	lipid metabolic process	6.3192e-07	0.00010213	24/335 7.1%	338/14994 2.2%	LPL ACOX1 PLA2G15 HSD3B7 EHHADH FDPS APOC2 PNPLA3 SCAP EBPL CRYL1 DGAT2 INSIG2 ELOVL5 PLA2G12A DHCR7 CYP26B1 INSIG1 SRD5A1 ELOVL6 AACS PPAP2B PIGA NSDHL
44238	primary metabolic process	1.7096e-06	0.00024561	140/335 41.7%	4473/14994 29.8%	EIF6 THA1 LDHA NRBP1 EHHADH EIF5 AURKA NANS ELOVL5 DDX11 DNAJB11 INSIG2 MIOX INSIG1 RRAS PDRG1 ELOVL6 DDOST GNL3 RPUSD4 PIM3 HES6 PNPLA3 EBPL RFC4 MAPK6 RIOK3 PCMTD1 ABAT PELO SLC40A1 NRBP2 TSHZ1 SYVN1 LITAF PFKFB3 APOC2 PAH DUSP11 ASL RABGGTB PSMB5 GMPPB GALM PPP1R3B KRAS CSAD METTL1 PRKRA B3GNT1 ALDH4A1 GALE TRAF3 NR1H3 LPL OSGEP SEC11A FDPS HGD RNPS1 WRN IKBKE PSMC4 POLD1 DNMT1 HSPD1 CHAF1A AC…
44237	cellular metabolic process	3.1604e-06	0.00040864	132/335 39.4%	4192/14994 27.9%	EIF6 THA1 LDHA NRBP1 EHHADH EIF5 AURKA ELOVL5 DDX11 DNAJB11 MIOX RRAS RGN PDRG1 ELOVL6 DDOST GNL3 RPUSD4 PCBD1 PIM3 HES6 RFC4 MAPK6 RIOK3 PCMTD1 ABAT PELO SLC40A1 NRBP2 TSHZ1 SYVN1 LITAF PFKFB3 APOC2 PAH DUSP11 ASL RABGGTB PSMB5 GMPPB GALM PPP1R3B KRAS CSAD METTL1 PRKRA B3GNT1 ALDH4A1 GALE TRAF3 NR1H3 OSGEP SEC11A FDPS HGD RNPS1 WRN IKBKE POLD1 DNMT1 HSPD1 CHAF1A ACOX1 KIF22 E2F3 NUAK2 CDC14B PDI…
71391	cellular response to estrogen stimulus	1.8766e-05	0.002069	6/335 1.7%	26/14994 0.1%	C9 NUPR1 ESR1 PAH SSR4 FKBP11
6260	DNA replication	1.9202e-05	0.002069	10/335 2.9%	85/14994 0.5%	RPA1 RFC4 POLD1 MCM2 WRN POLG2 CHAF1A MCM4 MCM5 FEN1
6066	alcohol metabolic process	2.3282e-05	0.0023157	14/335 4.1%	167/14994 1.1%	LDHA PFKFB3 PCK1 EBPL GALM PPP1R3B DGAT2 GCK INSIG2 H6PD DHCR7 INSIG1 MIOX GALE
8202	steroid metabolic process	3.0526e-05	0.0028058	7/335 2.0%	41/14994 0.2%	EBPL INSIG2 HSD3B7 DHCR7 INSIG1 SRD5A1 NSDHL
33554	cellular response to stress	3.4314e-05	0.0028058	18/335 5.3%	268/14994 1.7%	KIF22 ATG12 MGMT WRN BCL2L1 PDIA4 CCND1 NUPR1 CASP9 POLD1 CCS CAT YOD1 POLG2 CHAF1A ERCC1 FEN1 MVP
51716	cellular response to stimulus	3.472e-05	0.0028058	27/335 8.0%	513/14994 3.4%	KIF22 C9 ATG12 MGMT PAH PDIA4 BCL2L1 CASP9 PRKRA CCS CAT YOD1 POLG2 ERCC1 FEN1 NR1H3 ESR1 WRN CCND1 CAPN10 NUPR1 POLD1 SSR4 CHAF1A FKBP11 GSTP1 MVP
6519	cellular amino acid and derivative metabolic process	3.718e-05	0.0028278	15/335 4.4%	197/14994 1.3%	PYCRL SHMT2 THA1 HGD PAH ASL AFMID GSS WARS CSAD ABAT ALDH4A1 YOD1 PSAT1 SARDH
43627	response to estrogen stimulus	4.4885e-05	0.0032242	6/335 1.7%	30/14994 0.2%	C9 NUPR1 ESR1 PAH SSR4 FKBP11
32787	monocarboxylic acid metabolic process	5.5728e-05	0.0037924	10/335 2.9%	96/14994 0.6%	ACOX1 MTHFD2 CRYL1 ELOVL5 EHHADH CYP26B1 ELOVL6 AACS GCH1 PCK1
9056	catabolic process	6.126e-05	0.0039605	29/335 8.6%	590/14994 3.9%	PSMB10 ACOX1 LDHA SYVN1 ATG12 APOC2 PAH AFMID PSMB5 PTER KRAS PLA2G12A CYP26B1 MIOX RRAS CAT YOD1 SARDH FEN1 GNL3 HGD MFN2 SDHB PSMC4 GCK H6PD POLD1 PSEN2 PELO
6520	cellular amino acid metabolic process	0.00012236	0.0075341	12/335 3.5%	148/14994 0.9%	PYCRL WARS THA1 SHMT2 HGD ALDH4A1 PAH YOD1 PSAT1 ASL SARDH AFMID
1878	response to yeast	0.00016189	0.0095146	5/335 1.4%	24/14994 0.1%	CYP51 HSPA5 MCM4 NSDHL TRAF3
44262	cellular carbohydrate metabolic process	0.00022364	0.012572	16/335 4.7%	257/14994 1.7%	LDHA SYVN1 PFKFB3 PCK1 GMPPB STT3B GALM PPP1R3B DGAT2 GCK H6PD MIOX B3GNT1 GALE TREH DDOST
9620	response to fungus	0.00024152	0.013012	5/335 1.4%	26/14994 0.1%	CYP51 HSPA5 MCM4 NSDHL TRAF3
9308	amine metabolic process	0.00027367	0.014154	14/335 4.1%	210/14994 1.4%	PYCRL SHMT2 THA1 HGD PAH ASL AFMID WARS SLC35B2 ABAT ALDH4A1 YOD1 PSAT1 SARDH
42221	response to chemical stimulus	0.00028696	0.014271	21/335 6.2%	402/14994 2.6%	LDHA C9 CHAC1 ESR1 PAH SLC47A1 PCK1 CAPN10 NUPR1 PRKRA MT2 SLC30A5 CCS CAT YOD1 SSR4 FKBP11 SLC40A1 GSTP1 NAPRT1 NR1H3
6950	response to stress	0.00039211	0.018389	29/335 8.6%	658/14994 4.3%	KIF22 LDHA ATG12 MGMT RSAD2 PDIA4 BCL2L1 TNFRSF1A FGG CASP9 CCS CAT YOD1 POLG2 HSPA5 ERCC1 FEN1 TRAF3 NAPRT1 CHAC1 WRN CCND1 NUPR1 POLD1 HSPB8 GADD45G HSPD1 CHAF1A MVP
44106	cellular amine metabolic process	0.00039821	0.018389	12/335 3.5%	168/14994 1.1%	PYCRL WARS THA1 SHMT2 HGD ALDH4A1 PAH YOD1 PSAT1 ASL SARDH AFMID
30497	fatty acid elongation	0.00049772	0.020111	2/335 0.5%	2/14994 0.0%	ELOVL5 ELOVL6
70278	extracellular matrix constituent secretion	0.00049772	0.020111	2/335 0.5%	2/14994 0.0%	SEC13 SEC24D
42759	long-chain fatty acid biosynthetic process	0.00049772	0.020111	2/335 0.5%	2/14994 0.0%	ELOVL5 ELOVL6
1676	long-chain fatty acid metabolic process	0.00049772	0.020111	2/335 0.5%	2/14994 0.0%	ELOVL5 ELOVL6
6261	DNA-dependent DNA replication	0.0005693	0.022226	5/335 1.4%	31/14994 0.2%	POLD1 MCM2 MCM4 MCM5 FEN1
16125	sterol metabolic process	0.00058443	0.022226	4/335 1.1%	18/14994 0.1%	EBPL INSIG2 DHCR7 INSIG1
5975	carbohydrate metabolic process	0.00063078	0.023303	20/335 5.9%	397/14994 2.6%	LDHA SYVN1 PFKFB3 PCK1 GLB1 GMPPB STT3B GALM NANS PPP1R3B DGAT2 GCK PYGL SLC35B2 H6PD MIOX B3GNT1 GALE TREH DDOST
9987	cellular process	0.00065631	0.023572	188/335 56.1%	7092/14994 47.2%	EIF6 THA1 LDHA NRBP1 LMO2 EHHADH EIF5 AURKA CLPTM1L DNAJB11 DDX11 ELOVL5 IFT20 SLC2A2 SLC25A22 MIOX ROBO4 RGN RRAS PDRG1 ELOVL6 SAR1B DDOST GNL3 GTPBP4 RPUSD4 PCBD1 CHAC1 PIM3 COLEC11 HES6 DDIT3 DDIT4 RFC4 MAPK6 RIOK3 SLC25A33 SLC37A1 PCMTD1 ABAT TRAPPC4 PELO SLC40A1 NRBP2 MVP SDAD1 TSHZ1 SYVN1 LITAF PFKFB3 MMD APOC2 PAH BCL2L1 DUSP11 TAGLN2 ASL RABGGTB PSMB5 GMPPB PFN1 GALM FGG KRAS PPP1R3B CSAD…
9074	aromatic amino acid family catabolic process	0.00084008	0.029358	3/335 0.8%	9/14994 0.0%	HGD PAH AFMID
48871	multicellular organismal homeostasis	0.00089328	0.030395	4/335 1.1%	20/14994 0.1%	PRRC1 BCL2L1 TJP3 TCF7L2
70887	cellular response to chemical stimulus	0.0010257	0.033914	13/335 3.8%	213/14994 1.4%	CAPN10 C9 NUPR1 PRKRA ESR1 CCS PAH YOD1 CAT SSR4 FKBP11 GSTP1 NR1H3
6888	ER to Golgi vesicle-mediated transport	0.0010842	0.033914	4/335 1.1%	21/14994 0.1%	SEC13 TRAPPC4 SEC24C SEC24D
9607	response to biotic stimulus	0.0011321	0.033914	10/335 2.9%	139/14994 0.9%	CYP51 TNFRSF1A CHAC1 RSAD2 HSPA5 YOD1 MCM4 NSDHL TRAF3 ANGPTL4
51216	cartilage development	0.0011684	0.033914	9/335 2.6%	116/14994 0.7%	ACVR2B SLC35B2 CYP26B1 DNMT1 SEC13 DCN YAP1 SEC24D UNC45A
6270	DNA-dependent DNA replication initiation	0.0011803	0.033914	3/335 0.8%	10/14994 0.0%	MCM2 MCM4 MCM5
8203	cholesterol metabolic process	0.0011803	0.033914	3/335 0.8%	10/14994 0.0%	INSIG2 DHCR7 INSIG1
19439	aromatic compound catabolic process	0.0011803	0.033914	3/335 0.8%	10/14994 0.0%	HGD PAH AFMID
6559	L-phenylalanine catabolic process	0.001471	0.037295	2/335 0.5%	3/14994 0.0%	HGD PAH
6558	L-phenylalanine metabolic process	0.001471	0.037295	2/335 0.5%	3/14994 0.0%	HGD PAH
33567	DNA replication,Okazaki fragment processing	0.001471	0.037295	2/335 0.5%	3/14994 0.0%	POLD1 FEN1
43137	DNA replication,removal of RNA primer	0.001471	0.037295	2/335 0.5%	3/14994 0.0%	POLD1 FEN1
18279	protein amino acid N-linked glycosylation via asparagine	0.001471	0.037295	2/335 0.5%	3/14994 0.0%	SYVN1 DDOST
42273	ribosomal large subunit biogenesis	0.001471	0.037295	2/335 0.5%	3/14994 0.0%	EIF6 SDAD1
42254	ribosome biogenesis	0.0015237	0.037886	7/335 2.0%	76/14994 0.5%	EIF6 UTP11L GTPBP4 SDAD1 NOC4L NIP7 GNL3
44248	cellular catabolic process	0.0015532	0.037892	22/335 6.5%	490/14994 3.2%	PSMB10 ACOX1 SYVN1 ATG12 HGD APOC2 PAH AFMID MFN2 PSMB5 SDHB KRAS POLD1 CYP26B1 PSEN2 RRAS PELO CAT YOD1 SARDH FEN1 GNL3
10033	response to organic substance	0.00175	0.041902	13/335 3.8%	226/14994 1.5%	C9 CHAC1 ESR1 PAH PCK1 CAPN10 NUPR1 PRKRA MT2 YOD1 SSR4 FKBP11 NR1H3
19318	hexose metabolic process	0.0019039	0.044759	8/335 2.3%	101/14994 0.6%	GALM LDHA PPP1R3B GCK H6PD PFKFB3 GALE PCK1
6631	fatty acid metabolic process	0.001979	0.045693	6/335 1.7%	59/14994 0.3%	ACOX1 CRYL1 ELOVL5 EHHADH ELOVL6 AACS
9058	biosynthetic process	0.0020661	0.045859	56/335 16.7%	1709/14994 11.3%	EIF6 E2F3 EIF5 AFMID GSS MTHFD2 WARS NANS ELOVL5 RGN ELOVL6 POLG2 PCYT2 DDOST PIGA NAPRT1 PCBD1 ESR1 MCM2 HES6 MCM4 MCM5 CCND1 RFC4 EIF4A2 SLC40A1 PYCRL SYVN1 TSHZ1 LITAF HSD3B7 ASL RABGGTB GCH1 RPA1 GMPPB STT3B TCEA3 CSAD SLC35B2 XBP1 DHCR7 B3GNT1 ALDH4A1 BDH2 FEN1 NR1H3 NSDHL FDPS PHF10 WRN PCK1 POLD1 DIO1 PSAT1 CHAF1A
16054	organic acid catabolic process	0.0020925	0.045859	5/335 1.4%	41/14994 0.2%	ACOX1 HGD PAH SARDH AFMID
46395	carboxylic acid catabolic process	0.0020925	0.045859	5/335 1.4%	41/14994 0.2%	ACOX1 HGD PAH SARDH AFMID
51704	multi-organism process	0.002195	0.047303	9/335 2.6%	127/14994 0.8%	CYP51 TNFRSF1A CASP8 RSAD2 HSPA5 MCM4 NSDHL TRAF3 ANGPTL4
50896	response to stimulus	0.0023022	0.048543	48/335 14.3%	1417/14994 9.4%	CYP51 KIF22 LDHA C9 ATG12 MGMT RSAD2 PAH IL15 PDIA4 BCL2L1 SLC47A1 TNFRSF1A FGG CASP9 PRKRA MT2 SLC30A5 CCS HSPA5 CAT YOD1 POLG2 ERCC1 FEN1 NSDHL NAPRT1 NR1H3 ANGPTL4 TRAF3 CHAC1 ESR1 WRN MCM4 PCK1 CCND1 CAPN10 NUPR1 HSPB8 POLD1 GADD45G HSPD1 CHAF1A SSR4 FKBP11 SLC40A1 GSTP1 MVP
16053	organic acid biosynthetic process	0.0023652	0.048543	7/335 2.0%	82/14994 0.5%	PYCRL ELOVL5 RGN ALDH4A1 ELOVL6 PSAT1 ASL
46394	carboxylic acid biosynthetic process	0.0023652	0.048543	7/335 2.0%	82/14994 0.5%	PYCRL ELOVL5 RGN ALDH4A1 ELOVL6 PSAT1 ASL
