# Supplementary material for: Transcriptomic characterization of the dorsal lobes after hepatectomy of the ventral lobe in zebrafish
Source: BMC Genomics. 2015 Nov 19;16:979. doi: 10.1186/s12864-015-2145-5 (PMC4653908; doi:10.1186/s12864-015-2145-5)
Supplement: Additional file 9: — Primers used for qPCR. (XLSX 11 kb) [file 12864_2015_2145_MOESM9_ESM.xlsx]

## Sheet: Sheet1
Primers for qPCR
Gene and transcript symbol	GenBank Accession NO	forward primer(5'-3')	reverse primer(5'-3')	Amplicon size(bp)	Gene name
apoeb	NM_131098	ACAGAGGAGATCCGCAACAC	TGTATGGCTGGAAACGGTCC	100	apolipoprotein Eb
casp3a	NM_131877	GATCGCAGGACAGGCATGAA	AATCTGCGCAACTGTCTGGT	132	caspase 3
casp9	NM_001007404	GATCCCTCTGCCAGTCCAAAAT	ACTGTATACTGTCACGTCTTGG	173	caspase 9
eef1a1l1	NM_131263	CTTCTCAGGCTGACTGTGC	CCGCTAGCATTACCCTCC	321	eukaryotic translation elongation factor 1 alpha 1, like 1
fgb	NM_212774	AGGAGAGGACTCGCAGATGT	ACGCCTGCCAAAATCAACAC	142	fibrinogen beta chain
fth1b	NM_001004562	ACTGGAGCTTCACAAGGTGG	CCAATCCGACAGCTCCTTGA	112	ferritin, heavy polypeptide 1b
il7r	NM_001113507	TGCAAAGAGCAAAGGAGGGC	CAACATAATCCACGCGGTGT	84	interleukin 7 receptor
itgav	NM_001033721	AACAGACACAATGTTCATCGTAGG	AAACACTTGATCTCCTGACACT	104	integrin, alpha V
itprip	NM_001017872	ACAATGAGCAACGCTGGACT	CCGCTACTACCACCATGCAA	96	inositol 1,4,5-trisphosphate receptor interacting protein
lin7b	NM_001020733	AGAAGAGATGGAGGCCAGGT	AGTAGGCCAGTCGGAAGGTA	118	lin-7 homolog B
mesdc2	NM_001080704	GCAGTCATTCGGTCATGTGC	AGGAGACCTTTTGTGCTCGG	118	mesoderm development candidate 2
mpv17l2	NM_001002567	ATCCAGCAGACCCGAGAGAT	GAAGGGGCCCATAGAGCATC	99	MPV17 mitochondrial membrane protein-like 2
tgfb1a	NM_182873	GCTGCAGGGTTCAGAAGATGA	AGGAACTTATCCGTGCTCTGC	87	transforming growth factor, beta 1a
tcnl	NM_001128735	GGCCTGATGTTTGGAGTGCT	CAGATCCAGCCAGTCCGTTC	121	transcobalamin like
vegfaa	NM_131408	GTCCCGACAGAGACACGAAAC	TGCTTTGACTTCTGCCTTTGGC	132	vascular endothelial growth factor Aa
vegfc	NM_205734	GCCCTAACAGAATGTCATGTGG	TTGAATGAAGGGTGTCAGGCA	103	vascular endothelial growth factor c
